# Supplementary material for: Reply to “Quality control requirements for the correct annotation of lipidomics data”
Source: Nat Commun. 2021 Aug 6;12:4772. doi: 10.1038/s41467-021-24985-x (PMC8346504; doi:10.1038/s41467-021-24985-x)
Supplement: Supplementary file 3 — Supplementary Data 1 [file 41467_2021_24985_MOESM3_ESM.xlsx]

## Sheet: MSDIAL unique positive 
Alignment ID	Average Rt(min)	Average Mz	Average mobility	Average CCS	Metabolite name (short)	Metabolite name (long)	Adduct type	Post curation result	Fill %	MS/MS assigned	Reference CCS	Reference m/z	Formula	Ontology	INCHIKEY	SMILES	Annotation tag (VS1.0)	RT matched	CCS matched	m/z matched	MS/MS matched	Comment	Manually modified for quantification	Manually modified for annotation	Isotope tracking parent ID	Isotope tracking weight number	Total score	RT similarity	CCS similarity	Dot product	Reverse dot product	Fragment presence %	Spectrum reference file name	MS1 isotopic spectrum	MS/MS spectrum
72387	28.056	642.617	1.3842	283.16	CE 16:0		[M+NH4]+		0.4	TRUE	279.16	642.618	C43H76O2	CE	BBJQPKLGPMQWBU-UHFFFAOYNA-N	CCCCCCCCCCCCCCCC(=O)OC1CCC2(C)C3CCC4(C)C(CCC4C3CC=C2C1)C(C)CCCC(C)C	210	FALSE	TRUE	TRUE	TRUE		FALSE	FALSE	null	null	99.3	null	92.5	55.3	69.9	100	20190804_TIMS1_LC6_CaVa_Lipidom_plasma_NIST_1ul_for column conditioning_C1_1_779	642.61707:87234 643.62042:0 644.62378:0	133.10214:2484 135.11633:2393 147.1113:2958 147.11517:8603 147.1171:4651 147.11903:2438 148.11758:1784 149.1312:2438 161.12907:3726 161.1311:24090 161.13313:1716 162.13345:2867 165.15919:1400 165.16122:2190 165.16328:2258 173.13184:1784 175.14328:1084 175.14539:1197 175.14751:5442 175.14961:3296 175.72766:948 176.15021:7383 177.16212:1919 179.17973:2280 185.12552:1987 185.13202:1242 187.14644:271…
72117	27.415	640.6	1.3741	281.109	CE 16:1		[M+NH4]+	adduct linked to 18168_[M+Na]+	0.4	TRUE	276.49	640.603	C43H74O2	CE	HODJWNWCVNUPAQ-SEYXRHQNNA-N	CCCCCC\C=C/CCCCCCCC(=O)OC1CCC2(C)C3CCC4(C)C(CCC4C3CC=C2C1)C(C)CCCC(C)C	210	FALSE	TRUE	TRUE	TRUE		FALSE	FALSE	null	null	99	0	91.3	61.3	70	100	20190804_TIMS1_LC6_CaVa_Lipidom_plasma_NIST_1ul_for column conditioning_C1_1_782	640.59973:158883 641.60308:0 642.60644:0	147.1132:1657 147.11514:7617 149.12727:2327 149.13116:3515 149.13312:2377 159.1156:519 161.13107:13174 161.1331:1306 161.13512:3331 161.13715:3549 162.13344:2076 162.1375:1322 163.14703:452 165.1571:870 165.16121:1322 165.16325:1004 173.12761:1557 173.13181:820 175.14326:1138 175.14537:1690 175.14748:3683 175.14958:1423 176.15018:904 177.15997:1389 177.16209:1038 177.16422:1172 179.17757:3499 187…
74586	28.194	656.63	1.392	284.63	CE 17:0		[M+NH4]+		0.8	TRUE	281.21	656.634	C44H78O2	CE	PPQNZVDOBYGOLY-UHFFFAOYNA-N	CCCCCCCCCCCCCCCCC(=O)OC1CCC2(C)C3CCC4(C)C(CCC4C3CC=C2C1)C(C)CCCC(C)C	210	FALSE	TRUE	TRUE	TRUE		FALSE	FALSE	null	null	97.7	0	96.5	52.6	69.6	100	20190804_TIMS1_LC6_CaVa_Lipidom_plasma_NIST_1ul_for column conditioning_C1_1_782	656.63049:11849 657.63384:0 658.6372:0	163.14705:1277 175.14748:1243 175.1496:1516 203.17491:1788 214.172:2793 215.17783:1601 216.18365:1141 243.20833:1192 243.2133:2572 255.20871:2521 257.22281:460 257.2305:1175 273.25195:1056 369.34283:852 369.34589:3884 369.34894:3679 369.35202:22807 369.35507:579 370.34753:613 370.35059:1312 370.35367:2674 370.35672:2095 370.3598:1141 370.45175:1363 521.77887:153
74242	27.693	654.616	1.3853	283.288	CE 17:1		[M+NH4]+	adduct linked to 18790_[M+Na]+	0.4	TRUE	280.09	654.618	C44H76O2	CE	RLMIGWIAENJHMP-YPKPFQOONA-N	CCCCCCC\C=C/CCCCCCCC(=O)OC1CCC2(C)C3CCC4(C)C(CCC4C3CC=C2C1)C(C)CCCC(C)C	210	FALSE	TRUE	TRUE	TRUE		FALSE	FALSE	null	null	100	0	95	70.5	69.6	100	20190804_TIMS1_LC6_CaVa_Lipidom_plasma_NIST_1ul_for column conditioning_C1_1_782	654.61584:49680 655.61919:0 656.62255:0	150.40402:291 161.12907:1100 163.14705:2654 175.14537:874 183.62024:291 189.15862:680 203.17719:712 205.19368:2071 217.19418:1456 217.19653:1812 221.22672:2136 229.19559:2460 233.22318:2816 233.23047:2848 243.2133:1780 259.24228:6117 261.25677:2524 271.24149:1909 273.25458:3042 369.3367:4013 369.34283:3172 369.34589:16052 369.34894:65016 369.35202:29742 370.35059:2816 370.3598:1521 370.62039:971 …
77499	28.478	670.647	1.4102	288.231	CE 18:0		[M+NH4]+	adduct linked to 19716_[M+Na]+; similar chromatogram in higher mz_33882; similar chromatogram in higher mz_34501; similar chromatogram in higher mz_34992	0.4	TRUE	285.1	670.65	C45H80O2	CE	XHRPOTDGOASDJS-UHFFFAOYNA-N	CCCCCCCCCCCCCCCCCC(=O)OC1CCC2(C)C3CCC4(C)C(CCC4C3CC=C2C1)C(C)CCCC(C)C	210	FALSE	TRUE	TRUE	TRUE		FALSE	FALSE	null	null	98.7	0	94.5	58.5	69.3	100	20190804_TIMS1_LC6_CaVa_Lipidom_plasma_NIST_1ul_for column conditioning_C1_1_781	670.64661:92483 671.64996:0 672.65332:0	127.66084:153 147.11514:1788 159.11559:1584 161.12904:2044 161.13107:3151 162.13139:2027 165.16119:2623 165.16325:1209 175.14748:2316 176.14806:1260 177.16208:1942 187.14641:698 194.43706:1175 201.16383:1482 203.17715:3100 204.18188:1277 205.19138:2163 205.19823:1260 207.21095:1584 215.17548:4888 215.1778:1482 215.18015:1397 217.19417:4343 220.21153:1124 229.19798:1431 231.2086:1942 233.22559:119…
77081	27.922	668.631	1.4024	286.653	CE 18:1		[M+NH4]+	adduct linked to 18467_[M+H]+; adduct linked to 19595_[M+Na]+	0.4	TRUE	283.34	668.634	C45H78O2	CE	RJECHNNFRHZQKU-PFONDFGANA-N	CCCCCCCC\C=C/CCCCCCCC(=O)OC1CCC2(C)C3CCC4(C)C(CCC4C3CC=C2C1)C(C)CCCC(C)C	210	FALSE	TRUE	TRUE	TRUE		FALSE	FALSE	null	null	98.6	0	96.2	56.5	69.3	100	20190804_TIMS1_LC6_CaVa_Lipidom_plasma_NIST_1ul_for column conditioning_C1_1_782	668.63116:945114 669.63451:0 670.63787:0	141.48264:1133 146.37038:270 147.10934:2994 147.1113:890 147.11322:7875 147.11514:17287 147.11708:5798 147.12482:2131 147.21176:1618 148.11951:5367 148.12144:1133 149.12923:13538 149.13118:3937 149.14479:3344 150.13263:3533 150.13458:2023 150.14043:4018 152.14951:2751 159.11359:6122 159.1156:2589 161.03203:701 161.12704:3506 161.12906:13188 161.13109:49217 161.1331:5420 161.1412:2265 161.14928:28…
76522	27.633	666.615	1.4039	286.966	CE 18:2		[M+NH4]+		0.2	TRUE	282.05	666.618	C45H76O2	CE	NAACPBBQTFFYQB-HDXUUTQWNA-N	CCCCC\C=C/C\C=C/CCCCCCCC(=O)OC1CCC2(C)C3CCC4(C)C(CCC4C3CC=C2C1)C(C)CCCC(C)C	210	FALSE	TRUE	TRUE	TRUE		FALSE	FALSE	null	null	98.3	0	88.4	59	69.4	100	20190804_TIMS1_LC6_CaVa_Lipidom_plasma_NIST_1ul_for column conditioning_C1_1_778	666.61469:4772414 667.61804:0 668.6214:0	48.1094:546 112.34902:546 129.5629:6614 146.10266:5643 147.11324:6432 147.11516:30098 147.1171:21178 147.12096:9527 148.8454:2306 149.12924:4005 149.1312:48483 149.13313:3823 150.13458:5340 151.14331:8434 159.11562:3701 159.11761:5400 159.12164:3034 161.12907:24333 161.1311:75668 161.13312:56432 161.14525:9163 161.23625:8556 161.88206:3095 162.13142:7343 162.13548:10013 162.45406:2913 163.14706:2…
75975	27.367	664.597	1.3937	284.915	CE 18:3		[M+NH4]+	adduct linked to 21420_[M+Na]+	0.4	TRUE	279.26	664.603	C45H74O2	CE	FYMCIBHUFSIWCE-ORZIMQNZNA-N	CC\C=C/C\C=C/C\C=C/CCCCCCCC(=O)OC1CCC2(C)C3CCC4(C)C(CCC4C3CC=C2C1)C(C)CCCC(C)C	410	FALSE	TRUE	TRUE	TRUE		FALSE	FALSE	null	null	100	0	84.9	53.8	73.3	100	20190804_TIMS1_LC6_CaVa_Lipidom_plasma_NIST_1ul_for column conditioning_C1_1_782	664.60522:18313 665.60857:0 666.61193:0	230.20222:2736 233.22073:1971 233.22562:2295 241.1906:1412 243.21082:2707 285.25534:3060 287.2738:2766 369.34283:794 369.34589:7237 369.34894:7620 369.35202:7296 369.35507:4589 369.36118:2854 370.3414:2589 370.35059:2736 370.35672:1471 370.68784:794 370.71545:1648 371.33517:1383 402.73889:265 646.54761:4266
75534	26.803	662.582	1.4062	287.474	CE 18:4		[M+NH4]+	similar chromatogram in higher mz_30240; similar chromatogram in higher mz_31450; similar chromatogram in higher mz_31493	0.4	TRUE	276.91	662.587	C45H72O2	CE	MIHMXEFPVMVNPQ-GKFVBPDJNA-N	CC\C=C/C\C=C/C\C=C/C\C=C/CCCCC(=O)OC1CCC2(C)C3CCC4(C)C(CCC4C3CC=C2C1)C(C)CCCC(C)C	410	FALSE	TRUE	TRUE	TRUE		FALSE	FALSE	null	null	96.4	0	61.5	48.6	69.5	100	20190804_TIMS1_LC6_CaVa_Lipidom_plasma_NIST_1ul_for column conditioning_C1_1_781	662.5824:30024 663.58575:0 664.58911:0	147.11708:2874 149.85173:932 161.13109:2874 161.1331:3068 199.14484:3340 203.17719:3068 215.17549:3029 243.2133:5204 243.23068:971 258.07675:777 258.22006:4078 287.07407:350 287.27109:7301 299.27765:3184 365.31635:3573 365.3194:1864 367.33447:7301 369.34589:15379 369.34894:27612 369.35202:15456 370.18201:1126 370.34445:2641 370.35059:1010 370.35672:2330 371.36588:2563
82719	28.476	696.666	1.4255	291.146	CE 20:1		[M+NH4]+		0.2	TRUE	288.66	696.665	C47H82O2	CE	OWTYWMJVQZQWFH-PFONDFGANA-N	CCCCCCCC\C=C/CCCCCCCCCC(=O)OC1CCC2(C)C3CCC4(C)C(CCC4C3CC=C2C1)C(C)CCCC(C)C	210	FALSE	TRUE	TRUE	TRUE		FALSE	FALSE	null	null	97.9	0	96	41.9	68.7	100	20190804_TIMS1_LC6_CaVa_Lipidom_plasma_NIST_1ul_for column conditioning_C1_1_780	696.66577:11276 697.66912:0 698.67248:0	163.14297:1475 175.14537:1400 207.20868:1998 216.18132:1344 233.22803:523 259.24228:1438 273.25458:1288 313.28384:728 327.30197:1064 369.31833:2315 369.34589:2838 369.34894:8495 369.35199:1867 369.35507:1419 370.34445:2558 370.34753:224 370.35059:1083 370.35364:1736 370.35672:4201 370.35977:1326 397.37408:336 474.59842:168
81953	27.559	692.632	1.4313	292.36	CE 20:3		[M+NH4]+		0.4	TRUE	285.64	692.634	C47H78O2	CE	ARRNWLFGLUXSFU-ORZIMQNZNA-N	CC\C=C/C\C=C/C\C=C/CCCCCCCCCC(=O)OC1CCC2(C)C3CCC4(C)C(CCC4C3CC=C2C1)C(C)CCCC(C)C	410	FALSE	TRUE	TRUE	TRUE		FALSE	FALSE	null	null	98.7	0	81	55.5	68.8	100	20190804_TIMS1_LC6_CaVa_Lipidom_plasma_NIST_1ul_for column conditioning_C1_1_782	692.63153:322020 693.63488:0 694.63824:0	147.14026:5922 149.13312:7961 161.12906:10874 165.16325:9709 175.14748:6602 175.14958:8544 191.17934:12816 203.17717:10874 203.17944:6408 203.18172:6505 205.19366:4272 205.2028:7282 215.17781:3107 215.18015:16214 219.21053:9515 229.19316:5631 230.19495:10097 231.20377:11165 233.22073:17088 233.22316:11747 234.22884:9806 234.5995:2039 235.24156:5146 243.20831:23592 247.24146:35825 249.27673:8835 2…
81546	27.223	690.617	1.4241	290.9	CE 20:4		[M+NH4]+	adduct linked to 20844_[M+Na]+	0.4	TRUE	285.76	690.618	C47H76O2	CE	HZUAPDDXDDVFOX-GKFVBPDJNA-N	CC\C=C/C\C=C/C\C=C/C\C=C/CCCCCCC(=O)OC1CCC2(C)C3CCC4(C)C(CCC4C3CC=C2C1)C(C)CCCC(C)C	210	FALSE	TRUE	TRUE	TRUE		FALSE	FALSE	null	null	99.4	0	89.9	59.4	68.8	100	20190804_TIMS1_LC6_CaVa_Lipidom_plasma_NIST_1ul_for column conditioning_C1_1_782	690.61676:2271152 691.62011:0 692.62347:0	137.16803:1117 147.1132:2767 147.11514:41797 147.11707:10582 147.12094:4563 149.10783:1893 149.12727:7136 149.12923:18252 149.13116:16165 149.35104:2039 151.14525:3301 151.14722:4272 151.14917:4223 156.4726:437 159.11159:874 159.11359:2573 160.11974:4951 161.1149:6262 161.11693:1990 161.12704:16602 161.12906:41991 161.13107:87864 161.1331:10145 161.13715:4078 161.13918:3010 161.17152:485 161.1897…
81153	26.883	688.596	1.4134	288.73	CE 20:5		[M+NH4]+	adduct linked to 19495_[M+H]+; adduct linked to 20732_[M+Na]+	0.4	TRUE	280.57	688.603	C47H74O2	CE	XZFUGMCJZFRBKF-QXPWYRSVNA-N	CC\C=C/C\C=C/C\C=C/C\C=C/C\C=C/CCCC(=O)OC1CCC2(C)C3CCC4(C)C(CCC4C3CC=C2C1)C(C)CCCC(C)C	410	FALSE	TRUE	TRUE	TRUE		FALSE	FALSE	null	null	99.3	0	74.1	59.2	68.9	100	20190804_TIMS1_LC6_CaVa_Lipidom_plasma_NIST_1ul_for column conditioning_C1_1_782	688.60071:341099 689.60406:0 690.60742:0	147.11322:2173 147.11514:15557 147.11708:6380 147.93349:1063 148.11951:1803 148.74242:555 149.13118:7420 150.04677:809 152.67059:1156 159.1156:4323 161.12704:2543 161.12907:13754 161.13109:21799 161.1331:2473 161.15131:2797 162.06854:485 162.13547:2635 162.1375:1387 163.14705:2681 163.31595:485 164.14749:208 165.16122:2566 165.16531:2589 173.13181:601 174.36842:439 175.14326:1410 175.14537:12761 …
87606	28.902	724.693	1.4663	299.254	CE 22:1		[M+NH4]+		0.2	TRUE	295.98	724.697	C49H86O2	CE	SQHUGNAFKZZXOT-PFONDFGANA-N	CCCCCCCC\C=C/CCCCCCCCCCCC(=O)OC1CCC2(C)C3CCC4(C)C(CCC4C3CC=C2C1)C(C)CCCC(C)C	210	FALSE	TRUE	TRUE	TRUE		FALSE	FALSE	null	null	98	0	95.7	58	68.1	100	20190804_TIMS1_LC6_CaVa_Lipidom_plasma_NIST_1ul_for column conditioning_C1_1_782	724.69275:6778 725.6961:0 726.69946:0	161.12904:1800 179.17543:1172 203.17715:1077 243.2108:1468 339.10855:107 368.79813:497 369.34586:4097 369.34891:6429 369.35199:3327 369.36728:1077 369.3826:249 370.3475:1291 370.35056:1776 370.35361:1137 370.9209:107 372.92365:225 391.87808:107
86673	27.602	718.647	1.4548	296.938	CE 22:4		[M+NH4]+		0.4	TRUE	294.28	718.65	C49H80O2	CE	RCPZPCILTQJKPA-GKFVBPDJNA-N	CC\C=C/C\C=C/C\C=C/C\C=C/CCCCCCCCC(=O)OC1CCC2(C)C3CCC4(C)C(CCC4C3CC=C2C1)C(C)CCCC(C)C	210	FALSE	TRUE	TRUE	TRUE		FALSE	FALSE	null	null	98.5	0	95.7	56.3	68.2	100	20190804_TIMS1_LC6_CaVa_Lipidom_plasma_NIST_1ul_for column conditioning_C1_1_781	718.64685:14469 719.6502:0 720.65356:0	147.11514:6334 149.82832:416 175.14326:4716 189.1564:3652 217.19418:2959 261.25162:2635 369.32751:4808 369.34586:4438 369.34894:11188 369.35199:2913 369.35504:3098 370.35056:3144 370.35669:1341
86304	27.25	716.633	1.4458	295.122	CE 22:5		[M+NH4]+		0.2	TRUE	291.03	716.634	C49H78O2	CE	XOLZNHXNFMEUGA-QXPWYRSVNA-N	CC\C=C/C\C=C/C\C=C/C\C=C/C\C=C/CCCCCC(=O)OC1CCC2(C)C3CCC4(C)C(CCC4C3CC=C2C1)C(C)CCCC(C)C	210	FALSE	TRUE	TRUE	TRUE		FALSE	FALSE	null	null	99.6	0	93.9	60.3	68.3	100	20190804_TIMS1_LC6_CaVa_Lipidom_plasma_NIST_1ul_for column conditioning_C1_1_782	716.63287:65076 717.63622:0 718.63958:0	147.1132:6365 161.12906:4585 161.13107:4746 173.1297:4639 201.16159:4423 287.2684:4962 369.34586:1187 369.34891:3560 369.35199:33765 369.37646:2967 370.35056:3991
86024	27.03	714.613	1.4331	292.54	CE 22:6		[M+NH4]+	adduct linked to 22147_[M+Na]+; adduct linked to 20928_[M+H]+	0.4	TRUE	288.52	714.618	C49H76O2	CE	VOEVEGPMRIYYKC-MMRRFZAGNA-N	CC\C=C/C\C=C/C\C=C/C\C=C/C\C=C/C\C=C/CCC(=O)OC1CCC2(C)C3CCC4(C)C(CCC4C3CC=C2C1)C(C)CCCC(C)C	210	FALSE	TRUE	TRUE	TRUE		FALSE	FALSE	null	null	99.2	0	93.3	55.9	68.3	100	20190804_TIMS1_LC6_CaVa_Lipidom_plasma_NIST_1ul_for column conditioning_C1_1_782	714.61755:289697 715.6209:0 716.62426:0	147.11514:6149 150.08971:2751 155.02946:728 161.13109:7120 163.145:7848 175.14537:9547 175.21916:7201 179.17757:7120 189.16299:13107 193.19531:4854 201.16161:5906 203.17719:8900 215.17783:9061 216.17899:4854 217.19418:8819 219.99179:3722 229.19559:2184 230.1998:9142 230.20221:6472 233.22804:6634 234.22641:1861 234.22884:11650 235.17805:4450 243.20586:11327 243.20833:12378 243.21577:7282 245.22449…
64490	24.237	596.595	1.2998	266.334	Cer 38:0;2O	Cer 20:0;2O/18:0	[M+H]+		0.2	TRUE	268.99	596.598	C38H77NO3	Cer_NDS	OGWKBOGOKYSQSD-UHFFFAOYNA-N	CCCCCCCCCCCCCCCCCC(O)C(CO)NC(=O)CCCCCCCCCCCCCCCCC	210	FALSE	TRUE	TRUE	TRUE		FALSE	FALSE	null	null	95.6	0	96.7	24.5	35.1	100	20190804_TIMS1_LC6_CaVa_Lipidom_plasma_NIST_1ul_for column conditioning_C1_1_781	596.59485:48639 597.5982:0 598.60156:0	284.29041:1848 294.31381:1409 298.30576:3194 309.32703:282 312.32043:1503 312.32889:313 340.35626:2756 378.3847:1503 578.58423:1315 578.58807:1754 578.59192:7642 579.57312:2537 579.58844:3069 579.59229:1942
69494	24.828	624.628	1.342	274.695	Cer 40:0;2O	Cer 18:0;2O/22:0	[M+H]+		0.2	TRUE	274.59	624.629	C40H81NO3	Cer_NDS	SXPRAKSDHOEHIG-UHFFFAOYNA-N	CCCCCCCCCCCCCCCCCCCCCC(=O)NC(CO)C(O)CCCCCCCCCCCCCCC	210	FALSE	TRUE	TRUE	TRUE		FALSE	FALSE	null	null	100	0	99.9	21.6	38.1	100	20190804_TIMS1_LC6_CaVa_Lipidom_plasma_NIST_1ul_for column conditioning_C1_1_782	624.62775:73102 625.6311:0 626.63446:0	254.28334:2279 266.28027:380 284.29041:1477 284.30115:3926 285.29837:2659 302.30798:3715 322.34442:1984 330.20432:3166 340.36212:2617 350.39053:4474 368.38226:2828 370.3475:2955 565.52161:3293 606.60358:2702 606.61145:5192 606.61536:3166 606.61926:4559 606.63104:2153 606.70947:929 607.61609:2237 607.62396:3419 607.62787:1688 624.63568:1140
69095	24.623	622.611	1.3232	270.871	Cer 40:1;2O	Cer 18:1;2O/22:0	[M+H]+	adduct linked to 16275_[M+H-H2O]+; adduct linked to 18137_[M+Na]+	0.2	TRUE	273.03	622.613	C40H79NO3	Cer_NS	KEPQASGDXIEOIL-LAPDZXRHNA-N	CCCCCCCCCCCCCCCCCCCCCC(=O)NC(CO)C(O)\C=C\CCCCCCCCCCCCC	210	FALSE	TRUE	TRUE	TRUE		FALSE	FALSE	null	null	100	0	96.3	83.1	87.7	100	20190804_TIMS1_LC6_CaVa_Lipidom_plasma_NIST_1ul_for column conditioning_C1_1_782	622.61115:75307 623.6145:0 624.61786:0	236.23932:2727 247.23894:1322 250.26097:1508 252.26562:4462 252.26814:207 253.27348:1384 264.26462:13220 264.26721:119519 264.26978:2479 265.12234:1322 265.26761:1343 265.2702:10101 265.2728:1115 265.27539:1962 265.76071:207 266.37387:764 282.27444:1322 282.27713:15368 282.27979:10349 282.29584:1405 283.27884:1962 283.96017:186 292.29523:1446 308.33054:640 323.32602:930 340.07422:186 340.34744:10…
71758	25.168	638.642	1.3507	276.339	Cer 41:0;2O	Cer 18:0;2O/23:0	[M+H]+	similar chromatogram in higher mz_20581	0.8	TRUE	275.85	638.645	C41H83NO3	Cer_NDS	FTSDYFFYZJTACJ-UHFFFAOYNA-N	CCCCCCCCCCCCCCCCCCCCCCC(=O)NC(CO)C(O)CCCCCCCCCCCCCCC	210	FALSE	TRUE	TRUE	TRUE		FALSE	FALSE	null	null	100	0	100	42.9	54.3	100	20190804_TIMS1_LC6_CaVa_Lipidom_plasma_NIST_1ul_for column conditioning_C1_1_779	638.638:80678 639.64135:0 640.64471:0	256.26321:3641 266.2829:2131 266.2933:3236 267.28711:1726 284.29309:7685 302.30521:3829 311.29669:1456 340.35333:647 378.36301:1294 397.39948:1591 602.6167:1241 602.62061:1969 602.62842:2104 620.62561:3479 620.62958:6014 620.63354:5420 620.63751:2077 620.65735:674 620.68512:1726 621.62994:2750 621.63788:944 621.91193:1241 622.16217:998 638.65009:944
71282	24.922	636.623	1.342	274.584	Cer 41:1;2O	Cer 18:1;2O/23:0	[M+H]+	adduct linked to 17019_[M+H-H2O]+; similar chromatogram in higher mz_34486	0.2	TRUE	273.81	636.629	C41H81NO3	Cer_NS	NAJHAHQNQCNWOP-JMUUFCRMNA-N	CCCCCCCCCCCCCCCCCCCCCCC(=O)NC(CO)C(O)\C=C\CCCCCCCCCCCCC	210	FALSE	TRUE	TRUE	TRUE		FALSE	FALSE	null	null	100	0	99.9	69.9	88.8	100	20190804_TIMS1_LC6_CaVa_Lipidom_plasma_NIST_1ul_for column conditioning_C1_1_782	636.62299:79083 637.62634:0 638.6297:0	197.19188:2477 250.24585:2143 250.2534:1975 252.28081:2578 254.83987:1975 264.25424:2645 264.26202:3616 264.26462:14496 264.26721:34582 264.26978:25578 264.2905:1373 264.96936:770 265.17682:301 265.60754:1942 265.83862:803 265.89316:603 266.16074:603 266.8602:1004 282.27444:4017 282.27713:9943 282.28247:4151 299.6001:301 309.2738:1875 354.37308:3147 588.6037:1875 588.63843:670 589.61267:5189 600.…
73942	25.327	652.661	1.366	279.346	Cer 42:0;2O	Cer 18:0;2O/24:0	[M+H]+	similar chromatogram in higher mz_22702	0.2	TRUE	278.81	652.66	C42H85NO3	Cer_NDS	BPLYVSYSBPLDOA-UHFFFAOYNA-N	CCCCCCCCCCCCCCCCCCCCCCCC(=O)NC(CO)C(O)CCCCCCCCCCCCCCC	210	FALSE	TRUE	TRUE	TRUE		FALSE	FALSE	null	null	100	0	100	33.1	56.5	100	20190804_TIMS1_LC6_CaVa_Lipidom_plasma_NIST_1ul_for column conditioning_C1_1_782	652.66119:53855 653.66454:0 654.6679:0	219.21523:3972 219.2341:1677 266.28027:5737 284.29309:3398 284.31189:4281 369.3826:4060 616.63232:2868 634.63928:2736 634.64325:5560 634.67535:1986 635.64276:4545 635.64679:4325 635.65082:1589 635.65485:5516 637.91766:1677
80298	24.641	684.648	1.3868	283.329	Cer 42:0;4O	Cer 22:0;3O/20:0;(2OH)	[M+H]+		0.4	TRUE	282.09	684.65	C42H85NO5	Cer_AP	CGAPVCJKXSGULA-UHFFFAOYNA-N	CCCCCCCCCCCCCCCCCCC(O)C(O)C(CO)NC(=O)C(O)CCCCCCCCCCCCCCCCCC	210	FALSE	TRUE	TRUE	TRUE		FALSE	FALSE	null	null	100	0	99.6	48	73.3	100	20190804_TIMS1_LC6_CaVa_Lipidom_plasma_NIST_1ul_for column conditioning_C1_1_781	684.64832:86774 685.65167:0 686.65503:0	152.14558:156 262.25403:1456 281.26917:1266 301.28696:902 338.34055:902 356.34576:347 395.38898:971 410.99234:156 618.61151:867 630.61713:1040 648.6228:451 648.63501:1179 666.09247:798 666.63519:1006 666.63928:3242 667.63898:1664 667.64313:1283 684.64832:399
73619	25.246	650.64	1.3562	277.354	Cer 42:1;2O	Cer 18:1;2O/24:0	[M+H]+		0.8	TRUE	276.56	650.645	C42H83NO3	Cer_NS	ZJVVOYPTFQEGPH-MHAUTQJVNA-N	CCCCCCCCCCCCCCCCCCCCCCCC(=O)NC(CO)C(O)\C=C\CCCCCCCCCCCCC	210	FALSE	TRUE	TRUE	TRUE		FALSE	FALSE	null	null	100	0	99.3	81.1	92.4	100	20190804_TIMS1_LC6_CaVa_Lipidom_plasma_NIST_1ul_for column conditioning_C1_1_779	650.6405:527563 651.64385:0 652.64721:0	247.24149:6407 252.26312:14272 252.26566:47863 252.26817:122038 252.28842:4175 252.29095:3155 252.32384:1845 253.26843:8495 253.27097:7136 253.27351:15340 253.27858:5194 254.2402:2718 254.27321:4757 264.03165:1214 264.19214:2184 264.20767:485 264.22321:6893 264.23358:5680 264.26465:120291 264.26724:1751407 264.26981:2524 264.28796:13252 264.29053:1553 264.36304:1311 264.36563:485 264.51068:1456 2…
73271	24.835	648.627	1.3388	273.827	Cer 42:2;2O	Cer 18:2;2O/24:0	[M+H]+	adduct linked to 17515_[M+H-H2O]+	0.8	TRUE	275.19	648.629	C42H81NO3	Cer_NS	ZCUCZYYSYGKQQV-GHQHJQBONA-N	CCCCCCCCCCCCCCCCCCCCCCCC(=O)NC(CO)C(O)\C=C\CC\C=C\CCCCCCCCC	210	FALSE	TRUE	TRUE	TRUE		FALSE	FALSE	null	null	100	0	99.9	67.6	87	100	20190804_TIMS1_LC6_CaVa_Lipidom_plasma_NIST_1ul_for column conditioning_C1_1_778	648.62689:112506 649.63024:0 650.6336:0	187.15733:1156 209.18745:2265 209.18976:1063 210.95348:971 236.23935:994 250.2484:2658 250.25092:3976 250.25343:4045 252.26817:2057 262.23856:3098 262.24374:3514 262.2489:2843 262.25146:128872 262.25406:3352 262.25662:6981 262.29532:601 263.07236:208 263.24289:1849 263.25064:2843 263.25323:7535 263.2558:7005 263.25839:2936 263.26355:2681 263.3204:208 263.53757:971 264.06271:693 264.25427:2427 264…
72828	24.157	646.612	1.3209	270.182	Cer 42:3;2O	Cer 18:2;2O/24:1	[M+H]+	adduct linked to 17438_[M+H-H2O]+	0.8	TRUE	272.68	646.613	C42H79NO3	Cer_NS	RYZWCKUTHDRXFD-FTZNQNEXNA-N	CCCCCCCCCC\C=C/CCCCCCCCCCCC(=O)NC(CO)C(O)\C=C\CC\C=C\CCCCCCCCC	210	FALSE	TRUE	TRUE	TRUE		FALSE	FALSE	null	null	100	0	95.9	64.1	84.6	100	20190804_TIMS1_LC6_CaVa_Lipidom_plasma_NIST_1ul_for column conditioning_C1_1_778	646.61237:32694 647.61572:0 648.61908:0	98.01501:186 250.24838:1033 250.25092:2561 250.25343:4008 252.26816:2086 252.41238:413 262.24887:4318 262.25146:35012 262.25403:7623 262.25662:3016 262.27209:620 263.10074:764 263.2532:6775 263.2558:1115 264.26462:3078 264.26721:9751 264.26981:3119 265.11459:372 265.26761:1653 265.2702:1735 280.25769:971 280.26303:7623 280.26569:1343 282.27713:1776 282.27982:1157 403.26007:1177 463.42941:1921 598…
76028	25.379	664.654	1.3709	280.246	Cer 43:1;2O	Cer 19:1;2O/24:0	[M+H]+	adduct linked to 18217_[M+H-H2O]+	0.6	TRUE	281.12	664.66	C43H85NO3	Cer_NS	KSYIVRBEJSMJMX-BSKJHSHCNA-N	CCCCCCCCCCCCCCCCCCCCCCCC(=O)NC(CO)C(O)\C=C\CCCCCCCCCCCCCC	210	FALSE	TRUE	TRUE	TRUE		FALSE	FALSE	null	null	100	0	99.8	57	67.8	100	20190804_TIMS1_LC6_CaVa_Lipidom_plasma_NIST_1ul_for column conditioning_C1_1_778	664.65448:46225 665.65783:0 666.66119:0	214.16734:4148 235.24158:4369 263.2558:3442 264.26724:3354 278.28003:19903 278.28268:56707 278.29865:1721 279.08569:883 279.59949:2339 296.29547:3045 343.25388:3045 368.38843:2207 383.13367:2207 439.2009:2339 551.3172:2913 608.38989:3133 610.32428:927 617.64929:2648 629.6416:2118 646.64484:1677
79339	25.732	680.687	1.3958	285.192	Cer 44:0;2O	Cer 20:0;2O/24:0	[M+H]+		0.4	TRUE	285.1	680.692	C44H89NO3	Cer_NDS	OEROUXQFUNUVIP-UHFFFAOYNA-N	CCCCCCCCCCCCCCCCCCCCCCCC(=O)NC(CO)C(O)CCCCCCCCCCCCCCCCC	210	FALSE	TRUE	TRUE	TRUE		FALSE	FALSE	null	null	100	0	99.8	23.5	55.8	100	20190804_TIMS1_LC6_CaVa_Lipidom_plasma_NIST_1ul_for column conditioning_C1_1_781	680.68646:40190 681.68981:0 682.69317:0	136.60712:186 161.12703:1611 161.13107:1384 163.145:2417 235.23911:2128 243.22569:2520 266.28287:1260 277.21555:3098 294.31107:1219 312.32324:1818 313.33176:1962 314.60461:434 316.31894:1487 322.34442:2417 331.33115:1363 368.38837:2107 369.3428:1384 369.34586:1239 369.34891:1756 392.39221:1549 644.67377:1549 645.67706:248 662.67261:1239 662.6767:764 662.68079:2045 662.68488:1963 663.67749:4793 66…
85797	25.17	712.677	1.4226	290.429	Cer 44:0;4O	Cer 20:0;3O/24:0;(2OH)	[M+H]+		0.8	TRUE	287.97	712.681	C44H89NO5	Cer_AP	INIZVBFJIBJZHK-UHFFFAOYNA-N	CCCCCCCCCCCCCCCCCCCCCCC(O)C(=O)NC(CO)C(O)C(O)CCCCCCCCCCCCCCCC	210	FALSE	TRUE	TRUE	TRUE		FALSE	FALSE	null	null	100	0	98.2	58.1	77.7	100	20190804_TIMS1_LC6_CaVa_Lipidom_plasma_NIST_1ul_for column conditioning_C1_1_778	712.67731:77097 713.68066:0 714.68402:0	275.27249:2697 292.29797:4854 310.30545:4395 310.30826:4800 310.31107:6850 310.31668:2670 310.35037:2373 311.29105:324 311.31073:1969 328.31705:1996 346.32376:728 384.3786:1321 420.10291:243 659.62152:2104 659.65424:1483 676.65747:2103 676.66577:1241 694.6535:890 694.65771:2238 694.66608:2940 694.67029:2589 694.68707:593 695.65295:1510 695.6698:2589 695.67395:1753 695.70758:1187 696.44299:378
82288	25.969	694.704	1.4111	288.208	Cer 45:0;2O	Cer 20:0;2O/25:0	[M+H]+		0.8	TRUE	287.59	694.707	C45H91NO3	Cer_NDS	ZBKDQSOWRSEUMN-UHFFFAOYNA-N	CCCCCCCCCCCCCCCCCCCCCCCCC(=O)NC(CO)C(O)CCCCCCCCCCCCCCCCC	210	FALSE	TRUE	TRUE	TRUE		FALSE	FALSE	null	null	100	0	99.9	38.6	55.6	100	20190804_TIMS1_LC6_CaVa_Lipidom_plasma_NIST_1ul_for column conditioning_C1_1_778	694.70386:31648 695.70721:0 696.71057:0	264.26462:1063 285.27417:1957 293.30093:200 294.31107:1140 294.31381:1510 298.30301:308 308.32776:1094 312.32043:940 312.32324:1433 312.32608:2959 326.30283:771 326.33737:925 326.34024:401 328.17856:1002 331.33698:1634 340.35626:894 340.35922:1449 344.34952:277 364.39148:817 382.40134:4546 382.40448:724 397.33597:308 658.67688:1094 658.68506:955 659.67877:1125 659.69513:632 676.66577:401 676.6699…
85155	26.152	708.716	1.4267	291.286	Cer 46:0;2O	Cer 22:0;2O/24:0	[M+H]+	similar chromatogram in higher mz_23973	0.6	TRUE	291.08	708.723	C46H93NO3	Cer_NDS	VOMYUHDMPMJUAX-UHFFFAOYNA-N	CCCCCCCCCCCCCCCCCCCCCCCC(=O)NC(CO)C(O)CCCCCCCCCCCCCCCCCCC	210	FALSE	TRUE	TRUE	TRUE		FALSE	FALSE	null	null	100	0	100	23	44.5	100	20190804_TIMS1_LC6_CaVa_Lipidom_plasma_NIST_1ul_for column conditioning_C1_1_778	708.7157:42059 709.71905:0 710.72241:0	219.20818:2330 280.2977:2108 284.29044:3856 293.30093:832 294.31384:2857 295.3175:4521 312.32047:2219 312.32327:3356 322.34445:1498 340.35336:2718 358.3631:2469 361.37555:3745 368.38535:1026 672.69415:610 690.67957:2108 690.70471:2302 690.70886:3995 690.71307:2885 690.7298:1165 690.73822:1304 690.80518:777 691.71393:1359 691.71808:1831 691.73065:2080 708.69452:277 708.69873:1803
91003	25.591	740.714	1.4443	294.647	Cer 46:0;4O	Cer 22:0;3O/24:0;(2OH)	[M+H]+		0.8	TRUE	296.35	740.713	C46H93NO5	Cer_AP	UTXOYKRBIFRASG-UHFFFAOYNA-N	CCCCCCCCCCCCCCCCCCCCCCC(O)C(=O)NC(CO)C(O)C(O)CCCCCCCCCCCCCCCCCC	210	FALSE	TRUE	TRUE	TRUE		FALSE	FALSE	null	null	100	0	98.7	22.6	72.9	100	20190804_TIMS1_LC6_CaVa_Lipidom_plasma_NIST_1ul_for column conditioning_C1_1_781	740.71368:35113 741.71703:0 742.72039:0	233.55899:416 235.24159:2959 280.29504:5964 292.29526:3560 294.28653:3699 311.31357:2866 313.27542:3514 320.3287:3421 328.31421:4531 328.31711:4300 328.31998:3375 338.34058:1711 366.37659:3236 494.4306:3236 674.68268:2728 704.6806:3098 705.68726:2774 722.69189:1110 722.70471:2173 723.68561:2358 723.70276:1988
84953	26.055	706.703	1.4209	290.121	Cer 46:1;2O	Cer 20:1;2O/26:0	[M+H]+	adduct linked to 20457_[M+H-H2O]+	0.2	TRUE	287.89	706.707	C46H91NO3	Cer_NS	VEMKTJHNOOUCRU-OHYVAXEENA-N	CCCCCCCCCCCCCCCCCCCCCCCCCC(=O)NC(CO)C(O)\C=C\CCCCCCCCCCCCCCC	210	FALSE	TRUE	TRUE	TRUE		FALSE	FALSE	null	null	100	0	97.3	37.3	80.3	100	20190804_TIMS1_LC6_CaVa_Lipidom_plasma_NIST_1ul_for column conditioning_C1_1_778	706.70306:20166 707.70641:0 708.70977:0	161.1311:2301 193.1909:180 207.21098:1366 221.14854:575 255.20872:1223 264.26465:1151 271.24149:953 278.28534:1420 280.29504:1079 282.27982:2265 282.2825:1223 287.26303:1259 289.63812:1025 291.90598:180 292.29526:7444 292.29797:9565 292.30615:1169 292.3252:1600 292.33337:1726 292.60849:575 293.30093:3038 293.30368:1312 295.32571:557 306.30902:1133 310.30829:2428 310.3111:1762 313.28952:1510 320.3…
89330	25.793	732.72	1.4603	297.952	Cer 48:2;2O	Cer 20:2;2O/28:0	[M+H]+		0.6	TRUE	294.19	732.723	C48H93NO3	Cer_NS	GYXLWHHTMNTJGU-YKNDRTLENA-N	CCCCCCCCCCCCCCCCCCCCCCCCCCCC(=O)NC(CO)C(O)\C=C\CC\C=C\CCCCCCCCCCC	210	FALSE	TRUE	TRUE	TRUE		FALSE	FALSE	null	null	100	0	94.9	56.6	71.5	100	20190804_TIMS1_LC6_CaVa_Lipidom_plasma_NIST_1ul_for column conditioning_C1_1_778	732.72015:32794 733.7235:0 734.72686:0	278.28003:2288 290.28363:6865 291.26956:2982 308.29703:2635 326.30573:2323 327.68246:312 367.33142:936 448.44519:2947 714.74536:2427
62539	23.102	584.519	1.23	252.144	DG 32:1	DG 16:0_16:1	[M+NH4]+	adduct linked to 13644_[M+H-H2O]+; adduct linked to 15513_[M+Na]+	0.4	TRUE	257.01	584.525	C35H66O5	DG	ADLOEVQMJKYKSR-PEZBUJJGNA-N	CCCCCCCCCCCCCCCC(=O)OCC(CO)OC(=O)CCCCCCC\C=C/CCCCCC	210	FALSE	TRUE	TRUE	TRUE		FALSE	FALSE	null	null	100	0	88.3	46.4	83.3	100	20190804_TIMS1_LC6_CaVa_Lipidom_plasma_NIST_1ul_for column conditioning_C1_1_779	584.51868:90328 585.52203:0 586.52539:0	151.1394:8738 211.20573:7864 265.24948:6699 265.25208:6214 284.29581:874 285.23654:6117 285.23923:7087 285.24194:30000 285.24463:4951 285.24731:23010 285.25:6990 286.2435:6990 295.26553:5340 311.24893:8350 311.25455:34660 311.25739:62525 311.26019:9903 311.263:5437 312.25574:4175 313.26981:42720 313.27261:36506 313.27826:8155 313.28671:8058 314.27704:7476 316.29916:874 339.28461:34757 339.28754:7…
62241	22.062	582.51	1.2142	248.913	DG 32:2	DG 14:0_18:2	[M+NH4]+		0.2	TRUE	253.8	582.509	C35H64O5	DG	WVBVUWWRPSWGDS-BIXSNLIQNA-N	CCCCCCCCCCCCCC(=O)OCC(CO)OC(=O)CCCCCCC\C=C/C\C=C/CCCCC	410	FALSE	TRUE	TRUE	TRUE		FALSE	FALSE	null	null	100	0	85.5	60.6	79.2	100	20190804_TIMS1_LC6_CaVa_Lipidom_plasma_NIST_1ul_for column conditioning_C1_1_781	582.51019:37203 583.51354:0 584.5169:0	151.14722:8932 179.14346:5340 229.21246:9126 238.21909:6117 246.22569:13107 285.23651:6505 285.24191:27961 286.24078:5631 337.27203:5825 337.27496:11942 338.27316:7476 547.46436:11942 547.46808:9029 547.4718:6602 547.47552:5631 547.48297:9320 548.47852:874
64791	23.424	598.534	1.2491	255.909	DG 33:1	DG 15:0_18:1	[M+NH4]+	adduct linked to 14369_[M+H-H2O]+	0.2	TRUE	260.06	598.541	C36H68O5	DG	GWAPRYUVSHVZHN-ZCXUNETKNA-N	CCCCCCCCCCCCCCC(=O)OCC(CO)OC(=O)CCCCCCC\C=C/CCCCCCCC	210	FALSE	TRUE	TRUE	TRUE		FALSE	FALSE	null	null	100	0	91.1	65.7	83.6	100	20190804_TIMS1_LC6_CaVa_Lipidom_plasma_NIST_1ul_for column conditioning_C1_1_782	598.53375:24097 599.5371:0 600.54046:0	129.88217:874 299.25281:9223 299.26385:11165 311.2489:10097 339.28162:8641 563.50073:5728 563.50452:3981 563.51587:5437 564.50317:4078
67737	24.541	614.57	1.2805	262.199	DG 34:0	DG 16:0_18:0	[M+NH4]+	adduct linked to 15123_[M+H-H2O]+; adduct linked to 15930_[M+H]+	0.2	TRUE	264.81	614.572	C37H72O5	DG	ONCLVQFEAFTXMN-UHFFFAOYNA-N	CCCCCCCCCCCCCCCCCC(=O)OC(CO)COC(=O)CCCCCCCCCCCCCCC	210	FALSE	TRUE	TRUE	TRUE		FALSE	FALSE	null	null	100	0	94.6	68.4	86	100	20190804_TIMS1_LC6_CaVa_Lipidom_plasma_NIST_1ul_for column conditioning_C1_1_781	614.56952:123032 615.57287:0 616.57623:0	147.5695:291 179.17757:4207 184.21425:1618 221.22197:2816 221.2267:1845 239.233:2104 239.23546:6894 239.23793:2816 257.24326:2621 258.25076:2395 267.26627:5146 267.27148:2168 285.27417:5080 285.27686:4434 295.25726:1942 312.99072:1812 313.07526:680 313.10345:291 313.26129:744 313.26974:66376 313.27258:128544 313.27539:1845 313.2923:1133 313.29514:1974 313.30078:1974 313.31488:744 313.46713:2427 3…
67292	23.953	612.553	1.2652	259.086	DG 34:1	DG 16:0_18:1	[M+NH4]+	adduct linked to 15009_[M+H-H2O]+	0.8	TRUE	262.38	612.556	C37H70O5	DG	YEJYLHKQOBOSCP-ZCXUNETKNA-N	CCCCCCCCCCCCCCCC(=O)OCC(CO)OC(=O)CCCCCCC\C=C/CCCCCCCC	210	FALSE	TRUE	TRUE	TRUE		FALSE	FALSE	null	null	100	0	95.8	68.9	90.2	100	20190804_TIMS1_LC6_CaVa_Lipidom_plasma_NIST_1ul_for column conditioning_C1_1_778	612.55341:581142 613.55676:0 614.56012:0	179.1797:3020 205.19141:4854 239.22562:2535 239.233:1079 239.23792:11003 239.24039:3830 239.25024:5502 240.24165:5340 247.24146:3344 247.25899:3830 257.24582:21953 257.24835:4800 258.25333:5340 265.24686:5016 265.24945:8414 265.25204:9385 265.25464:7659 265.25983:4099 266.25171:3937 266.2569:6257 285.24457:4746 295.26273:5448 313.15417:593 313.24155:10626 313.26694:3830 313.26974:68393 313.27258:…
66884	23.344	610.537	1.2493	255.855	DG 34:2	DG 16:0_18:2	[M+NH4]+	adduct linked to 14890_[M+H-H2O]+	0.4	TRUE	258.25	610.541	C37H68O5	DG	SVXWJFFKLMLOHO-BCTRXSSUNA-N	CCCCCCCCCCCCCCCC(=O)OCC(CO)OC(=O)CCCCCCC\C=C/C\C=C/CCCCC	210	FALSE	TRUE	TRUE	TRUE		FALSE	FALSE	null	null	100	0	97.3	64.6	88.8	100	20190804_TIMS1_LC6_CaVa_Lipidom_plasma_NIST_1ul_for column conditioning_C1_1_778	610.5368:586723 611.54015:0 612.54351:0	116.69705:874 147.1171:17573 164.1516:8835 165.15919:12816 175.14539:8932 189.16081:9903 219.16811:10388 219.20819:14369 237.21962:6602 239.23549:6990 240.23923:10583 245.22202:10097 257.24329:9806 257.24585:6408 263.23514:21942 263.23773:971 265.24689:14078 281.6246:874 311.25739:19223 312.25854:9126 313.25851:7476 313.26416:10583 313.26697:24369 313.26978:74953 313.27261:266311 313.28952:5049 3…
66532	22.339	608.523	1.2205	249.967	DG 34:3	DG 16:1_18:2	[M+NH4]+		0.2	TRUE	254.21	608.525	C37H66O5	DG	BHGPPCIWDXQOMA-RUGCENDANA-N	CCCCCC\C=C/CCCCCCCC(=O)OCC(CO)OC(=O)CCCCCCC\C=C/C\C=C/CCCCC	210	FALSE	TRUE	TRUE	TRUE		FALSE	FALSE	null	null	100	0	90.5	76.4	83.5	100	20190804_TIMS1_LC6_CaVa_Lipidom_plasma_NIST_1ul_for column conditioning_C1_1_780	608.52344:89824 609.52679:0 610.53015:0	54.42446:874 221.11301:6311 302.24707:4175 306.91141:874 311.25732:16602 311.26013:17961 337.2691:4078 337.27203:46990 422.33231:4466 573.4809:19612 573.48468:16116 573.48853:10874 573.49231:8835 573.55719:5049
69717	24.243	626.568	1.2799	261.971	DG 35:1	DG 17:0_18:1	[M+NH4]+	adduct linked to 15610_[M+H-H2O]+	0.4	TRUE	264.85	626.572	C38H72O5	DG	CPYYIMXJKFANHS-ZPHPHTNENA-N	CCCCCCCCCCCCCCCCC(=O)OCC(CO)OC(=O)CCCCCCC\C=C/CCCCCCCC	210	FALSE	TRUE	TRUE	TRUE		FALSE	FALSE	null	null	100	0	95.1	45.6	86.9	100	20190804_TIMS1_LC6_CaVa_Lipidom_plasma_NIST_1ul_for column conditioning_C1_1_778	626.5719:21774 627.57525:0 628.57861:0	212.20686:2913 312.26416:1521 313.27258:3269 325.27075:1068 327.28757:2071 327.29044:9159 327.29333:2427 328.28821:3495 339.28165:2589 339.28458:2524 339.28751:2039 339.29044:1230 340.29163:1715 341.30313:2136 341.30606:1845 353.3035:1424 353.31546:2298 591.53259:3107 591.53644:4013 591.54034:1165 591.5481:1489 591.74951:291 592.53247:4207 592.53632:2686 592.54022:1877 592.55573:744
72366	25.129	642.601	1.3099	267.973	DG 36:0	DG 18:0_18:0	[M+NH4]+	adduct linked to 16395_[M+H-H2O]+; adduct linked to 17335_[M+H]+	0.8	TRUE	268.83	642.603	C39H76O5	DG	UHUSDOQQWJGJQS-UHFFFAOYNA-N	CCCCCCCCCCCCCCCCCC(=O)OCC(CO)OC(=O)CCCCCCCCCCCCCCCCC	210	FALSE	TRUE	TRUE	TRUE		FALSE	FALSE	null	null	100	0	99.7	64.3	80.7	100	20190804_TIMS1_LC6_CaVa_Lipidom_plasma_NIST_1ul_for column conditioning_C1_1_778	642.60083:80228 643.60418:0 644.60754:0	233.25722:1500 249.25412:2030 267.26367:1294 267.26627:2677 268.26971:3148 285.27686:2942 285.27957:5620 286.6748:294 310.28302:1883 313.27258:1706 313.28104:2295 314.8222:1059 340.2887:1030 341.27957:3089 341.29135:5649 341.30017:9944 341.3031:113150 341.30606:9886 341.30899:2001 341.31781:6208 341.4061:765 341.80353:265 342.25421:706 342.30136:1912 342.30432:4708 342.30725:5119 342.31021:7974 3…
72110	24.553	640.584	1.2981	265.569	DG 36:1	DG 18:0_18:1	[M+NH4]+	adduct linked to 16308_[M+H-H2O]+; adduct linked to 18164_[M+Na]+; adduct linked to 18163_[M+Na]+	0.4	TRUE	264.97	640.587	C39H74O5	DG	SAEPUUXWQQNLGN-ZZEZOPTANA-N	CCCCCCCCCCCCCCCCCC(=O)OCC(CO)OC(=O)CCCCCCC\C=C/CCCCCCCC	210	FALSE	TRUE	TRUE	TRUE		FALSE	FALSE	null	null	100	0	100	56.2	91.3	100	20190804_TIMS1_LC6_CaVa_Lipidom_plasma_NIST_1ul_for column conditioning_C1_1_781	640.58362:152249 641.58697:0 642.59033:0	181.15729:3015 195.17291:1788 198.19518:2197 247.24146:2018 265.24686:1891 265.24945:3169 266.15036:1584 267.26627:1022 267.26886:6847 285.24191:1380 285.27417:2683 294.28647:2453 294.28922:1788 309.27942:1456 313.09219:894 313.26974:3449 313.27258:3500 313.27539:1712 314.28265:2172 315.27737:1380 321.27866:1277 339.08804:281 339.15549:613 339.2699:1814 339.27579:5187 339.28165:3219 339.28458:276…
71680	24.13	638.57	1.2811	262.102	DG 36:2	DG 18:0_18:2	[M+NH4]+	adduct linked to 17133_[M+H]+	0.6	TRUE	262.46	638.572	C39H72O5	DG	AJMZUFBKADIAKC-MLWYYCKJNA-N	CCCCCCCCCCCCCCCCCC(=O)OCC(CO)OC(=O)CCCCCCC\C=C/C\C=C/CCCCC	210	FALSE	TRUE	TRUE	TRUE		FALSE	FALSE	null	null	100	0	100	38.5	75.2	100	20190804_TIMS1_LC6_CaVa_Lipidom_plasma_NIST_1ul_for column conditioning_C1_1_778	638.56964:421916 639.57299:0 640.57635:0	205.1937:6095 245.22701:3560 247.24397:5124 256.26324:3722 263.2377:3668 265.24948:4531 265.25208:3020 265.28061:3883 266.25433:4153 266.25693:2967 266.44147:701 291.23422:3668 301.25104:4099 311.25455:5178 311.32199:485 312.1347:2859 320.16336:2427 337.25742:7551 337.2662:1726 337.26913:18770 337.27206:6688 337.27496:23031 337.27789:4045 338.27319:3074 338.27612:3883 338.29953:2104 338.77722:113…
71247	23.281	636.551	1.2586	257.515	DG 36:3	DG 18:1_18:2	[M+NH4]+	adduct linked to 17063_[M+Na]+	0.2	TRUE	259.65	636.556	C39H70O5	DG	BLZVZPYMHLXLHG-RQOIEFAZNA-N	CCCCCCCC\C=C/CCCCCCCC(=O)OCC(CO)OC(=O)CCCCCCC\C=C/C\C=C/CCCCC	210	FALSE	TRUE	TRUE	TRUE		FALSE	FALSE	null	null	100	0	97.6	63.6	91.9	100	20190804_TIMS1_LC6_CaVa_Lipidom_plasma_NIST_1ul_for column conditioning_C1_1_782	636.55066:1075507 637.55401:0 638.55737:0	119.92281:324 135.11447:3344 165.12436:935 175.14326:2661 175.14958:3452 177.15997:324 187.14423:2086 221.1888:3272 233.22559:3344 245.22449:4926 247.23894:7695 247.24146:4207 248.24425:2949 248.30699:467 248.47267:324 249.25662:3020 261.21555:1978 263.13431:1223 263.23251:10248 263.23511:11686 263.50391:1582 265.21573:3092 265.24686:1582 265.24945:4855 265.25204:18735 266.24649:2589 268.09494:14…
70970	22.693	634.539	1.2413	253.99	DG 36:4	DG 18:1_18:3	[M+NH4]+		0.4	TRUE	257.15	634.541	C39H68O5	DG	YAKOEWASAGCYLB-XEKZTXPJNA-N	CCCCCCCC\C=C/CCCCCCCC(=O)OCC(CO)OC(=O)CCCCCCC\C=C/C\C=C/C\C=C/CC	210	FALSE	TRUE	TRUE	TRUE		FALSE	FALSE	null	null	100	0	95	31	88	100	20190804_TIMS1_LC6_CaVa_Lipidom_plasma_NIST_1ul_for column conditioning_C1_1_778	634.53906:130729 635.54241:0 636.54577:0	291.2424:9223 335.25385:9417 335.25677:9612 337.26038:8252 337.26917:20679 337.27206:53494 337.27499:3981 337.27792:10583 337.28964:2136 339.28757:6893 339.2905:9029 369.15005:874 401.3465:874 599.50067:5340 599.50458:9515 600.50726:4175 600.63995:2233
75960	24.169	664.589	1.2932	264.365	DG 38:3	DG 20:1_18:2	[M+NH4]+	adduct linked to 19398_[M+Na]+	0.2	TRUE	265.93	664.587	C41H74O5	DG	YTBITHSVLHBAPO-FSZVMMKHNA-N	CCCCCCCC\C=C/CCCCCCCCCC(=O)OCC(CO)OC(=O)CCCCCCC\C=C/C\C=C/CCCCC	210	FALSE	TRUE	TRUE	TRUE		FALSE	FALSE	null	null	100	0	99.1	34.6	74.5	100	20190804_TIMS1_LC6_CaVa_Lipidom_plasma_NIST_1ul_for column conditioning_C1_1_778	664.58881:34697 665.59216:0 666.59552:0	45.90797:364 337.26913:2104 339.28165:2346 342.66394:1537 365.30725:3398 367.31921:8253 367.32227:5259 367.32532:3074 367.34058:2832 443.42355:2508 517.46191:2791 590.34778:3681 601.62012:809 629.53772:1780 629.54169:5502 629.54572:2913 629.55371:2144 629.55768:566 630.54517:5502 630.54919:4571 630.55316:2832 630.55719:3358 647.63751:2387
75129	23.12	660.554	1.2819	262.096	DG 38:5	DG 18:1_20:4	[M+NH4]+		0.2	TRUE	262.38	660.556	C41H70O5	DG	CDIDDLXSXXDECX-HAGCXRLMNA-N	CCCCCCCC\C=C/CCCCCCCC(=O)OCC(CO)OC(=O)CCCCCC\C=C/C\C=C/C\C=C/C\C=C/CC	210	FALSE	TRUE	TRUE	TRUE		FALSE	FALSE	null	null	100	0	99.9	37.4	72	100	20190804_TIMS1_LC6_CaVa_Lipidom_plasma_NIST_1ul_for column conditioning_C1_1_781	660.5545:180458 661.55785:0 662.56121:0	163.14908:1320 191.17494:5165 205.19368:5670 259.20639:4078 265.24945:3534 265.25204:2680 269.228:4466 270.22464:3184 277.17313:3379 287.23599:3107 287.24139:2369 287.26031:2252 288.1275:388 288.23837:2796 299.23907:3612 308.98535:1942 313.26974:738 313.27258:5670 337.2691:4156 337.27203:893 338.27609:3107 338.27902:3146 338.52808:2136 339.28458:6835 339.28751:40466 339.29044:20777 339.30804:1592…
74823	22.276	658.534	1.2609	257.805	DG 38:6	DG 18:2_20:4	[M+NH4]+		0.2	TRUE	258.29	658.541	C41H68O5	DG	XQKXAZZSUMABAU-DMQHYRIXNA-N	CCCCC\C=C/C\C=C/CCCCCCCC(=O)OCC(CO)OC(=O)CCCCCC\C=C/C\C=C/C\C=C/C\C=C/CC	210	FALSE	TRUE	TRUE	TRUE		FALSE	FALSE	null	null	100	0	99.7	44.3	72.9	100	20190804_TIMS1_LC6_CaVa_Lipidom_plasma_NIST_1ul_for column conditioning_C1_1_781	658.53381:93137 659.53716:0 660.54052:0	187.14424:10680 241.19554:7282 270.22726:3204 287.23331:8738 287.23599:6408 337.27203:33883 337.27496:14563 338.37277:5922 361.26654:3010 361.27563:874 364.24554:2136 447.40689:7573 530.42621:971 549.47119:4660 623.49774:9515 623.50171:9612 623.54547:5728 624.50439:8058
57529	15.024	554.512	1.2323	252.929	DG O-31:2	DG O-17:1_14:1	[M+NH4]+		0.2	TRUE	246.12	554.514	C34H64O4	EtherDG	QTBNULMINKTXBO-LYZHNOTLNA-N	CCCCCCC\C=C/CCCCCCCCOCC(CO)OC(=O)CCCCCCC\C=C/CCCC	410	FALSE	TRUE	TRUE	TRUE		FALSE	FALSE	null	null	100	0	80.9	39.7	68.7	100	20190804_TIMS1_LC6_CaVa_Lipidom_plasma_NIST_1ul_for column conditioning_C1_1_780	554.51184:26522 555.51519:0 556.51855:0	283.26276:10503 554.51184:4766
62549	25.392	584.557	1.2465	255.513	DG O-33:1	DG O-19:0_14:1	[M+NH4]+		0.2	TRUE	257.39	584.561	C36H70O4	EtherDG	LGJYNASMOHEQAF-BENRWUELNA-N	CCCCCCCCCCCCCCCCCCCOCC(CO)OC(=O)CCCCCCC\C=C/CCCC	210	FALSE	TRUE	TRUE	TRUE		FALSE	FALSE	null	null	100	null	97.1	42.4	68.4	100	20190804_TIMS1_LC6_CaVa_Lipidom_plasma_NIST_1ul_for column conditioning_C1_1_782	584.55707:13864 585.56042:0 586.56378:0	283.25739:4515 283.26007:12961 311.29666:3835 312.2951:2670 584.60712:3058
62254	16.518	582.545	1.2629	258.904	DG O-33:2	DG O-19:1_14:1	[M+NH4]+		0.2	TRUE	258.28	582.546	C36H68O4	EtherDG	KRHLWQNVGWFWHC-OANVVFKNNA-N	CCCCCCCCC\C=C/CCCCCCCCOCC(CO)OC(=O)CCCCCCC\C=C/CCCC	210	FALSE	TRUE	TRUE	TRUE		FALSE	FALSE	null	null	100	0	99.6	26.5	68.4	100	20190804_TIMS1_LC6_CaVa_Lipidom_plasma_NIST_1ul_for column conditioning_C1_1_782	582.5448:156600 583.54815:0 584.55151:0	255.22652:5869 255.22905:14408 255.2316:8296 256.2326:2030 256.23517:1633 256.25555:838 283.25739:2626 283.26007:26567 283.26276:22904 283.26544:2824 284.25549:2383 284.26355:5604 284.26624:1545 284.49454:199 289.836:243 328.31705:1368 582.52942:1368 582.53326:2934 582.53711:530 582.54095:12334 582.5448:7547 582.54865:2471 582.55627:1831
61009	18.854	576.506	1.2329	252.815	DG O-33:5	DG O-17:1_16:4	[M+NH4]+	adduct linked to 13075_[M+H-H2O]+	0.4	TRUE	244.47	576.499	C36H62O4	EtherDG	CRJDIVQABGYRNQ-LPNFSWFGNA-N	CCCCCCC\C=C/CCCCCCCCOCC(CO)OC(=O)CC\C=C/C\C=C/C\C=C/C\C=C/CC	410	FALSE	TRUE	TRUE	TRUE		FALSE	FALSE	null	null	100	0	74.7	43.8	68.9	100	20190804_TIMS1_LC6_CaVa_Lipidom_plasma_NIST_1ul_for column conditioning_C1_1_781	576.50208:22504 577.50543:0 578.50879:0	305.24231:9126 334.28342:5922
64484	17.524	596.56	1.2802	262.312	DG O-34:2	DG O-20:1_14:1	[M+NH4]+		0.2	TRUE	260.85	596.561	C37H70O4	EtherDG	SPGDEYZZXVGWFC-IFVCHSSZNA-N	CCCCCCCC\C=C/CCCCCCCCCCOCC(CO)OC(=O)CCCCCCC\C=C/CCCC	210	FALSE	TRUE	TRUE	TRUE		FALSE	FALSE	null	null	100	0	99	29.9	68.2	100	20190804_TIMS1_LC6_CaVa_Lipidom_plasma_NIST_1ul_for column conditioning_C1_1_781	596.55981:30018 597.56316:0 598.56652:0	269.24368:2661 283.2601:2553 283.26279:10716 284.26355:1474 297.27231:1007 297.27505:4135 596.54816:3812 596.56372:1223
67354	25.923	612.585	1.2799	262.099	DG O-35:1	DG O-19:0_16:1	[M+NH4]+		0.8	TRUE	267.74	612.593	C38H74O4	EtherDG	QOXAJXGJLIAIDM-PEZBUJJGNA-N	CCCCCCCCCCCCCCCCCCCOCC(CO)OC(=O)CCCCCCC\C=C/CCCCCC	410	FALSE	TRUE	TRUE	TRUE		FALSE	FALSE	null	null	100	null	88	50.9	75	100	20190804_TIMS1_LC6_CaVa_Lipidom_plasma_NIST_1ul_for column conditioning_C1_1_781	612.58899:26924 613.59234:0 614.5957:0	263.3075:984 281.25052:958 310.94553:259 311.28546:298 311.29108:7469 311.29391:18797 311.29672:2770 312.29233:3663 312.29797:1852 312.51755:414 312.9006:608 313.27261:1786 318.68314:311 323.00253:699 339.28754:1204 339.29343:854 577.51208:647 577.51593:997 594.55811:233 612.18695:544 612.64026:440
66910	18.53	610.576	1.2952	265.251	DG O-35:2	DG O-21:1_14:1	[M+NH4]+		0.2	TRUE	265.9	610.577	C38H72O4	EtherDG	PJXOVYGKVVAYHH-OANVVFKNNA-N	CCCCCCCCC\C=C/CCCCCCCCCCOCC(CO)OC(=O)CCCCCCC\C=C/CCCC	210	FALSE	TRUE	TRUE	TRUE		FALSE	FALSE	null	null	100	0	100	37.8	68.1	100	20190804_TIMS1_LC6_CaVa_Lipidom_plasma_NIST_1ul_for column conditioning_C1_1_779	610.57623:1257043 611.57958:0 612.58294:0	253.8315:336 267.85773:336 283.24673:4369 283.26013:105041 283.26282:97946 283.2789:2950 283.30304:1083 283.33521:1792 284.23944:1755 284.2663:16430 284.26898:2502 284.27704:336 285.62137:896 328.70395:1942 610.54077:2054 610.55652:859 610.56836:38052 610.57227:10531 610.57623:21285 610.58014:6348 610.59985:3809
66535	17.089	608.555	1.2834	262.846	DG O-35:3	DG O-19:1_16:2	[M+NH4]+		0.4	TRUE	262.96	608.561	C38H70O4	EtherDG	UJNJLUARAHAAFX-CDHIEHIBNA-N	CCCCCCCCC\C=C/CCCCCCCCOCC(CO)OC(=O)CCCCCCC\C=C/C\C=C/CCC	210	FALSE	TRUE	TRUE	TRUE		FALSE	FALSE	null	null	100	0	100	20.2	68.6	100	20190804_TIMS1_LC6_CaVa_Lipidom_plasma_NIST_1ul_for column conditioning_C1_1_778	608.5589:69631 609.56225:0 610.56561:0	255.22911:2444 255.23166:1841 255.23421:3214 300.28702:3649 309.27945:8236 553.33112:1774 608.56281:1909 608.57068:2913
68167	22.288	616.53	1.2846	263.023	DG O-36:6	DG O-12:0_24:6	[M+NH4]+	adduct linked to 16018_[M+H]+	0.8	TRUE	257.66	616.53	C39H66O4	EtherDG	GXZMOUIRWPGSNB-UKHMYQSQNA-N	CCCCCCCCCCCCOCC(CO)OC(=O)CCCC\C=C/C\C=C/C\C=C/C\C=C/C\C=C/C\C=C/CC	410	FALSE	TRUE	TRUE	TRUE		FALSE	FALSE	null	null	100	null	89.6	35	70.1	100	20190804_TIMS1_LC6_CaVa_Lipidom_plasma_NIST_1ul_for column conditioning_C1_1_781	616.52954:68741 617.53289:0 618.53625:0	143.01756:1889 161.02597:1548 315.67059:1076 329.21234:8318 329.21524:2230 347.21951:2388 347.22842:1627 413.30435:2204 413.30759:8528 413.31082:1732 416.11002:367
72137	26.103	640.62	1.3166	269.349	DG O-37:1	DG O-16:0_21:1	[M+NH4]+		0.4	TRUE	274.26	640.624	C40H78O4	EtherDG	DDSKZXMNEVCLRF-VXPUYCOJNA-N	CCCCCCCCCCCCCCCCOCC(CO)OC(=O)CCCCCCCCC\C=C/CCCCCCCCC	410	FALSE	TRUE	TRUE	TRUE		FALSE	FALSE	null	null	96.2	null	88.1	43.7	69.5	100	20190804_TIMS1_LC6_CaVa_Lipidom_plasma_NIST_1ul_for column conditioning_C1_1_781	640.61584:23889 641.61919:0 642.62255:0	256.17142:690 297.11575:1099 309.39984:2069 354.34009:2989 381.37106:8074
71750	20.004	638.606	1.3247	271.021	DG O-37:2	DG O-21:1_16:1	[M+NH4]+	similar chromatogram in higher mz_25910	0.2	TRUE	271.6	638.608	C40H76O4	EtherDG	VEPIVUWTIVCTDB-JHHNDBJRNA-N	CCCCCCCCC\C=C/CCCCCCCCCCOCC(CO)OC(=O)CCCCCCC\C=C/CCCCCC	210	FALSE	TRUE	TRUE	TRUE		FALSE	FALSE	null	null	99.9	0	100	19.1	68.4	100	20190804_TIMS1_LC6_CaVa_Lipidom_plasma_NIST_1ul_for column conditioning_C1_1_782	638.60577:1093398 639.60912:0 640.61248:0	238.45267:874 283.24936:13107 283.25739:17767 283.26007:179223 283.26276:101165 283.26544:4951 283.26813:6602 283.34854:2330 283.50677:5631 283.73743:7573 284.26086:7379 284.26355:12524 284.26624:8446 284.26892:6408 284.3656:1068 284.41931:874 311.27698:10874 311.28262:17087 311.28824:6311 311.29105:169612 311.29385:99513 311.29666:8447 311.32196:8447 312.29227:18155 312.2951:9709 328.32281:7379 …
71268	18.641	636.587	1.314	268.853	DG O-37:3	DG O-21:1_16:2	[M+NH4]+		0.2	TRUE	268.89	636.593	C40H74O4	EtherDG	WFFWYOXGLPZPGS-CDHIEHIBNA-N	CCCCCCCCC\C=C/CCCCCCCCCCOCC(CO)OC(=O)CCCCCCC\C=C/C\C=C/CCC	210	FALSE	TRUE	TRUE	TRUE		FALSE	FALSE	null	null	97.1	0	100	22.5	68.3	100	20190804_TIMS1_LC6_CaVa_Lipidom_plasma_NIST_1ul_for column conditioning_C1_1_781	636.58685:791831 637.5902:0 638.59356:0	283.25208:10000 283.2601:47670 283.26279:27573 283.26547:27282 295.37772:971 309.2738:28058 309.27661:76117 309.27942:15631 310.2774:29126 310.28021:4369 328.32281:5728 555.50623:874 636.5788:2816 636.58282:7282 636.58685:44564 636.59088:5631 636.61096:3689 636.63104:2233
70985	17.448	634.571	1.301	266.212	DG O-37:4	DG O-21:1_16:3	[M+NH4]+		0.8	TRUE	268.24	634.577	C40H72O4	EtherDG	KMVOEXVBAYFWAO-XQKFUZLYNA-N	CCCCCCCCC\C=C/CCCCCCCCCCOCC(CO)OC(=O)CCCCC\C=C/C\C=C/C\C=C/CC	210	FALSE	TRUE	TRUE	TRUE		FALSE	FALSE	null	null	100	0	97.6	39.4	68.3	100	20190804_TIMS1_LC6_CaVa_Lipidom_plasma_NIST_1ul_for column conditioning_C1_1_779	634.57513:52873 635.57848:0 636.58184:0	283.26279:7502 307.26031:5914 307.26312:17035 634.57513:6708
74257	26.234	654.632	1.3331	272.594	DG O-38:1	DG O-18:0_20:1	[M+NH4]+		0.2	TRUE	274.77	654.639	C41H80O4	EtherDG	NAPRBXJZWHAQJL-ZPHPHTNENA-N	CCCCCCCCCCCCCCCCCCOCC(CO)OC(=O)CCCCCCCCC\C=C/CCCCCCCC	210	FALSE	TRUE	TRUE	TRUE		FALSE	FALSE	null	null	95	null	98.8	18.9	69.2	100	20190804_TIMS1_LC6_CaVa_Lipidom_plasma_NIST_1ul_for column conditioning_C1_1_779	654.6322:17191 655.63555:0 656.63891:0	339.28754:2997 367.35587:4812 395.38586:2237 396.39047:1562 396.39682:2026 654.62408:2955
73938	20.82	652.629	1.3391	273.851	DG O-38:2	DG O-20:1_18:1	[M+NH4]+		0.2	TRUE	274.43	652.624	C41H78O4	EtherDG	DEKSYBZCLVHHRL-KKGNMLJQNA-N	CCCCCCCC\C=C/CCCCCCCCCCOCC(CO)OC(=O)CCCCCCC\C=C/CCCCCCCC	210	FALSE	TRUE	TRUE	TRUE		FALSE	FALSE	null	null	98.8	0	99.6	26	68.7	100	20190804_TIMS1_LC6_CaVa_Lipidom_plasma_NIST_1ul_for column conditioning_C1_1_782	652.6286:37027 653.63195:0 654.63531:0	311.28824:1845 311.29385:7379 339.32269:11553 468.36279:874 652.61639:6311
77090	26.478	668.652	1.3495	275.842	DG O-39:1	DG O-17:0_22:1	[M+NH4]+		0.6	TRUE	276.36	668.655	C42H82O4	EtherDG	XTUJKXLBVMPBEO-ZPHPHTNENA-N	CCCCCCCCCCCCCCCCCOCC(CO)OC(=O)CCCCCCCCCCC\C=C/CCCCCCCC	210	FALSE	TRUE	TRUE	TRUE		FALSE	FALSE	null	null	100	null	99.6	42.5	69.4	100	20190804_TIMS1_LC6_CaVa_Lipidom_plasma_NIST_1ul_for column conditioning_C1_1_781	668.65997:25549 669.66332:0 670.66668:0	381.36795:8835 395.3826:2816 395.38577:19806 395.38895:11942 395.39212:4854 409.40518:7961 550.55444:8544 665.19244:874
78891	24.322	678.635	1.3908	284.205	DG O-40:3	DG O-20:3_20:0	[M+NH4]+		0.6	TRUE	274.53	678.639	C43H80O4	EtherDG	HRVXHGIBIUIVHZ-JTBMWNAQNA-N	CCCCCCCCCCCCCCCCCCCC(=O)OC(CO)COCCCCCCCCCC\C=C/C\C=C/C\C=C/CC	410	FALSE	TRUE	TRUE	TRUE		FALSE	FALSE	null	null	100	0	64.1	27.9	69	100	20190804_TIMS1_LC6_CaVa_Lipidom_plasma_NIST_1ul_for column conditioning_C1_1_779	678.63934:29026 679.64269:0 680.64605:0	217.19183:2881 280.08972:313 280.26035:3476 369.3367:2756 369.34894:2568 369.35199:3132 370.35672:2255 551.32086:2819 633.63257:1910
82721	26.957	696.678	1.3793	281.697	DG O-41:1	DG O-17:0_24:1	[M+NH4]+		0.2	TRUE	282.15	696.686	C44H86O4	EtherDG	DMKPWQAMPLFUOQ-MRCUWXFGNA-N	CCCCCCCCCCCCCCCCCOCC(CO)OC(=O)CCCCCCCCCCC\C=C/CCCCCCCCCC	210	FALSE	TRUE	TRUE	TRUE		FALSE	FALSE	null	null	97.2	null	99.9	44.2	69.6	100	20190804_TIMS1_LC6_CaVa_Lipidom_plasma_NIST_1ul_for column conditioning_C1_1_778	696.67841:36604 697.68176:0 698.68512:0	237.2515:2942 367.35281:1736 382.37646:2707 423.40662:2324 423.40991:2560 423.41647:2530 423.41974:11826 423.43286:912 424.41339:1883 424.42325:2383 592.60999:1589 695.07758:1177
87615	27.129	724.718	1.4056	286.856	DG O-43:1	DG O-21:0_22:1	[M+NH4]+		0.4	TRUE	287.99	724.718	C46H90O4	EtherDG	WYECDBVEAPELLT-ZPHPHTNENA-N	CCCCCCCCCCCCCCCCCCCCCOCC(CO)OC(=O)CCCCCCCCCCC\C=C/CCCCCCCC	210	FALSE	TRUE	TRUE	TRUE		FALSE	FALSE	null	null	100	0	98.5	42.5	69	100	20190804_TIMS1_LC6_CaVa_Lipidom_plasma_NIST_1ul_for column conditioning_C1_1_782	724.71851:25287 725.72186:0 726.72522:0	390.01062:236 395.3858:5589 395.38898:10286 423.41318:971 440.41675:1443 605.61548:2650 605.62329:1050 605.6272:2335
115663	19.387	862.622	1.4808	301.307	Hex2Cer 34:1;2O	Hex2Cer 18:1;2O/16:0	[M+H]+		0.4	TRUE	299.86	862.625	C46H87NO13	Hex2Cer	HLIJNIKSBCIDGO-ORIPQNMZNA-N	CCCCCCCCCCCCCCCC(=O)NC(COC1OC(CO)C(OC2OC(CO)C(O)C(O)C2O)C(O)C1O)C(O)\C=C\CCCCCCCCCCCCC	210	FALSE	TRUE	TRUE	TRUE		FALSE	FALSE	null	null	100	0	98.5	33.1	48.4	100	20190804_TIMS1_LC6_CaVa_Lipidom_plasma_NIST_1ul_for column conditioning_C1_1_779	862.62207:255576 863.62542:0 864.62878:0	79.933:874 252.27327:11942 264.26468:34563 264.26727:7864 264.26984:13786 264.27243:7573 265.26505:4660 265.27286:8835 282.27719:5534 283.2789:8544 490.48956:6893 490.49664:7184 490.50015:5049 491.49542:5631 502.49213:19709 502.4957:10097 502.49927:874 502.50284:12621 502.52783:2524 503.48877:8252 503.49948:12524 503.53165:9515 504.50427:7282 504.51144:11165 519.23889:3592 520.11755:5243 520.4917…
115283	17.297	860.602	1.4765	300.434	Hex2Cer 34:2;2O	Hex2Cer 18:2;2O/16:0	[M+H]+		0.2	TRUE	null	860.609	C46H85NO13	Hex2Cer	OWIFQVJMGPZAMM-ZNPGVSGMNA-N	CCCCCCCCCCCCCCCC(=O)NC(COC1OC(CO)C(OC2OC(CO)C(O)C(O)C2O)C(O)C1O)C(O)\C=C\CC\C=C\CCCCCCCCC	410	FALSE	FALSE	TRUE	TRUE		FALSE	FALSE	null	null	100	0	null	26.8	64.7	100	20190804_TIMS1_LC6_CaVa_Lipidom_plasma_NIST_1ul_for column conditioning_C1_1_782	860.60211:54644 861.60546:0 862.60882:0	184.06728:3398 184.06943:4285 184.07159:20388 184.07591:2891 185.07349:464 262.24628:1520 262.25143:8780 262.25403:10765 263.2532:2765 263.25836:1604 264.26721:1942 280.25766:1710 280.26566:2005 311.21237:2026 319.29755:4348 324.22308:1351 392.28494:1034 488.47382:1309 488.47733:3968 491.03284:908 500.47678:1794 500.48032:5382 500.48746:1393 501.39294:1287 501.48209:3799 502.48489:1773 502.48846:…
126455	24.171	974.749	1.5854	322.003	Hex2Cer 42:1;2O	Hex2Cer 18:1;2O/24:0	[M+H]+		0.4	TRUE	316.49	974.75	C54H103NO13	Hex2Cer	KDEYEEYMIPNKIJ-MHAUTQJVNA-N	CCCCCCCCCCCCCCCCCCCCCCCC(=O)NC(COC1OC(CO)C(OC2OC(CO)C(O)C(O)C2O)C(O)C1O)C(O)\C=C\CCCCCCCCCCCCC	410	FALSE	TRUE	TRUE	TRUE		FALSE	FALSE	null	null	95.6	0	88.8	33.3	43.6	100	20190804_TIMS1_LC6_CaVa_Lipidom_plasma_NIST_1ul_for column conditioning_C1_1_781	974.74933:21895 975.75268:0 976.75604:0	254.11829:1008 263.2377:678 264.26721:1960 264.26981:1411 265.2702:824 290.29175:2015 369.39182:696 570.34985:1209 597.48608:1044 614.61688:1099 614.62085:1685 614.62476:2546 614.64056:1502 615.61633:934 632.59857:788 632.61462:605 632.62665:5532 632.63062:16338 632.63464:2125 632.63861:1008 632.66669:531 632.71075:916 633.62054:366 633.62457:476 633.62854:788 633.6366:1777 633.64459:1191 635.096…
100208	21.351	784.665	1.4446	294.405	HexCer 40:1;2O	HexCer 18:1;2O/22:0	[M+H]+	adduct linked to 24988_[M+H-H2O]+	0.4	TRUE	295.91	784.667	C46H89NO8	HexCer_NS	YIGARKIIFOHVPF-LAPDZXRHNA-N	CCCCCCCCCCCCCCCCCCCCCC(=O)NC(COC1OC(CO)C(O)C(O)C1O)C(O)\C=C\CCCCCCCCCCCCC	210	FALSE	TRUE	TRUE	TRUE		FALSE	FALSE	null	null	100	0	99.6	57	65.9	100	20190804_TIMS1_LC6_CaVa_Lipidom_plasma_NIST_1ul_for column conditioning_C1_1_782	784.66528:99826 785.66863:0 786.67199:0	51.55508:336 184.07159:2614 184.14507:2763 264.26202:1830 264.26462:21509 264.26721:38200 264.26978:14712 264.27237:3211 264.31641:896 265.26761:1307 265.2702:5228 282.27979:4779 283.27884:2091 399.39914:1344 484.33926:2427 574.59137:336 574.599:4630 575.29407:1419 586.58826:3286 586.5921:1904 586.59601:5414 587.59167:1456 588.6037:3286 589.60492:4182 589.60883:1680 591.62164:373 604.58887:4145 6…
103697	24.273	798.679	1.4617	297.794	HexCer 41:1;2O	HexCer 18:1;2O/23:0	[M+H]+	adduct linked to 25921_[M+H-H2O]+; similar chromatogram in higher mz_30463	0.6	TRUE	297.51	798.682	C47H91NO8	HexCer_NS	SJGWLQDELUWRDA-JMUUFCRMNA-N	CCCCCCCCCCCCCCCCCCCCCCC(=O)NC(COC1OC(CO)C(O)C(O)C1O)C(O)\C=C\CCCCCCCCCCCCC	210	FALSE	TRUE	TRUE	TRUE		FALSE	FALSE	null	null	100	0	99.8	38.5	84.5	100	20190804_TIMS1_LC6_CaVa_Lipidom_plasma_NIST_1ul_for column conditioning_C1_1_779	798.67896:136359 799.68231:0 800.68567:0	176.15231:2577 184.06946:3921 184.07162:32749 184.07378:13070 184.07594:1979 211.20572:336 252.26566:3435 252.27072:2016 264.26205:4444 264.26465:11575 264.26724:43316 264.26984:2353 264.32681:1307 266.21536:1568 279.31992:411 282.27448:6386 282.27985:13293 354.37015:2838 446.08389:1083 487.34805:2091 503.37079:4929 511.33887:5452 525.40894:1867 540.43243:1531 540.43982:1456 551.32465:1195 588.59…
107111	24.52	812.694	1.4773	300.89	HexCer 42:1;2O	HexCer 18:1;2O/24:0	[M+H]+	adduct linked to 27167_[M+H-H2O]+	0.4	TRUE	301.45	812.698	C48H93NO8	HexCer_NS	POQRWMRXUOPCLD-MHAUTQJVNA-N	CCCCCCCCCCCCCCCCCCCCCCCC(=O)NC(COC1OC(CO)C(O)C(O)C1O)C(O)\C=C\CCCCCCCCCCCCC	210	FALSE	TRUE	TRUE	TRUE		FALSE	FALSE	null	null	100	0	99.5	48.1	77.3	100	20190804_TIMS1_LC6_CaVa_Lipidom_plasma_NIST_1ul_for column conditioning_C1_1_781	812.69385:251979 813.6972:0 814.70056:0	76.89786:257 184.06728:1628 184.06944:1513 184.07376:8709 184.07591:2684 197.33282:257 235.23912:1399 247.24146:7796 252.24034:3598 252.26562:6939 252.26816:5854 252.27069:7396 264.26205:6739 264.26462:23415 264.26721:169674 264.26981:16905 264.28015:1628 264.67389:857 264.95383:628 265.25204:1770 265.26501:3113 265.26761:8281 265.2702:14535 265.27539:6568 265.28317:685 265.35583:1428 265.51413:1…
106478	23.91	810.679	1.4707	299.547	HexCer 42:2;2O	HexCer 18:1;2O/24:1	[M+H]+		0.8	TRUE	299.15	810.682	C48H91NO8	HexCer_NS	PPSREVDUNDPZIG-AKTWBEBINA-N	CCCCCCCCCCCCC\C=C\C(O)C(COC1OC(CO)C(O)C(O)C1O)NC(=O)CCCCCCCCCCC\C=C/CCCCCCCCCC	210	FALSE	TRUE	TRUE	TRUE		FALSE	FALSE	null	null	100	0	100	40.9	62.5	100	20190804_TIMS1_LC6_CaVa_Lipidom_plasma_NIST_1ul_for column conditioning_C1_1_781	810.67902:143405 811.68237:0 812.68573:0	77.91804:460 122.49526:460 184.06944:2146 184.07159:4854 184.07376:5059 184.07808:5263 228.17432:3679 253.26842:2044 264.09634:1022 264.26202:1329 264.26462:3577 264.26721:28616 264.26981:9453 264.2724:4088 264.27499:5110 266.2829:3475 266.62869:3628 282.27448:8584 282.27982:5774 362.29657:460 374.27826:2759 444.3262:2504 444.32956:3986 578.51526:3168 600.60474:4292 600.60864:2351 612.58105:2504 …
38993	1.528	468.308	1.0592	218.364	LPC 14:0		[M+H]+	adduct linked to 9902_[M+Na]+; adduct linked to 8319_[M+H-H2O]+	0.6	TRUE	224.43	468.308	C22H46NO7P	LPC	VXUOFDJKYGDUJI-UHFFFAOYNA-N	CCCCCCCCCCCCCC(=O)OCC(O)COP([O-])(=O)OCC[N+](C)(C)C	410	TRUE	TRUE	TRUE	TRUE		FALSE	FALSE	null	null	100	93.2	82	77.7	92.1	100	20190804_TIMS1_LC6_CaVa_Lipidom_plasma_NIST_1ul_for column conditioning_C1_1_782	468.30768:1224645 469.31103:0 470.31439:0	166.07542:656 184.06729:822 184.06944:3095 184.07161:32354 184.0889:490 184.70097:548 240.0985:514 285.23923:854 285.24191:548 285.2446:1220 391.21942:1419 391.2226:465 442.12646:75 450.27853:1328 450.28867:747 450.29205:2606 450.29883:955 450.30219:606 451.29984:398 451.42841:340 468.28699:722 468.29733:431 468.30078:1344 468.30423:1253 468.30768:3959 468.31802:788 468.38007:1129 468.4559:75
41267	3.22	482.322	1.0754	221.503	LPC 15:0		[M+H]+	adduct linked to 8765_[M+H-H2O]+; adduct linked to 8768_[M+H-H2O]+; adduct linked to 10677_[M+Na]+	1	TRUE	227.44	482.324	C23H48NO7P	LPC	RJZVWDTYEWCUAR-UHFFFAOYNA-N	CCCCCCCCCCCCCCC(=O)OCC(O)COP([O-])(=O)OCC[N+](C)(C)C	410	FALSE	TRUE	TRUE	TRUE		FALSE	FALSE	null	null	100	29.7	82.3	76.5	93.4	100	20190804_TIMS1_LC6_CaVa_Lipidom_plasma_NIST_1ul_for column conditioning_C1_1_781	482.32236:1546999 483.32571:0 484.32907:0	166.05696:2011 166.06313:2288 184.06512:3467 184.07162:91226 184.07378:14667 184.07594:4369 185.07567:3398 185.30975:1214 185.3965:1491 258.10745:6553 299.25012:3121 299.25562:5687 299.25836:5791 300.25665:2497 301.07413:659 404.784:312 405.24881:2462 424.5545:312 464.30765:3432 464.31107:6692 464.31451:4993 482.22092:1075 482.31537:3710 482.31888:13973 482.32236:8286 482.32935:4126 482.35034:2254
43794	4.266	496.338	1.1044	227.313	LPC 16:0		[M+H]+		0.2	TRUE	228.29	496.34	C24H50NO7P	LPC	ASWBNKHCZGQVJV-UHFFFAOYNA-N	CCCCCCCCCCCCCCCC(=O)OCC(O)COP([O-])(=O)OCC[N+](C)(C)C	210	FALSE	TRUE	TRUE	TRUE		FALSE	FALSE	null	null	96.3	9.9	99.1	94	38.1	100	20190804_TIMS1_LC6_CaVa_Lipidom_plasma_NIST_1ul_for column conditioning_C1_1_781	496.33783:29461 497.34118:0 498.34454:0	184.06946:2614 184.07162:4755
46901	7.304	510.352	1.1205	230.462	LPC 17:0		[M+H]+		0.2	TRUE	234.93	510.355	C25H52NO7P	LPC	SRRQPVVYXBTRQK-UHFFFAOYNA-N	CCCCCCCCCCCCCCCCC(=O)OCC(O)COP([O-])(=O)OCC[N+](C)(C)C	210	FALSE	TRUE	TRUE	TRUE		FALSE	FALSE	null	null	100	0	90	90.5	52.5	100	20190804_TIMS1_LC6_CaVa_Lipidom_plasma_NIST_1ul_for column conditioning_C1_1_782	510.35242:68300 511.35577:0 512.35913:0	184.06944:1074 184.07159:2633 184.07376:2313 313.8028:93 338.52515:93 492.33963:300 492.35025:609
46535	4.734	508.336	1.0892	224.033	LPC 17:1		[M+H]+		0.2	TRUE	227.38	508.34	C25H50NO7P	LPC	LPMGFNAQZPADDZ-QXMHVHEDNA-N	CCCCCCC\C=C/CCCCCCCC(=O)OCC(O)COP([O-])(=O)OCC[N+](C)(C)C	210	FALSE	TRUE	TRUE	TRUE		FALSE	FALSE	null	null	100	2.7	94	72.2	75.4	100	20190804_TIMS1_LC6_CaVa_Lipidom_plasma_NIST_1ul_for column conditioning_C1_1_782	508.33585:303287 509.3392:0 510.34256:0	184.07161:7403 184.07378:2427 185.07784:4288 200.87708:364 325.27362:2346 508.33585:3560 508.34302:2670 508.35022:3398
50034	9.398	524.369	1.1404	234.385	LPC 18:0		[M+H]+		0.2	TRUE	238.66	524.371	C26H54NO7P	LPC	IHNKQIMGVNPMTC-UHFFFAOYNA-N	CCCCCCCCCCCCCCCCCC(=O)OCC(O)COP([O-])(=O)OCC[N+](C)(C)C	210	FALSE	TRUE	TRUE	TRUE		FALSE	FALSE	null	null	100	0	89.8	87.4	78.3	100	20190804_TIMS1_LC6_CaVa_Lipidom_plasma_NIST_1ul_for column conditioning_C1_1_779	524.36896:30377 525.37231:0 526.37567:0	122.36663:73 184.07162:5255 184.07379:2455 184.08891:906 184.13431:751 354.34018:179 524.35437:179 524.3653:718 524.36896:661 524.37622:963
49276	6.912	522.354	1.1205	230.324	LPC 18:1		[M+H]+	adduct linked to 10691_[M+H-H2O]+; adduct linked to 10701_[M+H-H2O]+; similar chromatogram in higher mz_11785; adduct linked to 13232_[M+Na]+	0.6	TRUE	234.83	522.355	C26H52NO7P	LPC	YAMUFBLWGFFICM-SEYXRHQNNA-N	CCCCCCCC\C=C/CCCCCCCC(=O)OCC(O)COP([O-])(=O)OCC[N+](C)(C)C	210	FALSE	TRUE	TRUE	TRUE		FALSE	FALSE	null	null	100	0	91.1	71.6	51.6	100	20190804_TIMS1_LC6_CaVa_Lipidom_plasma_NIST_1ul_for column conditioning_C1_1_780	522.35388:2764599 523.35723:0 524.36059:0	166.35059:503 182.48457:665 183.9895:1438 183.99382:162 184.07161:203742 184.07378:51061 184.0889:575 184.09106:899 185.07133:1996 185.07565:11614 185.07784:1348 185.27505:162 258.10745:1546 265.25208:2122 339.28165:1636 339.28458:3254 339.2934:3308 340.29163:1744 445.27014:971 504.33606:485 504.34323:1097 504.3468:1187 522.34296:701
48599	5.655	520.336	1.0828	222.596	LPC 18:2		[M+H]+		0.2	TRUE	227.2	520.34	C26H50NO7P	LPC	SPJFYYJXNPEZDW-UTJQPWESNA-N	CCCCC\C=C/C\C=C/CCCCCCCC(=O)OCC(O)COP([O-])(=O)OCC[N+](C)(C)C	210	FALSE	TRUE	TRUE	TRUE		FALSE	FALSE	null	null	100	0.2	88.4	78.1	93.9	100	20190804_TIMS1_LC6_CaVa_Lipidom_plasma_NIST_1ul_for column conditioning_C1_1_781	520.33551:542510 521.33886:0 522.34222:0	181.02013:437 183.76489:203 184.06946:4598 184.07162:22171 184.07378:11334 184.07809:768 184.08891:662 184.14726:324 184.39159:399 184.97818:151 185.07352:873 185.14719:196 185.26207:459 258.10748:595 258.11002:881 258.11258:489 337.26913:979 337.27206:617 337.27499:1536 337.28375:534 338.27612:527 443.25253:369 443.25586:437 502.32074:504 502.32431:2943 502.32788:835 502.33502:467 502.33859:632 …
48052	2.46	518.317	1.0779	221.613	LPC 18:3		[M+H]+		0.2	TRUE	225.89	518.324	C26H48NO7P	LPC	WKQNRCYKYCKESD-QNEBEIHSNA-N	CC\C=C/C\C=C/C\C=C/CCCCCCCC(=O)OCC(O)COP([O-])(=O)OCC[N+](C)(C)C	210	FALSE	TRUE	TRUE	TRUE		FALSE	FALSE	null	null	100	50.1	93.6	79.7	92.9	100	20190804_TIMS1_LC6_CaVa_Lipidom_plasma_NIST_1ul_for column conditioning_C1_1_779	518.31744:33490 519.32079:0 520.32415:0	184.06947:713 184.07164:2024 184.07381:1095 336.26077:702 500.31302:454 518.32831:950
53611	10.908	538.383	1.1525	236.714	LPC 19:0		[M+H]+		0.8	TRUE	242.24	538.387	C27H56NO7P	LPC	WYIMORDZGCUBAA-UHFFFAOYNA-N	CCCCCCCCCCCCCCCCCCC(=O)OCC(O)COP([O-])(=O)OCC[N+](C)(C)C	410	FALSE	TRUE	TRUE	TRUE		FALSE	FALSE	null	null	100	0	85	76.3	93.7	100	20190804_TIMS1_LC6_CaVa_Lipidom_plasma_NIST_1ul_for column conditioning_C1_1_781	538.38672:96233 539.39007:0 540.39343:0	90.0169:153 184.06512:2231 184.06944:4412 184.07159:4190 184.07376:1141 185.23604:153 339.71011:766 355.31821:2095 355.32422:630 520.3609:869 520.36816:1243 538.3645:1312 538.37927:2061 538.383:818
53257	9.412	536.367	1.1295	232.004	LPC 19:1		[M+H]+		0.8	TRUE	236.74	536.371	C27H54NO7P	LPC	VRVDEVSSPPTZQJ-YPKPFQOONA-N	CCCCCCCCC\C=C/CCCCCCCC(=O)OCC(O)COP([O-])(=O)OCC[N+](C)(C)C	210	FALSE	TRUE	TRUE	TRUE		FALSE	FALSE	null	null	100	0	88.6	67.6	93.9	100	20190804_TIMS1_LC6_CaVa_Lipidom_plasma_NIST_1ul_for column conditioning_C1_1_780	536.367:152614 537.37035:0 538.37371:0	107.03788:84 163.13483:597 184.05862:1167 184.06943:1820 184.07159:5171 184.07375:2222 184.07806:1064 185.0713:569 268.20447:709 287.28458:252 350.15799:915 353.30347:1092 369.27853:523 480.21182:915 518.35358:1130 518.36444:663 519.34766:317 536.21576:625 536.35223:485 536.36328:448 536.367:2997 536.37067:504 536.37439:364 536.37805:579
57074	11.927	552.402	1.1793	242.065	LPC 20:0		[M+H]+		0.2	TRUE	245.34	552.402	C28H58NO7P	LPC	UATOAILWGVYRQS-UHFFFAOYNA-N	CCCCCCCCCCCCCCCCCCCC(=O)OCC(O)COP([O-])(=O)OCC[N+](C)(C)C	210	FALSE	TRUE	TRUE	TRUE		FALSE	FALSE	null	null	100	0	93.6	93.9	51.1	100	20190804_TIMS1_LC6_CaVa_Lipidom_plasma_NIST_1ul_for column conditioning_C1_1_781	552.40222:34152 553.40557:0 554.40893:0	184.07161:13857 184.07378:1206 266.44928:132 475.32047:147 534.388:1162 534.39539:1486
56510	10.536	550.386	1.147	235.463	LPC 20:1		[M+H]+	adduct linked to 14738_[M+Na]+	0.2	TRUE	240.23	550.387	C28H56NO7P	LPC	YYSFWGQAKJTHRE-SEYXRHQNNA-N	CCCCCCCC\C=C/CCCCCCCCCC(=O)OCC(O)COP([O-])(=O)OCC[N+](C)(C)C	410	FALSE	TRUE	TRUE	TRUE		FALSE	FALSE	null	null	100	0	88.2	77.8	92	100	20190804_TIMS1_LC6_CaVa_Lipidom_plasma_NIST_1ul_for column conditioning_C1_1_781	550.38635:1049000 551.3897:0 552.39306:0	184.06944:6674 184.07161:61803 184.07378:28580 184.08025:2549 184.19698:1578 184.23372:698 185.0735:1729 185.07565:11225 258.10745:3883 258.11002:3762 367.31616:2549 367.31921:6250 367.32532:2306 367.32837:1760 368.32727:971 473.28772:1487 473.29813:1699 473.30505:2275 532.35382:2609 532.35748:1972 532.36853:5188 532.37219:2791 532.37585:8161 532.39056:2306 533.37225:1335 533.37964:2124 533.3833:…
55894	8.675	548.37	1.1208	230.105	LPC 20:2		[M+H]+	adduct linked to 14638_[M+Na]+	0.2	TRUE	236.23	548.371	C28H54NO7P	LPC	YYQVCMMXPIJVHY-UTJQPWESNA-N	CCCCC\C=C/C\C=C/CCCCCCCCCC(=O)OCC(O)COP([O-])(=O)OCC[N+](C)(C)C	410	FALSE	TRUE	TRUE	TRUE		FALSE	FALSE	null	null	100	0	83.5	67.7	93.3	100	20190804_TIMS1_LC6_CaVa_Lipidom_plasma_NIST_1ul_for column conditioning_C1_1_782	548.3703:1020199 549.37365:0 550.37701:0	166.05899:273 183.66556:910 184.06944:12743 184.07159:66656 184.07376:21420 184.08672:5765 185.40298:728 258.10742:3125 258.10999:971 291.26407:3792 347.29074:2640 365.30417:1274 471.29044:2549 530.35278:8798 530.35645:5825 530.36017:2002 531.35834:2549 531.362:1851 548.32556:1032 548.35913:4642 548.36285:7767 548.36658:15595 548.3703:19872 548.37408:11196 548.38153:1305
55271	7.773	546.351	1.1237	230.716	LPC 20:3		[M+H]+	similar chromatogram in higher mz_14741	0.6	TRUE	233.87	546.355	C28H52NO7P	LPC	XUDGAAFUMTTZCO-QNEBEIHSNA-N	CC\C=C/C\C=C/C\C=C/CCCCCCCCCC(=O)OCC(O)COP([O-])(=O)OCC[N+](C)(C)C	210	FALSE	TRUE	TRUE	TRUE		FALSE	FALSE	null	null	100	0	94.6	72.5	88.3	100	20190804_TIMS1_LC6_CaVa_Lipidom_plasma_NIST_1ul_for column conditioning_C1_1_778	546.35437:304194 547.35772:0 548.36108:0	181.02438:1309 184.06943:5107 184.07159:10116 184.07375:4474 185.07349:1182 185.17317:394 277.21027:1182 341.29132:858 443.2424:577 486.26559:886 510.56473:127 528.34827:450 546.33569:464 546.34686:1885 546.35065:4291 546.35437:1112 546.3692:647
54775	6.864	544.338	1.1326	232.57	LPC 20:4		[M+H]+		0.6	TRUE	231.67	544.34	C28H50NO7P	LPC	GOMVPVRDBLLHQC-DOFZRALJNA-N	CC\C=C/C\C=C/C\C=C/C\C=C/CCCCCCC(=O)OCC(O)COP([O-])(=O)OCC[N+](C)(C)C	210	FALSE	TRUE	TRUE	TRUE		FALSE	FALSE	null	null	100	0	99.5	53.4	78.4	100	20190804_TIMS1_LC6_CaVa_Lipidom_plasma_NIST_1ul_for column conditioning_C1_1_780	544.33466:57916 545.33801:0 546.34137:0	184.07161:1814 184.07378:1374 339.29044:3132 544.33466:1502
54284	1.872	542.322	1.0834	222.484	LPC 20:5		[M+H]+	adduct linked to 14397_[M+Na]+; similar chromatogram in higher mz_13142	0.2	TRUE	229.64	542.324	C28H48NO7P	LPC	PDIGSOAOQOXRDU-WMPRHZDHNA-N	CC\C=C/C\C=C/C\C=C/C\C=C/C\C=C/CCCC(=O)OCC(O)COP([O-])(=O)OCC[N+](C)(C)C	410	TRUE	TRUE	TRUE	TRUE		FALSE	FALSE	null	null	100	72.1	78.1	78.2	93.3	100	20190804_TIMS1_LC6_CaVa_Lipidom_plasma_NIST_1ul_for column conditioning_C1_1_778	542.32245:485995 543.3258:0 544.32916:0	181.02657:357 184.0349:746 184.06297:350 184.06731:89 184.06946:1818 184.07162:17853 184.07378:1029 184.09323:117 185.07567:450 185.10384:249 185.41818:159 185.4247:148 185.90868:190 258.10492:241 258.11002:2023 283.16364:233 339.23181:544 359.25317:295 359.2562:229 365.21594:35 465.23819:217 524.29602:276 524.30695:1759 524.31055:268 524.31421:842 524.32153:148 524.33612:443 525.30304:528 525.31…
61930	14.644	580.432	1.2087	247.81	LPC 22:0		[M+H]+		0.2	TRUE	252.7	580.434	C30H62NO7P	LPC	UIINDYGXBHJQHX-UHFFFAOYNA-N	CCCCCCCCCCCCCCCCCCCCCC(=O)OCC(O)COP([O-])(=O)OCC[N+](C)(C)C	410	FALSE	TRUE	TRUE	TRUE		FALSE	FALSE	null	null	100	0	88	69.8	93.2	100	20190804_TIMS1_LC6_CaVa_Lipidom_plasma_NIST_1ul_for column conditioning_C1_1_781	580.43237:134301 581.43572:0 582.43908:0	184.07161:5397 184.07378:3795 211.16637:1374 258.11768:1160 397.36139:391 397.37091:328 562.41998:933 579.48114:958 580.4209:1021 580.42853:2144 580.44006:366 580.46307:769 580.61658:265
61472	12.474	578.416	1.1833	242.629	LPC 22:1		[M+H]+		0.2	TRUE	246.86	578.418	C30H60NO7P	LPC	PAFOXYLFALKPOE-SEYXRHQNNA-N	CCCCCCCC\C=C/CCCCCCCCCCCC(=O)OCC(O)COP([O-])(=O)OCC[N+](C)(C)C	210	FALSE	TRUE	TRUE	TRUE		FALSE	FALSE	null	null	100	0	90.3	69.5	90.8	100	20190804_TIMS1_LC6_CaVa_Lipidom_plasma_NIST_1ul_for column conditioning_C1_1_782	578.41565:80004 579.419:0 580.42236:0	184.07159:5130 184.07806:884 277.4198:130 283.16626:1377 456.38614:1275 501.33231:391 560.40466:580 578.4118:1028 578.41949:1246 578.42334:2014
60990	11.267	576.406	1.1706	240.049	LPC 22:2		[M+H]+		0.4	TRUE	243.34	576.402	C30H58NO7P	LPC	YMGXOQLWSYJFSD-UTJQPWESNA-N	CCCCC\C=C/C\C=C/CCCCCCCCCCCC(=O)OCC(O)COP([O-])(=O)OCC[N+](C)(C)C	210	FALSE	TRUE	TRUE	TRUE		FALSE	FALSE	null	null	100	0	93.6	30.7	69.1	100	20190804_TIMS1_LC6_CaVa_Lipidom_plasma_NIST_1ul_for column conditioning_C1_1_781	576.40637:9904 577.40972:0 578.41308:0	184.08675:711 329.02454:123 394.8476:520 427.29929:1573 504.46844:684 536.35602:670 576.37579:1094 576.3949:328
60682	10.077	574.385	1.1493	235.697	LPC 22:3		[M+H]+		0.4	TRUE	240.65	574.387	C30H56NO7P	LPC	NICUUPBXCTYIAM-YOILPLPUNA-N	CCCCC\C=C/C\C=C/C\C=C/CCCCCCCCC(=O)OCC(O)COP([O-])(=O)OCC[N+](C)(C)C	210	FALSE	TRUE	TRUE	TRUE		FALSE	FALSE	null	null	100	0	90.5	52.8	78.1	100	20190804_TIMS1_LC6_CaVa_Lipidom_plasma_NIST_1ul_for column conditioning_C1_1_778	574.38904:17550 575.39239:0 576.39575:0	184.07159:1628 185.71976:233 197.1136:708 258.10999:728 412.27847:506 574.36993:465 574.38904:314
60341	11.11	572.371	1.1251	230.756	LPC 22:4		[M+H]+	similar chromatogram in higher mz_17601	0.4	TRUE	238.33	572.371	C30H54NO7P	LPC	GXEIJYZRCDTJTE-DOFZRALJNA-N	CC\C=C/C\C=C/C\C=C/C\C=C/CCCCCCCCC(=O)OCC(O)COP([O-])(=O)OCC[N+](C)(C)C	410	FALSE	TRUE	TRUE	TRUE		FALSE	FALSE	null	null	100	0	83.6	73.9	93.3	100	20190804_TIMS1_LC6_CaVa_Lipidom_plasma_NIST_1ul_for column conditioning_C1_1_782	572.37146:567380 573.37481:0 574.37817:0	184.06944:2295 184.07159:27238 184.07376:12162 184.09322:1342 185.5071:741 205.15489:1553 231.21104:1059 241.1337:1483 258.10999:1395 258.11255:1342 297.25854:441 307.12631:724 353.89651:159 389.30005:1447 495.28799:1130 496.28809:671 554.05432:194 554.35431:2860 554.35803:5648 554.36182:865 555.35229:883 555.3598:1606 555.36353:2648 555.37103:229 572.22284:1041 572.3562:1006 572.36383:9108 572.3…
60053	7.228	570.354	1.1283	231.424	LPC 22:5		[M+H]+		0.6	TRUE	237.65	570.355	C30H52NO7P	LPC	BIEOSECQPGGZMF-WMPRHZDHNA-N	CC\C=C/C\C=C/C\C=C/C\C=C/C\C=C/CCCCCC(=O)OCC(O)COP([O-])(=O)OCC[N+](C)(C)C	410	FALSE	TRUE	TRUE	TRUE		FALSE	FALSE	null	null	100	0	82.7	75.7	91.6	100	20190804_TIMS1_LC6_CaVa_Lipidom_plasma_NIST_1ul_for column conditioning_C1_1_778	570.35376:384582 571.35711:0 572.36047:0	126.41319:143 166.05904:1687 184.06516:1066 184.06947:5762 184.07164:14277 184.07381:12654 186.54773:430 258.10236:1337 258.11005:4345 259.10898:1767 271.24417:1162 387.2883:939 388.29199:541 493.26965:1114 552.33496:1878 552.34619:828 553.34985:430 570.33472:1703 570.34998:2563 570.35376:10743 570.35754:3692 570.36517:859
59722	5.204	568.332	1.1312	232.034	LPC 22:6		[M+H]+		0.2	TRUE	235.49	568.34	C30H50NO7P	LPC	LSOWKZULVQWMLY-WSDBEMKQNA-N	CC\C=C/C\C=C/C\C=C/C\C=C/C\C=C/C\C=C/CCC(=O)OCC(O)COP([O-])(=O)OCC[N+](C)(C)C	210	FALSE	TRUE	TRUE	TRUE		FALSE	FALSE	null	null	100	0.4	96.1	36.5	85.5	100	20190804_TIMS1_LC6_CaVa_Lipidom_plasma_NIST_1ul_for column conditioning_C1_1_782	568.33179:26805 569.33514:0 570.3385:0	184.07161:262 184.07378:597 185.07349:553 363.28256:340 363.28864:345 363.29166:485 385.27222:238 385.27847:379 386.27332:379 479.24551:209 509.25916:408 509.26276:354 509.28073:325 514.28925:204 550.33026:359 568.30902:267 568.328:422 568.33557:257 568.33942:621
66496	17.41	608.461	1.2465	255.284	LPC 24:0		[M+H]+		0.4	TRUE	258.94	608.465	C32H66NO7P	LPC	SKJMUADLQLZAGH-UHFFFAOYNA-N	CCCCCCCCCCCCCCCCCCCCCCCC(=O)OCC(O)COP([O-])(=O)OCC[N+](C)(C)C	210	FALSE	TRUE	TRUE	TRUE		FALSE	FALSE	null	null	100	0	93.7	69.3	92.4	100	20190804_TIMS1_LC6_CaVa_Lipidom_plasma_NIST_1ul_for column conditioning_C1_1_780	608.4646:203647 609.46795:0 610.47131:0	184.07162:16748 197.53876:728 425.4017:2832 426.40097:6877 590.44464:3883 608.45673:10194 608.46851:2104
66155	14.823	606.451	1.2194	249.75	LPC 24:1		[M+H]+		0.4	TRUE	254.08	606.449	C32H64NO7P	LPC	KXOHZVXBUOQTTL-PFONDFGANA-N	CCCCCCCCCC\C=C/CCCCCCCCCCCC(=O)OCC(O)COP([O-])(=O)OCC[N+](C)(C)C	210	FALSE	TRUE	TRUE	TRUE		FALSE	FALSE	null	null	100	0	91.1	63.9	81.5	100	20190804_TIMS1_LC6_CaVa_Lipidom_plasma_NIST_1ul_for column conditioning_C1_1_779	606.45074:78536 607.45409:0 608.45745:0	184.07162:3549 371.3291:4386 424.39047:2042 588.42993:2511 588.43378:2143 606.44684:9407
65873	12.993	604.432	1.1983	245.458	LPC 24:2		[M+H]+		0.2	TRUE	250.97	604.434	C32H62NO7P	LPC	AVAMAXIWCFLWKK-HDXUUTQWNA-N	CCCCCCC\C=C/C\C=C/CCCCCCCCCCCC(=O)OCC(O)COP([O-])(=O)OCC[N+](C)(C)C	410	FALSE	TRUE	TRUE	TRUE		FALSE	FALSE	null	null	100	0	86.7	52	87.2	100	20190804_TIMS1_LC6_CaVa_Lipidom_plasma_NIST_1ul_for column conditioning_C1_1_782	604.43225:22072 605.4356:0 606.43896:0	68.41604:90 114.98104:90 160.12578:841 184.07159:1141 184.07375:2282 184.07591:520 265.1405:961 285.27686:701 313.26974:1061 345.02374:200 346.37415:440 440.3432:691 441.31967:641 445.33395:1121 517.4184:591 586.41467:961 586.41858:390 586.42242:771 586.43011:430 604.42444:851 604.43225:1712
65099	16.655	600.398	1.1653	238.735	LPC 24:4		[M+H]+		0.4	TRUE	245.1	600.402	C32H58NO7P	LPC	FFCOHGLMJQZHQM-DOFZRALJNA-N	CC\C=C/C\C=C/C\C=C/C\C=C/CCCCCCCCCCC(=O)OCC(O)COP([O-])(=O)OCC[N+](C)(C)C	410	FALSE	TRUE	TRUE	TRUE		FALSE	FALSE	null	null	100	0	85.4	59.7	94	100	20190804_TIMS1_LC6_CaVa_Lipidom_plasma_NIST_1ul_for column conditioning_C1_1_778	600.39789:32687 601.40124:0 602.4046:0	166.05901:812 184.06728:1353 184.07159:1385 184.07378:6207 198.82355:143 258.10745:1114 346.18152:684 417.33582:2483 470.23642:955 582.3949:1337 583.39087:939 600.37836:159 600.39398:1321 600.39789:1050 600.40961:1321
64433	7.886	596.369	1.1488	235.377	LPC 24:6		[M+H]+		0.6	TRUE	240.44	596.371	C32H54NO7P	LPC	WBGVYVOIMVQBOT-WSDBEMKQNA-N	CC\C=C/C\C=C/C\C=C/C\C=C/C\C=C/C\C=C/CCCCC(=O)OCC(O)COP([O-])(=O)OCC[N+](C)(C)C	410	FALSE	TRUE	TRUE	TRUE		FALSE	FALSE	null	null	100	0	89.3	82.5	87	100	20190804_TIMS1_LC6_CaVa_Lipidom_plasma_NIST_1ul_for column conditioning_C1_1_780	596.37311:41496 597.37646:0 598.37982:0	184.06512:11053 184.79192:1419 578.37354:2913 596.38092:1867
70894	17.088	634.479	1.2574	257.296	LPC 26:1		[M+H]+		0.2	TRUE	260.59	634.481	C34H68NO7P	LPC	OOMMBXXUNFZQKI-PFONDFGANA-N	CCCCCCCCCC\C=C/CCCCCCCCCCCCCC(=O)OCC(O)COP([O-])(=O)OCC[N+](C)(C)C	210	FALSE	TRUE	TRUE	TRUE		FALSE	FALSE	null	null	100	0	93.4	71.5	76.3	100	20190804_TIMS1_LC6_CaVa_Lipidom_plasma_NIST_1ul_for column conditioning_C1_1_782	634.47876:41761 635.48211:0 636.48547:0	184.07159:13731 451.41483:5548 634.44666:7420 634.47473:2150
68996	7.563	622.385	1.2248	250.73	LPC 26:7		[M+H]+		0.4	TRUE	251.1	622.387	C34H56NO7P	LPC	YEYDDNKEBLRGRG-QAYSHOGENA-N	CC\C=C/C\C=C/C\C=C/C\C=C/C\C=C/C\C=C/C\C=C/CCCC(=O)OCC(O)COP([O-])(=O)OCC[N+](C)(C)C	210	FALSE	TRUE	TRUE	TRUE		FALSE	FALSE	null	null	100	0	97.9	84.8	77.5	100	20190804_TIMS1_LC6_CaVa_Lipidom_plasma_NIST_1ul_for column conditioning_C1_1_778	622.38464:17136 623.38799:0 624.39135:0	149.09422:955 155.08301:624 166.06105:726 184.04567:892 184.06944:6022 184.07159:65437 184.07376:3086 184.08456:316 184.0997:213 184.80057:458 184.89153:150 185.05615:205 185.07132:237 185.07565:1231 185.07782:363 185.16451:158 185.36613:189 186.70218:379 245.18707:774 252.12653:410 314.25439:718 356.14734:418 356.15036:631 439.33441:71 439.33774:1697 439.34109:1066 451.33704:781 524.36523:529 52…
73906	8.155	652.421	1.2289	251.307	LPC 28:6		[M+H]+		0.2	TRUE	254.33	652.434	C36H62NO7P	LPC	UWNJZAUNPKOLTR-WSDBEMKQNA-N	CC\C=C/C\C=C/C\C=C/C\C=C/C\C=C/C\C=C/CCCCCCCCC(=O)OCC(O)COP([O-])(=O)OCC[N+](C)(C)C	210	FALSE	TRUE	TRUE	TRUE		FALSE	FALSE	null	null	100	0	95	78.6	91.7	100	20190804_TIMS1_LC6_CaVa_Lipidom_plasma_NIST_1ul_for column conditioning_C1_1_779	652.42126:29753 653.42461:0 654.42797:0	63.39095:273 184.07162:12622 184.07379:1578 243.17857:1032 561.3327:1426 634.43079:758 652.41718:2640 652.42126:2488
37261	5.606	454.293	1.0193	210.308	LPE 16:0		[M+H]+	adduct linked to 7792_[M+H-H2O]+	0.2	TRUE	214.66	454.293	C21H44NO7P	LPE	YVYMBNSKXOXSKW-UHFFFAOYNA-N	CCCCCCCCCCCCCCCC(=O)OCC(O)COP(O)(=O)OCCN	210	FALSE	TRUE	TRUE	TRUE		FALSE	FALSE	null	null	100	0.5	91	51.5	73.9	100	20190804_TIMS1_LC6_CaVa_Lipidom_plasma_NIST_1ul_for column conditioning_C1_1_782	454.29254:294258 455.29589:0 456.29925:0	155.00368:869 173.02075:741 179.1797:954 198.05394:434 216.0619:1150 216.06424:766 257.23816:579 282.27448:605 282.27713:3509 282.27982:1363 282.29587:204 283.28424:502 313.10626:485 313.26694:2410 313.26974:4753 313.27258:21224 313.27539:6089 313.60815:77 314.27136:1720 314.27417:1056 314.27698:1226 314.27982:520 314.78827:290 314.89569:520 315.78098:170 315.86588:111 317.11264:187 393.24142:886
38987	8.867	468.304	1.0365	213.681	LPE 17:0		[M+H]+	adduct linked to 9687_[M+NH4]+	0.4	TRUE	217.91	468.308	C22H46NO7P	LPE	RVNBVQKDPQVSOY-UHFFFAOYNA-N	CCCCCCCCCCCCCCCCC(=O)OCC(O)COP(O)(=O)OCCN	210	FALSE	TRUE	TRUE	TRUE		FALSE	FALSE	null	null	100	0	93.6	37.6	73.9	100	20190804_TIMS1_LC6_CaVa_Lipidom_plasma_NIST_1ul_for column conditioning_C1_1_778	468.30423:19371 469.30758:0 470.31094:0	227.57564:273 321.20728:2670 327.28467:2822
41271	10.279	482.322	1.0575	217.83	LPE 18:0		[M+H]+	adduct linked to 8767_[M+H-H2O]+; adduct linked to 10683_[M+Na]+	0.2	TRUE	221.6	482.324	C23H48NO7P	LPE	BBYWOYAFBUOUFP-UHFFFAOYNA-N	CCCCCCCCCCCCCCCCCC(=O)OCC(O)COP(O)(=O)OCCN	210	FALSE	TRUE	TRUE	TRUE		FALSE	FALSE	null	null	100	0	92.5	56.4	74	100	20190804_TIMS1_LC6_CaVa_Lipidom_plasma_NIST_1ul_for column conditioning_C1_1_781	482.32236:773579 483.32571:0 484.32907:0	179.17545:2951 216.05957:1320 249.25414:2835 310.30829:6912 310.31107:3223 310.35318:1515 341.30017:53242 341.30313:86991 341.30606:5359 341.31195:4000 341.32373:2291 342.29843:2097 342.30728:12893 342.31021:12388 342.51065:1437 342.76419:2058 419.35892:2641 465.37561:2369
40977	11.062	480.306	1.0429	214.833	LPE 18:1		[M+H]+		0.6	TRUE	217.49	480.308	C23H46NO7P	LPE	PYVRVRFVLRNJLY-KTKRTIGZNA-N	CCCCCCCC\C=C/CCCCCCCC(=O)OCC(O)COP(O)(=O)OCCN	210	FALSE	TRUE	TRUE	TRUE		FALSE	FALSE	null	null	100	0	95.4	52.4	74	100	20190804_TIMS1_LC6_CaVa_Lipidom_plasma_NIST_1ul_for column conditioning_C1_1_780	480.30606:37468 481.30941:0 482.31277:0	159.75917:203 339.28455:2257 339.29044:6750 339.29922:1739 350.25339:1851 463.31967:1919
40683	8.121	478.291	1.0305	212.311	LPE 18:2		[M+H]+		0.2	TRUE	213.39	478.293	C23H44NO7P	LPE	DBHKHNGBVGWQJE-HZJYTTRNNA-N	CCCCC\C=C/C\C=C/CCCCCCCC(=O)OCC(O)COP(O)(=O)OCCN	210	FALSE	TRUE	TRUE	TRUE		FALSE	FALSE	null	null	100	0	98.7	24	74	100	20190804_TIMS1_LC6_CaVa_Lipidom_plasma_NIST_1ul_for column conditioning_C1_1_781	478.29062:26621 479.29397:0 480.29733:0	267.14651:2145 267.15173:1558 268.01935:1377 337.27789:1490 337.28961:1129 461.26837:1129
45636	5.179	504.304	1.0354	213.014	LPE 20:3		[M+H]+		0.2	TRUE	222.17	504.308	C25H46NO7P	LPE	UEONHLLDVDPRRN-PDBXOOCHNA-N	CC\C=C/C\C=C/C\C=C/CCCCCCCCCC(=O)OCC(O)COP(O)(=O)OCCN	410	FALSE	TRUE	TRUE	TRUE		FALSE	FALSE	null	null	100	1.1	67.2	48	74	100	20190804_TIMS1_LC6_CaVa_Lipidom_plasma_NIST_1ul_for column conditioning_C1_1_779	504.30396:25425 505.30731:0 506.31067:0	188.14793:715 202.16591:801 333.28241:758 363.28568:4590 363.2887:1584 364.2821:979 364.29123:775 500.38425:153
45020	3.932	502.289	1.0201	209.901	LPE 20:4		[M+H]+	adduct linked to 9628_[M+H-H2O]+	0.4	TRUE	216.73	502.293	C25H44NO7P	LPE	JPNPIRVRGLGTRE-LTKCOYKYNA-N	CC\C=C/C\C=C/C\C=C/C\C=C/CCCCCCC(=O)OCC(O)COP(O)(=O)OCCN	410	FALSE	TRUE	TRUE	TRUE		FALSE	FALSE	null	null	100	7.6	78.2	29.2	74	100	20190804_TIMS1_LC6_CaVa_Lipidom_plasma_NIST_1ul_for column conditioning_C1_1_781	502.2886:381200 503.29195:0 504.29531:81	157.09485:393 157.10085:250 161.1311:179 165.1162:139 171.11324:362 173.13182:244 185.132:325 187.14644:467 189.16081:254 202.16589:164 203.17493:281 203.1772:164 203.17947:433 206.15308:145 216.06192:300 217.19421:315 243.21083:291 245.18959:216 259.23462:189 269.22278:346 269.2254:297 270.22729:213 287.23602:309 330.27383:473 330.27673:486 330.27963:1218 330.2912:244 331.26453:250 331.27902:195…
44751	1.755	500.277	1.0058	206.966	LPE 20:5		[M+H]+		0.4	TRUE	217.22	500.277	C25H42NO7P	LPE	KCWGBXXAJHVZNN-JLNKQSITNA-N	CC\C=C/C\C=C/C\C=C/C\C=C/C\C=C/CCCC(=O)OCC(O)COP(O)(=O)OCCN	410	TRUE	TRUE	TRUE	TRUE		FALSE	FALSE	null	null	95.3	74.1	61.6	41.3	74	100	20190804_TIMS1_LC6_CaVa_Lipidom_plasma_NIST_1ul_for column conditioning_C1_1_779	500.2702:14903 501.27355:0 502.27691:0	161.13515:144 219.13745:83 255.13495:132 328.25937:60 359.25317:119 359.2562:196 359.25919:38 359.26221:195 359.26523:411 359.88138:36 360.25613:80 360.25916:144 360.33777:33 369.20511:91 371.24008:129
51504	7.507	530.323	1.0664	219.12	LPE 22:4		[M+H]+		0.2	TRUE	223.91	530.324	C27H48NO7P	LPE	RSVFMXVZJZRSQQ-LTKCOYKYNA-N	CC\C=C/C\C=C/C\C=C/C\C=C/CCCCCCCCC(=O)OCC(O)COP(O)(=O)OCCN	210	FALSE	TRUE	TRUE	TRUE		FALSE	FALSE	null	null	100	0	90.6	47.2	74	100	20190804_TIMS1_LC6_CaVa_Lipidom_plasma_NIST_1ul_for column conditioning_C1_1_782	530.32349:44417 531.32684:0 532.3302:0	142.81383:190 163.11043:1752 297.2558:654 389.30005:10617 389.30319:6248 390.30319:992 392.14301:1055 393.22247:1583 469.36298:1034 471.21783:1520 477.27747:1541
51058	7.079	528.304	1.0558	216.954	LPE 22:5		[M+H]+		0.6	TRUE	221.27	528.308	C27H46NO7P	LPE	OSRWIBSZJTWIKA-JLNKQSITNA-N	CC\C=C/C\C=C/C\C=C/C\C=C/C\C=C/CCCCCC(=O)OCC(O)COP(O)(=O)OCCN	210	FALSE	TRUE	TRUE	TRUE		FALSE	FALSE	null	null	100	0	92.9	31.5	74	100	20190804_TIMS1_LC6_CaVa_Lipidom_plasma_NIST_1ul_for column conditioning_C1_1_779	528.30804:46626 529.31139:0 530.31475:0	207.55273:205 351.28854:1886 387.28824:2334 388.28879:1400
50497	4.788	526.289	1.0454	214.847	LPE 22:6		[M+H]+	adduct linked to 13519_[M+Na]+	0.6	TRUE	219.21	526.293	C27H44NO7P	LPE	XEVRBOQZSXWGQO-KUBAVDMBNA-N	CC\C=C/C\C=C/C\C=C/C\C=C/C\C=C/C\C=C/CCC(=O)OCC(O)COP(O)(=O)OCCN	210	FALSE	TRUE	TRUE	TRUE		FALSE	FALSE	null	null	100	22	92.9	75	74	100	20190804_TIMS1_LC6_CaVa_Lipidom_plasma_NIST_1ul_for column conditioning_C1_1_780	526.28906:143336 527.29241:0 528.29577:0	385.26907:1189 385.27222:9126 385.27847:4466
35214	7.794	438.297	1.0142	209.492	LPE O-16:1		[M+H]+		0.2	TRUE	213.42	438.298	C21H44NO6P	EtherLPE	RRTPYUGIBQLEDN-FPLPWBNLNA-N	CCCCCC\C=C/CCCCCCCCOCC(O)COP(O)(=O)OCCN	210	FALSE	TRUE	TRUE	TRUE		FALSE	FALSE	null	null	100	0	94.1	53.5	75.3	100	20190804_TIMS1_LC6_CaVa_Lipidom_plasma_NIST_1ul_for column conditioning_C1_1_782	438.29675:23954 439.3001:0 440.30346:0	87.8017:273 266.27509:2154 266.2829:4369 266.56628:1790 284.29309:3216 420.27591:3519
37284	2.431	454.327	1.0613	218.969	LPE O-17:0		[M+H]+		0.8	TRUE	217.89	454.329	C22H48NO6P	EtherLPE	QEBDZBQWZDDWIH-UHFFFAOYNA-N	CCCCCCCCCCCCCCCCCOCC(O)COP(O)(=O)OCCN	210	TRUE	TRUE	TRUE	TRUE		FALSE	FALSE	null	null	100	88.6	99.5	94	55.5	100	20190804_TIMS1_LC6_CaVa_Lipidom_plasma_NIST_1ul_for column conditioning_C1_1_781	454.3299:13210 455.33325:0 456.33661:0	282.27716:982
38756	11.178	466.328	1.0552	217.56	LPE O-18:1		[M+H]+		0.2	TRUE	219.78	466.329	C23H48NO6P	EtherLPE	CDONWGCJDDHTLP-KTKRTIGZNA-N	CCCCCCCC\C=C/CCCCCCCCOCC(O)COP(O)(=O)OCCN	210	FALSE	TRUE	TRUE	TRUE		FALSE	FALSE	null	null	100	0	98.2	74.9	76.3	100	20190804_TIMS1_LC6_CaVa_Lipidom_plasma_NIST_1ul_for column conditioning_C1_1_781	466.32788:76180 467.33123:0 468.33459:0	294.31381:11893 294.31656:4430 312.32608:5461 449.31583:3701
38487	9.092	464.314	1.0256	211.48	LPE O-18:2		[M+H]+		0.6	TRUE	216.56	464.314	C23H46NO6P	EtherLPE	DBVHWKABURKXNY-HZJYTTRNNA-N	CCCCC\C=C/C\C=C/CCCCCCCCOCC(O)COP(O)(=O)OCCN	410	FALSE	TRUE	TRUE	TRUE		FALSE	FALSE	null	null	100	0	87.4	54.6	90	100	20190804_TIMS1_LC6_CaVa_Lipidom_plasma_NIST_1ul_for column conditioning_C1_1_778	464.311:33887 465.31435:0 466.31771:0	168.57249:102 292.29794:1208 292.30066:1761 293.28726:519 310.30823:474 325.30231:700 396.17477:700 447.34622:666 464.30414:542 464.31445:508
38020	4.018	460.28	1.0035	206.969	LPE O-18:4		[M+H]+		0.2	TRUE	214.29	460.282	C23H42NO6P	EtherLPE	AKUSDEFSMZUJEM-LTKCOYKYNA-N	CC\C=C/C\C=C/C\C=C/C\C=C/CCCCCOCC(O)COP(O)(=O)OCCN	410	FALSE	TRUE	TRUE	TRUE		FALSE	FALSE	null	null	99.6	2.7	76.5	92.4	55.6	100	20190804_TIMS1_LC6_CaVa_Lipidom_plasma_NIST_1ul_for column conditioning_C1_1_779	460.28036:38591 461.28371:0 462.28707:0	54.88606:213 288.23572:2344
46185	8.966	506.355	1.0946	225.18	LPE O-21:2		[M+H]+		0.6	TRUE	225.18	506.361	C26H52NO6P	EtherLPE	RDCXHGDROWGEAF-NQLNTKRDNA-N	CCCCCC\C=C/C\C=C/CCCCCCCCCCOCC(O)COP(O)(=O)OCCN	210	FALSE	TRUE	TRUE	TRUE		FALSE	FALSE	null	null	95.6	0	100	53.8	24.4	100	20190804_TIMS1_LC6_CaVa_Lipidom_plasma_NIST_1ul_for column conditioning_C1_1_778	506.35544:95357 507.35879:0 508.36215:0	181.02225:1133 184.06728:1025 184.07159:2077 240.09354:1942 240.09848:1996 352.38196:1011 488.36469:998 506.31601:796 506.3447:3884 506.35187:3034 506.35544:6459 506.35901:539 506.36261:620 506.36618:2144 506.38052:189
78845	17.43	678.503	1.3189	269.505	PC 28:0	PC 14:0_14:0	[M+H]+	adduct linked to 18857_[M+H]+	0.4	TRUE	273.08	678.507	C36H72NO8P	PC	CITHEXJVPOWHKC-UHFFFAOYNA-N	CCCCCCCCCCCCCC(=O)OCC(COP([O-])(=O)OCC[N+](C)(C)C)OC(=O)CCCCCCCCCCCCC	210	FALSE	TRUE	TRUE	TRUE		FALSE	FALSE	null	null	100	0	94.8	73.4	81.4	100	20190804_TIMS1_LC6_CaVa_Lipidom_plasma_NIST_1ul_for column conditioning_C1_1_778	678.50256:552937 679.50591:0 680.50927:0	184.01978:2284 184.07162:32153 184.07379:27184 185.07568:3998 468.30774:2627 495.43695:3941 678.51086:9252
84912	19.255	706.534	1.3507	275.78	PC 30:0	PC 14:0_16:0	[M+H]+		0.2	TRUE	278.42	706.538	C38H76NO8P	PC	RFVFQQWKPSOBED-UHFFFAOYNA-N	CCCCCCCCCCCCCCCC(=O)OC(COC(=O)CCCCCCCCCCCCC)COP([O-])(=O)OCC[N+](C)(C)C	210	FALSE	TRUE	TRUE	TRUE		FALSE	FALSE	null	null	100	0	95.8	80.1	75	100	20190804_TIMS1_LC6_CaVa_Lipidom_plasma_NIST_1ul_for column conditioning_C1_1_781	706.53363:4973835 707.53698:0 708.54034:0	183.97868:1845 184.05864:15146 184.06944:20971 184.07159:552330 184.07376:211941 184.08673:2330 184.11266:5631 185.07349:3981 185.07565:19611 185.07782:10874 185.11249:8058 185.1385:3398 186.35413:3786 267.22983:5631 478.32544:6408 478.3324:2233 496.33423:13883 653.60968:3204 706.51245:9029 706.51672:7961 706.52094:2524 706.53363:13980 706.53784:49903 706.5506:6796 706.55902:7282 706.86816:4369
84364	17.682	704.52	1.3328	272.139	PC 30:1	PC 14:0_16:1	[M+H]+		0.4	TRUE	275.93	704.522	C38H74NO8P	PC	XGGMHQYOVYWRLV-VLGSPTGONA-N	CCCCCCCCCCCCCC(=O)OCC(COP([O-])(=O)OCC[N+](C)(C)C)OC(=O)CCCCCCC\C=C/CCCCCC	210	FALSE	TRUE	TRUE	TRUE		FALSE	FALSE	null	null	100	0	94.5	80.4	76.8	100	20190804_TIMS1_LC6_CaVa_Lipidom_plasma_NIST_1ul_for column conditioning_C1_1_779	704.51996:664389 705.52331:0 706.52667:0	184.06947:12170 184.07162:113731 184.07379:18933 184.11269:2254 184.15808:347 184.18617:1006 184.51273:2635 184.83308:763 184.94786:1144 185.02585:312 185.84354:763 185.92389:2843 450.2955:1595 494.32083:2080 642.62518:2635 704.51147:3363 704.51575:7524 704.52417:11927 704.53265:1422 704.54956:2254
87017	20.003	720.548	1.3614	277.86	PC 31:0	PC 15:0_16:0	[M+H]+	adduct linked to 23403_[M+Na]+; similar chromatogram in higher mz_30718	0.4	TRUE	281.67	720.554	C39H78NO8P	PC	LLHISNQVRRYJGL-UHFFFAOYNA-N	CCCCCCCCCCCCCCCC(=O)OC(COC(=O)CCCCCCCCCCCCCC)COP([O-])(=O)OCC[N+](C)(C)C	210	FALSE	TRUE	TRUE	TRUE		FALSE	FALSE	null	null	100	0	93.6	67.1	72.5	100	20190804_TIMS1_LC6_CaVa_Lipidom_plasma_NIST_1ul_for column conditioning_C1_1_782	720.55255:163089 721.5559:0 722.55926:0	177.12608:874 184.06947:6214 184.07162:22233 184.07379:6117 208.0533:874 464.31796:7184 473.19769:874 496.3414:3398 537.4928:4369 720.55255:6117
89777	21.275	734.567	1.3801	281.593	PC 32:0	PC 16:0_16:0	[M+H]+		0.2	TRUE	283.11	734.569	C40H80NO8P	PC	KILNVBDSWZSGLL-UHFFFAOYNA-N	CCCCCCCCCCCCCCCC(=O)OCC(COP([O-])(=O)OCC[N+](C)(C)C)OC(=O)CCCCCCCCCCCCCCC	210	FALSE	TRUE	TRUE	TRUE		FALSE	FALSE	null	null	100	0	99.1	82.5	79.6	100	20190804_TIMS1_LC6_CaVa_Lipidom_plasma_NIST_1ul_for column conditioning_C1_1_780	734.56653:6469279 735.56988:0 736.57324:0	166.0631:9806 184.06944:38738 184.07159:893981 184.07376:186408 184.08673:6117 184.18182:1748 184.35912:4854 185.05832:6117 185.07565:8252 185.07782:15437 185.2382:2427 186.59338:2233 187.53883:6214 239.24039:6408 478.34283:5146 496.33777:37961 497.33539:5146 498.36246:971 551.49292:7282 551.50043:6117 593.34302:874 678.84686:874 700.67371:3301 726.24579:874 734.53198:2233 734.56226:21651 734.566…
89258	19.434	732.552	1.3631	278.129	PC 32:1	PC 16:0_16:1	[M+H]+	adduct linked to 24010_[M+Na]+; similar chromatogram in higher mz_22857; similar chromatogram in higher mz_23196; similar chromatogram in higher mz_25207	0.2	TRUE	281.72	732.554	C40H78NO8P	PC	QIBZFHLFHCIUOT-ZPHPHTNENA-N	CCCCCCCCCCCCCCCC(=O)OCC(COP([O-])(=O)OCC[N+](C)(C)C)OC(=O)CCCCCCC\C=C/CCCCCC	210	FALSE	TRUE	TRUE	TRUE		FALSE	FALSE	null	null	100	0	94.1	88.5	79.2	100	20190804_TIMS1_LC6_CaVa_Lipidom_plasma_NIST_1ul_for column conditioning_C1_1_782	732.55188:22450340 733.55523:0 734.55859:0	166.05899:6602 166.0631:28932 183.83395:5728 183.94411:1748 183.94843:6699 184.01541:1262 184.03268:4272 184.06078:17282 184.06943:96797 184.07159:6055049 184.07375:90971 184.08888:152915 184.09103:11068 184.12129:4078 184.15155:9030 184.27478:874 184.45644:1748 184.4586:2913 184.46942:9224 184.47157:971 184.47807:13787 184.48024:5438 184.69014:4272 184.71828:2233 184.85902:6505 184.86984:3107 18…
88736	18.242	730.536	1.3484	275.136	PC 32:2	PC 14:0_18:2	[M+H]+	adduct linked to 23942_[M+Na]+	0.2	TRUE	278.61	730.538	C40H76NO8P	PC	IWXJKHSPEQSQMD-YPRCPECBNA-N	CCCCCCCCCCCCCC(=O)OCC(COP([O-])(=O)OCC[N+](C)(C)C)OC(=O)CCCCCCC\C=C/C\C=C/CCCCC	210	FALSE	TRUE	TRUE	TRUE		FALSE	FALSE	null	null	100	0	94.7	76.7	79.9	100	20190804_TIMS1_LC6_CaVa_Lipidom_plasma_NIST_1ul_for column conditioning_C1_1_778	730.53589:5394350 731.53924:0 732.5426:0	166.05901:4711 166.06107:1259 166.07336:4351 184.06944:37037 184.07161:1129523 184.07378:129306 184.08675:1474 184.0889:21360 184.09106:324 184.15375:360 184.48026:324 184.72479:431 184.73346:1978 184.79623:1510 185.05183:1906 185.06699:6005 185.0735:12909 185.07565:15678 185.08215:3955 185.093:3848 185.1125:467 185.22954:2265 185.26424:2193 185.30975:2373 185.31409:2193 185.33144:467 185.66335:9…
88268	16.829	728.518	1.3331	272.026	PC 32:3	PC 14:0_18:3	[M+H]+		0.2	TRUE	275.25	728.522	C40H74NO8P	PC	AGQKQQAJRFTOGL-ZWABBIBGNA-N	CCCCCCCCCCCCCC(=O)OCC(COP([O-])(=O)OCC[N+](C)(C)C)OC(=O)CCCCCCC\C=C/C\C=C/C\C=C/CC	210	FALSE	TRUE	TRUE	TRUE		FALSE	FALSE	null	null	100	0	93.2	82.7	75.7	100	20190804_TIMS1_LC6_CaVa_Lipidom_plasma_NIST_1ul_for column conditioning_C1_1_780	728.51819:113833 729.52154:0 730.5249:0	184.06944:10790 184.07159:4767 184.07376:11562 184.07593:2758 184.08456:1589 184.85687:794 468.30078:1986 500.28085:1280 728.51392:1523 728.51819:2361
92054	20.448	746.564	1.3784	281.157	PC 33:1	PC 15:0_18:1	[M+H]+		0.2	TRUE	285.55	746.569	C41H80NO8P	PC	ZEWLMKXMNQOCOQ-MRCUWXFGNA-N	CCCCCCCCCCCCCCC(=O)OCC(COP([O-])(=O)OCC[N+](C)(C)C)OC(=O)CCCCCCC\C=C/CCCCCCCC	410	FALSE	TRUE	TRUE	TRUE		FALSE	FALSE	null	null	100	0	88.1	75.5	74.5	100	20190804_TIMS1_LC6_CaVa_Lipidom_plasma_NIST_1ul_for column conditioning_C1_1_781	746.56421:1991826 747.56756:0 748.57092:0	184.06728:30097 184.07159:408736 184.07376:83884 184.08673:9320 184.09537:3883 185.07565:8252 464.31448:7767 483.33029:6019 522.35388:5146 563.50079:11650 746.55548:5534 746.55981:22816 746.56421:6408 746.56854:14660 746.57288:8155 746.57727:7476 746.65125:6214
95629	22.611	762.599	1.4134	288.182	PC 34:0	PC 16:0_18:0	[M+H]+	adduct linked to 26345_[M+Na]+; similar chromatogram in higher mz_31446	0.2	TRUE	290.88	762.601	C42H84NO8P	PC	PZNPLUBHRSSFHT-UHFFFAOYNA-N	CCCCCCCCCCCCCCCCCC(=O)OC(COC(=O)CCCCCCCCCCCCCCC)COP([O-])(=O)OCC[N+](C)(C)C	210	FALSE	TRUE	TRUE	TRUE		FALSE	FALSE	null	null	100	0	95.3	62.6	71.3	100	20190804_TIMS1_LC6_CaVa_Lipidom_plasma_NIST_1ul_for column conditioning_C1_1_781	762.5993:1821068 763.60265:0 764.60601:0	50.73382:874 68.19226:874 184.06079:8058 184.06944:160583 184.07159:264077 184.07376:85534 184.11266:5825 184.90451:5437 185.07132:23980 185.07349:17282 185.07782:14466 185.57436:4951 478.32193:16602 524.35431:6505 579.53479:3107 579.54242:5243 592.60608:874 762.5553:3107 762.56409:4175 762.59052:13495 762.59491:11456 762.62128:7282
94899	21.355	760.582	1.4004	285.543	PC 34:1	PC 16:0_18:1	[M+H]+	similar chromatogram in higher mz_24649	0.2	TRUE	288.85	760.585	C42H82NO8P	PC	WTJKGGKOPKCXLL-MRCUWXFGNA-N	CCCCCCCCCCCCCCCC(=O)OCC(COP([O-])(=O)OCC[N+](C)(C)C)OC(=O)CCCCCCC\C=C/CCCCCCCC	210	FALSE	TRUE	TRUE	TRUE		FALSE	FALSE	null	null	100	0	95.2	83.4	78.6	100	20190804_TIMS1_LC6_CaVa_Lipidom_plasma_NIST_1ul_for column conditioning_C1_1_781	760.58173:59021124 761.58508:0 762.58844:0	86.09375:8058 166.06105:53009 166.0631:56797 166.06516:12718 166.8049:2913 167.06419:11650 181.10583:2039 181.95995:5340 182.83545:4272 183.45409:1748 183.63319:7184 183.74112:5243 183.74976:5534 183.89445:11456 183.90092:2524 183.95709:7961 183.97437:2136 183.99382:2816 184.00462:12621 184.02621:2913 184.04784:9709 184.05432:9126 184.05647:7476 184.06944:207864 184.07159:13879713 184.07376:31830…
94254	20.029	758.567	1.3825	281.901	PC 34:2	PC 16:0_18:2	[M+H]+		0.4	TRUE	285.35	758.569	C42H80NO8P	PC	JLPULHDHAOZNQI-AKMCNLDWNA-N	CCCCCCCCCCCCCCCC(=O)OCC(COP([O-])(=O)OCC[N+](C)(C)C)OC(=O)CCCCCCC\C=C/C\C=C/CCCCC	210	FALSE	TRUE	TRUE	TRUE		FALSE	FALSE	null	null	100	0	93.2	36.6	76.8	100	20190804_TIMS1_LC6_CaVa_Lipidom_plasma_NIST_1ul_for column conditioning_C1_1_781	758.56689:60933784 759.57024:0 760.5736:0	166.05901:37184 166.06105:58835 166.0631:31942 166.08157:5825 167.06213:4369 167.06831:4466 167.07037:7379 183.32251:5534 183.62888:8738 183.66988:10583 183.7001:8738 183.90309:2524 183.90741:5243 183.93549:11650 183.94629:11359 183.9679:4757 183.97437:3398 183.97868:6311 183.99165:2039 184.00677:2524 184.01109:3010 184.02191:2136 184.02406:2427 184.03271:18544 184.04567:13690 184.04999:8738 184.…
93698	18.508	756.555	1.3677	278.909	PC 34:3	PC 16:1_18:2	[M+H]+		0.4	TRUE	283.26	756.554	C42H78NO8P	PC	QJWDAOSZZYVBJZ-BOAYSYCPNA-N	CCCCCC\C=C/CCCCCCCC(=O)OCC(COP([O-])(=O)OCC[N+](C)(C)C)OC(=O)CCCCCCC\C=C/C\C=C/CCCCC	210	FALSE	TRUE	TRUE	TRUE		FALSE	FALSE	null	null	100	0	92.3	90.3	80	100	20190804_TIMS1_LC6_CaVa_Lipidom_plasma_NIST_1ul_for column conditioning_C1_1_779	756.55481:7313200 757.55816:0 758.56152:0	166.06108:4257 183.15221:1456 183.3894:1494 183.562:3062 183.62891:1830 184.04138:336 184.06947:89619 184.07162:2067624 184.07379:108813 184.08676:6199 184.08891:45743 184.09108:6460 184.1516:747 184.15376:3211 184.17105:822 184.24455:1307 184.30293:1195 184.3159:1270 184.45865:2090 184.46082:336 184.46947:2240 184.47163:1942 184.47812:4407 184.48029:2576 184.63391:373 184.83308:336 184.88937:168…
93292	17.687	754.536	1.3619	277.744	PC 34:4	PC 14:0_20:4	[M+H]+	adduct linked to 25622_[M+Na]+	0.2	TRUE	279.18	754.538	C42H76NO8P	PC	BXZPYXMUABUWBT-DRJPRSGJNA-N	CCCCCCCCCCCCCC(=O)OCC(COP([O-])(=O)OCC[N+](C)(C)C)OC(=O)CCCCCC\C=C/C\C=C/C\C=C/C\C=C/CC	210	FALSE	TRUE	TRUE	TRUE		FALSE	FALSE	null	null	100	0	99.4	72.7	79.3	100	20190804_TIMS1_LC6_CaVa_Lipidom_plasma_NIST_1ul_for column conditioning_C1_1_782	754.53632:2266939 755.53967:0 756.54303:0	166.05899:2054 166.06104:1587 184.05647:2016 184.06943:37640 184.07159:304184 184.07375:91746 184.08672:1176 184.08888:1512 184.09103:448 184.15372:168 184.25748:541 184.48241:168 184.83521:168 184.85686:990 184.90018:205 185.01282:205 185.03014:373 185.03448:1120 185.07349:4406 185.07565:5695 185.0778:9522 185.08215:1624 185.09949:187 185.23386:1176 185.25337:243 185.5787:971 186.4585:168 394.27…
93020	16.69	752.516	1.3524	275.812	PC 34:5	PC 14:0_20:5	[M+H]+	similar chromatogram in higher mz_33864	0.4	TRUE	278.43	752.522	C42H74NO8P	PC	WCNDCUHEAPXSRE-WVLIMAHDNA-N	CCCCCCCCCCCCCC(=O)OCC(COP([O-])(=O)OCC[N+](C)(C)C)OC(=O)CCC\C=C/C\C=C/C\C=C/C\C=C/C\C=C/CC	210	FALSE	TRUE	TRUE	TRUE		FALSE	FALSE	null	null	100	0	95.7	74.3	79.2	100	20190804_TIMS1_LC6_CaVa_Lipidom_plasma_NIST_1ul_for column conditioning_C1_1_778	752.52094:113261 753.52429:0 754.52765:0	184.06516:1100 184.06731:1230 184.06947:9170 184.07164:12190 184.07381:3538 184.07812:1165 185.07568:4034 186.43027:928 221.15094:1618 468.31119:1553 482.31192:1187 542.3114:734 679.4696:734 752.51221:1294 752.51654:1446 752.52094:885 752.52533:1230 752.52966:1963 752.54718:2244
98236	22.94	776.611	1.4281	291.096	PC 35:0	PC 17:0_18:0	[M+H]+		0.2	TRUE	293.24	776.616	C43H86NO8P	PC	YJWIMUXYXBHXDA-UHFFFAOYNA-N	CCCCCCCCCCCCCCCCCC(=O)OC(COC(=O)CCCCCCCCCCCCCCCC)COP([O-])(=O)OCC[N+](C)(C)C	210	FALSE	TRUE	TRUE	TRUE		FALSE	FALSE	null	null	99.9	0	96.6	44.7	41.1	100	20190804_TIMS1_LC6_CaVa_Lipidom_plasma_NIST_1ul_for column conditioning_C1_1_781	776.61053:106602 777.61388:0 778.61724:0	183.89227:1780 184.06944:7282 184.07159:318932 184.07376:13511 184.07591:6958 184.08025:7605 184.08888:1214 185.07349:4854 369.34589:14159 445.02817:3317 445.41467:5016 506.35547:4935 510.38123:3479 522.53589:728 524.3689:4207 603.46545:890 609.39203:4126 646.63666:7929 663.45184:5987 705.65753:4045 724.54272:2184 724.56415:5583 749.55695:809 753.6922:4045 761.53082:8576 765.64606:4369 767.63501:…
97834	22.005	774.597	1.4143	288.28	PC 35:1	PC 17:0_18:1	[M+H]+		0.2	TRUE	290.75	774.601	C43H84NO8P	PC	SXNXGNVZTLZDHE-XDOYNYLZNA-N	CCCCCCCCCCCCCCCCC(=O)OCC(COP([O-])(=O)OCC[N+](C)(C)C)OC(=O)CCCCCCC\C=C/CCCCCCCC	210	FALSE	TRUE	TRUE	TRUE		FALSE	FALSE	null	null	100	0	95.4	72.8	73.5	100	20190804_TIMS1_LC6_CaVa_Lipidom_plasma_NIST_1ul_for column conditioning_C1_1_782	774.59668:3669806 775.60003:0 776.60339:0	166.06104:7379 184.06943:158155 184.07159:860775 184.07375:143495 184.08888:971 184.09969:874 184.50404:3786 185.07349:38156 185.07564:19903 185.0778:10680 185.08215:22622 185.11032:9417 185.19484:3689 185.39432:4757 185.58954:5534 185.81963:3010 186.63036:1942 493.34735:2233 504.3396:9126 510.35242:12427 510.35959:5049 518.36444:10291 568.5976:874 590.22778:971 592.5285:874 774.55676:6117 774.58…
97413	20.761	772.581	1.3978	284.933	PC 35:2	PC 17:0_18:2	[M+H]+		0.2	TRUE	288.39	772.585	C43H82NO8P	PC	ZSKWZJYUVZYDQU-DYMXKLMANA-N	CCCCCCCCCCCCCCCCC(=O)OCC(COP([O-])(=O)OCC[N+](C)(C)C)OC(=O)CCCCCCC\C=C/C\C=C/CCCCC	210	FALSE	TRUE	TRUE	TRUE		FALSE	FALSE	null	null	100	0	95.5	78.4	77	100	20190804_TIMS1_LC6_CaVa_Lipidom_plasma_NIST_1ul_for column conditioning_C1_1_780	772.58105:3205296 773.5844:0 774.58776:0	166.06516:5243 183.9398:4175 183.97437:1942 184.06944:54077 184.07159:503009 184.07376:118059 184.12994:4369 184.29857:1845 184.6274:2427 184.92834:4951 185.07565:53397 185.50928:7476 185.62643:2233 186.07591:6893 192.313:6214 301.6105:874 432.98102:874 502.32782:4563 502.33496:7282 510.35602:9515 521.34235:1942 589.51599:6019 589.52765:6699 772.56335:3981 772.5722:11553 772.5766:18252 772.58105:…
96951	19.654	770.564	1.3888	283.12	PC 35:3	PC 15:0_20:3	[M+H]+		0.2	TRUE	286.48	770.569	C43H80NO8P	PC	MUZGPRQBPCWWLQ-XSMZTDTHNA-N	CCCCCCCCCCCCCCC(=O)OCC(COP([O-])(=O)OCC[N+](C)(C)C)OC(=O)CCCCCCCCC\C=C/C\C=C/C\C=C/CC	210	FALSE	TRUE	TRUE	TRUE		FALSE	FALSE	null	null	100	0	95.1	35.9	76.3	100	20190804_TIMS1_LC6_CaVa_Lipidom_plasma_NIST_1ul_for column conditioning_C1_1_780	770.5636:1132694 771.56695:0 772.57031:0	184.06944:23689 184.07159:124563 184.07378:88446 184.07593:11262 184.07809:8058 184.08673:3592 184.58194:5631 185.07349:9320 185.07565:8738 352.21161:4078 482.33282:5437 483.32678:8932 495.46524:2524 546.34692:2233 550.49097:8350 575.50421:6214 673.77277:874 711.46173:4563 746.76001:3010 770.51941:4078 770.55475:15145 770.56799:18253 770.57245:8252
96577	18.98	768.553	1.3804	281.424	PC 35:4	PC 15:0_20:4	[M+H]+		0.2	TRUE	283.95	768.554	C43H78NO8P	PC	JSXZJOMDSXRJMT-LTFXTMEVNA-N	CCCCCCCCCCCCCCC(=O)OCC(COP([O-])(=O)OCC[N+](C)(C)C)OC(=O)CCCCCC\C=C/C\C=C/C\C=C/C\C=C/CC	210	FALSE	TRUE	TRUE	TRUE		FALSE	FALSE	null	null	100	0	97.1	77.9	74.4	100	20190804_TIMS1_LC6_CaVa_Lipidom_plasma_NIST_1ul_for column conditioning_C1_1_778	768.55322:1286974 769.55657:0 770.55993:0	184.06512:5825 184.06944:22815 184.07161:166407 184.07378:34369 184.07594:8835 184.09322:9223 184.92403:6214 185.07784:14951 185.61995:2039 186.46941:1068 187.18784:4078 464.31107:6505 526.31836:13107 526.3476:1068 590.99817:874 768.53558:11262 768.53998:2427 768.54883:7767 768.56647:5146
102101	23.482	790.633	1.4412	293.659	PC 36:0	PC 18:0_18:0	[M+H]+		0.2	TRUE	295.69	790.632	C44H88NO8P	PC	NRJAVPSFFCBXDT-UHFFFAOYNA-N	CCCCCCCCCCCCCCCCCC(=O)OCC(COP([O-])(=O)OCC[N+](C)(C)C)OC(=O)CCCCCCCCCCCCCCCCC	210	FALSE	TRUE	TRUE	TRUE		FALSE	FALSE	null	null	100	0	98.7	52.8	69.9	100	20190804_TIMS1_LC6_CaVa_Lipidom_plasma_NIST_1ul_for column conditioning_C1_1_782	790.63287:163600 791.63622:0 792.63958:0	183.82532:2039 184.06943:18543 184.07159:30971 506.35544:5243 727.72736:7282 790.6239:3010
101599	22.829	788.614	1.4299	291.373	PC 36:1	PC 18:0_18:1	[M+H]+		0.4	TRUE	294.19	788.616	C44H86NO8P	PC	ATHVAWFAEPLPPQ-LNVKXUELNA-N	CCCCCCCCCCCCCCCCCC(=O)OCC(COP([O-])(=O)OCC[N+](C)(C)C)OC(=O)CCCCCCC\C=C/CCCCCCCC	210	FALSE	TRUE	TRUE	TRUE		FALSE	FALSE	null	null	100	0	97	84.7	75.3	100	20190804_TIMS1_LC6_CaVa_Lipidom_plasma_NIST_1ul_for column conditioning_C1_1_778	788.61438:23714748 789.61773:0 790.62109:0	144.70445:12039 166.05696:7184 166.05901:26214 166.06107:53592 166.06311:21554 182.86562:5825 183.15219:5146 183.25136:9126 183.53177:11359 183.60081:2427 183.66989:3495 183.68285:9806 183.73682:6019 183.75626:4466 183.7908:14466 183.9463:2427 184.01111:5340 184.02625:6311 184.04137:7476 184.05217:10485 184.06081:5534 184.06297:19320 184.07161:7961265 184.07378:1848544 184.08675:10097 184.0889:37…
100897	21.625	786.598	1.4172	288.793	PC 36:2	PC 18:1_18:1	[M+H]+		0.2	TRUE	291.11	786.601	C44H84NO8P	PC	SNKAWJBJQDLSFF-YEUCEMRANA-N	CCCCCCCC\C=C/CCCCCCCC(=O)OCC(COP([O-])(=O)OCC[N+](C)(C)C)OC(=O)CCCCCCC\C=C/CCCCCCCC	210	FALSE	TRUE	TRUE	TRUE		FALSE	FALSE	null	null	100	0	97.4	83.3	79.5	100	20190804_TIMS1_LC6_CaVa_Lipidom_plasma_NIST_1ul_for column conditioning_C1_1_780	786.59839:13182660 787.60174:0 788.6051:0	184.06296:39612 184.06944:70583 184.07159:1568156 184.07376:1065632 184.08888:34757 184.09105:2718 184.15373:2039 184.25317:1942 184.48026:6311 184.61873:4272 184.78973:971 184.91101:9320 184.96733:4854 185.04317:4660 185.06915:20000 185.07132:9029 185.07349:38446 185.07565:64950 185.07782:18350 185.19052:4175 185.88911:5146 186.07591:6019 186.21283:2427 186.25414:874 187.02007:6505 367.28561:893…
100194	20.92	784.585	1.4082	286.978	PC 36:3	PC 16:0_20:3	[M+H]+	adduct linked to 24949_[M+H-H2O]+	0.2	TRUE	289.09	784.585	C44H82NO8P	PC	FHYXYDNOQOCPNC-XSMZTDTHNA-N	CCCCCCCCCCCCCCCC(=O)OCC(COP([O-])(=O)OCC[N+](C)(C)C)OC(=O)CCCCCCCCC\C=C/C\C=C/C\C=C/CC	210	FALSE	TRUE	TRUE	TRUE		FALSE	FALSE	null	null	100	0	97.9	79.8	79	100	20190804_TIMS1_LC6_CaVa_Lipidom_plasma_NIST_1ul_for column conditioning_C1_1_782	784.58496:5346736 785.58831:0 786.59167:0	67.92289:874 88.35478:874 166.04668:4078 166.08362:5922 183.82748:2233 184.01324:2524 184.02621:6699 184.05214:7573 184.05862:22039 184.06728:21456 184.06943:39417 184.07159:1584273 184.07375:78835 184.07591:8738 184.08888:14272 184.12563:6699 184.16235:4757 184.17751:971 184.47159:874 184.53433:4757 184.88934:1845 184.94133:3981 184.97382:4175 184.98248:2621 185.07349:31651 185.07565:10388 185.0…
99500	19.818	782.565	1.4021	285.754	PC 36:4	PC 16:0_20:4	[M+H]+		0.2	TRUE	288.34	782.569	C44H80NO8P	PC	JAVWFBAAZSHHAD-KKILVFCFNA-N	CCCCCCCCCCCCCCCC(=O)OCC(COP([O-])(=O)OCC[N+](C)(C)C)OC(=O)CCCCCC\C=C/C\C=C/C\C=C/C\C=C/CC	210	FALSE	TRUE	TRUE	TRUE		FALSE	FALSE	null	null	100	0	97	82.5	75.6	100	20190804_TIMS1_LC6_CaVa_Lipidom_plasma_NIST_1ul_for column conditioning_C1_1_780	782.56531:56994872 783.56866:0 784.57202:0	136.44707:9029 166.05901:16602 166.06105:32622 166.06926:5922 166.44304:8350 183.32251:11650 183.48428:2039 183.78647:2136 183.80157:971 183.85341:3786 183.99814:3204 184.01109:5631 184.03918:9126 184.04999:3204 184.05215:7379 184.05432:4175 184.05647:8835 184.07159:12070003 184.07376:3506990 184.08888:802719 184.09105:60000 184.13428:874 184.15157:29806 184.15373:31649 184.18831:5923 184.20345:2…
98859	17.988	780.548	1.3833	281.937	PC 36:5	PC 16:1_20:4	[M+H]+		0.2	TRUE	284.61	780.554	C44H78NO8P	PC	NJKOHDXHBBUJBZ-LMRIPGBINA-N	CCCCCC\C=C/CCCCCCCC(=O)OCC(COP([O-])(=O)OCC[N+](C)(C)C)OC(=O)CCCCCC\C=C/C\C=C/C\C=C/C\C=C/CC	210	FALSE	TRUE	TRUE	TRUE		FALSE	FALSE	null	null	100	0	96.8	41.8	74.3	100	20190804_TIMS1_LC6_CaVa_Lipidom_plasma_NIST_1ul_for column conditioning_C1_1_782	780.54816:2575150 781.55151:0 782.55487:0	184.06943:40170 184.07159:457241 184.07375:68649 184.08672:2832 184.08887:4369 184.11266:5826 184.70746:809 184.82654:364 184.85902:2710 185.07347:6553 185.07564:8333 185.0778:4248 185.08214:3155 185.0843:3236 185.12547:971 185.16232:2063 185.63728:1133 185.66983:850 191.74132:405 311.26013:1375 468.30075:2832 468.30417:3196 481.62292:809 494.32071:4005 494.33133:2144 544.33832:2225 597.48602:186…
104579	23.308	802.631	1.4446	294.291	PC 37:1	PC 18:0_19:1	[M+H]+		0.4	TRUE	296.79	802.632	C45H88NO8P	PC	FJZPGDCOKAUAQA-GYHWCHFENA-N	CCCCCCCCCCCCCCCCCC(=O)OCC(COP([O-])(=O)OCC[N+](C)(C)C)OC(=O)CCCCCCC\C=C/CCCCCCCCC	210	FALSE	TRUE	TRUE	TRUE		FALSE	FALSE	null	null	100	0	96.9	65.9	70.3	100	20190804_TIMS1_LC6_CaVa_Lipidom_plasma_NIST_1ul_for column conditioning_C1_1_778	802.63141:399192 803.63476:0 804.63812:0	184.06729:15982 184.06944:41598 184.07161:25392 184.07378:21434 184.08026:5601 184.0889:6124 184.10403:4705 185.07565:9559 341.3002:2315 374.16428:672 467.37064:4854 518.3681:5676 524.36163:6199 539.38501:2987 802.62238:5825 802.64496:2315
104119	22.41	800.611	1.4313	291.593	PC 37:2	PC 19:0_18:2	[M+H]+		0.6	TRUE	294.26	800.616	C45H86NO8P	PC	LOOVXTAPKGYHKO-IUFKAHDJNA-N	CCCCCCCCCCCCCCCCCCC(=O)OCC(COP([O-])(=O)OCC[N+](C)(C)C)OC(=O)CCCCCCC\C=C/C\C=C/CCCCC	210	FALSE	TRUE	TRUE	TRUE		FALSE	FALSE	null	null	100	0	95	83.5	86.5	100	20190804_TIMS1_LC6_CaVa_Lipidom_plasma_NIST_1ul_for column conditioning_C1_1_781	800.61102:713610 801.61437:0 802.61773:0	184.06079:7282 184.06943:49612 184.07159:160874 184.07375:22136 184.78757:874 185.07564:25729 185.18834:1845 185.26204:3883 185.3119:3883 258.3685:6893 520.33905:5340 538.37555:6990 538.38293:3786 538.39038:2136 800.60199:7476 800.61102:5922 800.61554:27282 800.62457:5825
103652	20.963	798.598	1.4189	289.071	PC 37:3	PC 19:1_18:2	[M+H]+		0.2	TRUE	291.33	798.601	C45H84NO8P	PC	VNKYYLLEXZGGSC-IBEJZQOGNA-N	CCCCCCCCC\C=C/CCCCCCCC(=O)OCC(COP([O-])(=O)OCC[N+](C)(C)C)OC(=O)CCCCCCC\C=C/C\C=C/CCCCC	210	FALSE	TRUE	TRUE	TRUE		FALSE	FALSE	null	null	100	0	95.9	63.8	78.3	100	20190804_TIMS1_LC6_CaVa_Lipidom_plasma_NIST_1ul_for column conditioning_C1_1_782	798.59778:661268 799.60113:0 800.60449:0	184.06943:62913 184.07159:63009 184.07375:20388 185.07349:10097 185.07565:4369 185.13632:971 186.07375:15340 186.07591:9029 492.86987:874 502.4599:7573 509.37775:6019 520.34271:5631 536.33746:6214 536.37439:5922 614.4668:8738 680.97742:874 780.54816:3010 798.58881:11262 798.59332:1165 798.59778:6699 798.60681:2330 798.61133:6408 798.62482:3010
103233	20.564	796.583	1.4203	289.378	PC 37:4	PC 17:0_20:4	[M+H]+		0.4	TRUE	290.89	796.585	C45H82NO8P	PC	HTEFXTFZCGTMAC-PHEBCRHUNA-N	CCCCCCCCCCCCCCCCC(=O)OCC(COP([O-])(=O)OCC[N+](C)(C)C)OC(=O)CCCCCC\C=C/C\C=C/C\C=C/C\C=C/CC	210	FALSE	TRUE	TRUE	TRUE		FALSE	FALSE	null	null	100	0	97.7	80.3	78.1	100	20190804_TIMS1_LC6_CaVa_Lipidom_plasma_NIST_1ul_for column conditioning_C1_1_782	796.58258:3873952 797.58593:0 798.58929:0	166.0631:5631 182.43507:9126 184.06943:33398 184.07159:925050 184.07375:324757 184.08456:1068 184.08672:5049 184.0932:2136 184.09969:1068 184.97165:1748 185.06914:4660 185.07349:18155 185.07564:9709 185.42467:2233 185.95209:3592 186.84584:1068 227.12653:6505 410.55652:874 436.31491:3495 449.35965:2233 492.34314:4660 510.34882:5825 510.35599:12427 510.35959:13398 526.32196:8835 604.04858:1942 614.…
102512	18.501	792.555	1.3969	284.631	PC 37:6	PC 15:0_22:6	[M+H]+		0.4	TRUE	287.77	792.554	C45H78NO8P	PC	GEINPYKZLFHHIL-BDWYRQGHNA-N	CCCCCCCCCCCCCCC(=O)OCC(COP([O-])(=O)OCC[N+](C)(C)C)OC(=O)CC\C=C/C\C=C/C\C=C/C\C=C/C\C=C/C\C=C/CC	210	FALSE	TRUE	TRUE	TRUE		FALSE	FALSE	null	null	100	0	96	61.5	67.1	100	20190804_TIMS1_LC6_CaVa_Lipidom_plasma_NIST_1ul_for column conditioning_C1_1_779	792.55548:361296 793.55883:0 794.56219:0	184.06516:5466 184.06947:12514 184.07162:69329 184.07379:74794 184.07594:5106 184.10188:971 185.07352:3668 185.07568:3452 185.10602:324 186.41505:1079 225.16489:2877 226.0788:2625 238.08148:3056 384.26627:2122 482.3154:1438 482.32941:3991 491.25888:1690 568.33569:1330 609.4826:2301 620.38763:3776 792.54657:5178 792.55548:3452
101996	14.959	790.552	1.4065	286.587	PC 37:7	PC 19:2_18:5	[M+H]+	adduct linked to 25351_[M+H-H2O]+	0.2	TRUE	283.58	790.538	C45H76NO8P	PC	BJOWXCQRHVVEOD-LIMOKOQJNA-N	CCCCCC\C=C/C\C=C/CCCCCCCC(=O)OCC(COP([O-])(=O)OCC[N+](C)(C)C)OC(=O)C\C=C/C\C=C/C\C=C/C\C=C/C\C=C/CC	210	FALSE	TRUE	TRUE	TRUE		FALSE	FALSE	null	null	95.3	0	95.2	36.9	49.4	100	20190804_TIMS1_LC6_CaVa_Lipidom_plasma_NIST_1ul_for column conditioning_C1_1_780	790.55231:2218798 791.55566:0 792.55902:0	184.0327:6103 184.06944:3398 184.07159:672677 184.07376:141574 184.08888:5583 184.09105:1629 184.1386:2046 184.95866:693 185.03015:5617 185.06915:3121 185.07349:4473 185.07565:14008 185.07782:13003 185.08432:2774 185.11899:2046 185.17101:763 185.83266:1803 186.03247:659 186.28456:312 186.84586:763 186.99609:2219 222.08513:4820 277.21292:2462 282.10858:2982 368.14081:1907 410.19193:3051 423.20016:…
108497	23.518	816.644	1.4545	296.21	PC 38:1	PC 18:0_20:1	[M+H]+		0.2	TRUE	299.49	816.648	C46H90NO8P	PC	PDGHHNMEFVJAAM-XDOYNYLZNA-N	CCCCCCCCCCCCCCCCCC(=O)OCC(COP([O-])(=O)OCC[N+](C)(C)C)OC(=O)CCCCCCCCC\C=C/CCCCCCCC	210	FALSE	TRUE	TRUE	TRUE		FALSE	FALSE	null	null	100	0	94.9	63.7	75.5	100	20190804_TIMS1_LC6_CaVa_Lipidom_plasma_NIST_1ul_for column conditioning_C1_1_782	816.64435:587981 817.6477:0 818.65106:0	166.06104:9223 184.06728:10097 184.06943:17087 184.07159:222622 184.07375:60389 184.07591:15728 184.08025:7087 185.07349:16699 185.13849:1942 185.82831:6602 186.72829:8350 431.41809:6214 524.37976:6893 543.36517:7087 550.38257:4660 616.45831:7379 739.58691:4369 816.61707:4660 816.64435:3010 816.64893:19418 816.65344:15243 816.69897:4078 817.05408:8350
107861	22.914	814.629	1.4455	294.395	PC 38:2	PC 18:0_20:2	[M+H]+	adduct linked to 30222_[M+Na]+	0.6	TRUE	297.01	814.632	C46H88NO8P	PC	ZQLPLCXRBVPKGP-DYMXKLMANA-N	CCCCCCCCCCCCCCCCCC(=O)OCC(COP([O-])(=O)OCC[N+](C)(C)C)OC(=O)CCCCCCCCC\C=C/C\C=C/CCCCC	210	FALSE	TRUE	TRUE	TRUE		FALSE	FALSE	null	null	100	0	94.4	70.7	78.8	100	20190804_TIMS1_LC6_CaVa_Lipidom_plasma_NIST_1ul_for column conditioning_C1_1_781	814.62927:5884982 815.63262:0 816.63598:0	166.06105:4951 166.0631:7961 183.56844:3883 184.06944:54272 184.07159:1237282 184.07376:310194 184.09105:2718 184.09322:6699 184.12131:8641 184.41968:2136 184.5365:6796 184.64037:2621 185.06915:12524 185.07349:30583 185.07565:41942 185.12334:5437 185.50928:874 186.07375:4854 186.09766:5534 297.20364:7476 463.06601:874 506.35547:6408 506.36621:6602 524.36157:5728 525.36871:7282 525.39062:8058 530.…
107047	22.21	812.612	1.4394	293.17	PC 38:3	PC 18:0_20:3	[M+H]+		0.2	TRUE	295.58	812.616	C46H86NO8P	PC	LLUINWFQEIMZRU-JOIBFBEQNA-N	CCCCCCCCCCCCCCCCCC(=O)OCC(COP([O-])(=O)OCC[N+](C)(C)C)OC(=O)CCCCCCCCC\C=C/C\C=C/C\C=C/CC	210	FALSE	TRUE	TRUE	TRUE		FALSE	FALSE	null	null	100	0	97.5	82	79.5	100	20190804_TIMS1_LC6_CaVa_Lipidom_plasma_NIST_1ul_for column conditioning_C1_1_780	812.61206:24789278 813.61541:0 814.61877:0	166.06105:16019 166.0631:6990 166.06721:10680 167.06419:5534 167.26601:5631 183.40446:10777 183.71306:8252 183.88148:3981 183.91173:3689 184.00031:1942 184.00246:4951 184.0219:5437 184.04784:1068 184.07159:5724371 184.07376:3095049 184.08241:10583 184.08888:304757 184.09105:49223 184.12131:1359 184.12563:874 184.15157:19515 184.15373:8446 184.18831:3010 184.19264:2330 184.2337:1359 184.25317:7670…
106392	21.477	810.597	1.4336	292.003	PC 38:4	PC 18:0_20:4	[M+H]+	adduct linked to 29928_[M+Na]+	0.2	TRUE	293.85	810.601	C46H84NO8P	PC	HAKKEJDMTIQLJH-WKUHSSGJNA-N	CCCCCCCCCCCCCCCCCC(=O)OCC(COP([O-])(=O)OCC[N+](C)(C)C)OC(=O)CCCCCC\C=C/C\C=C/C\C=C/C\C=C/CC	210	FALSE	TRUE	TRUE	TRUE		FALSE	FALSE	null	null	100	0	98.6	87.9	79.4	100	20190804_TIMS1_LC6_CaVa_Lipidom_plasma_NIST_1ul_for column conditioning_C1_1_782	810.59735:43190128 811.6007:0 812.60406:0	163.11246:5825 166.05283:971 166.05695:23301 166.05899:37088 166.06104:18155 166.0631:31650 166.81517:2039 167.06418:11553 167.45351:2816 167.91345:5631 180.76303:1845 183.46056:3204 183.75623:8155 183.81236:8544 183.82748:4466 183.90092:2233 183.98515:5534 184.01109:4078 184.0219:4563 184.02405:2039 184.03487:1942 184.04134:11165 184.04565:4660 184.05214:29515 184.05647:11456 184.05862:9320 184.…
105872	19.995	808.585	1.4235	289.953	PC 38:5	PC 16:0_22:5	[M+H]+	adduct linked to 29834_[M+Na]+	0.2	TRUE	291.84	808.585	C46H82NO8P	PC	ARDJUHDXABDVFH-BPFCGSCHNA-N	CCCCCCCCCCCCCCCC(=O)OCC(COP([O-])(=O)OCC[N+](C)(C)C)OC(=O)CCCCC\C=C/C\C=C/C\C=C/C\C=C/C\C=C/CC	210	FALSE	TRUE	TRUE	TRUE		FALSE	FALSE	null	null	100	0	98.5	84.7	76.4	100	20190804_TIMS1_LC6_CaVa_Lipidom_plasma_NIST_1ul_for column conditioning_C1_1_779	808.58533:16687871 809.58868:0 810.59204:0	166.05902:8641 166.06108:11165 166.06313:8058 183.93335:2136 184.05434:7282 184.05865:11262 184.07162:4648057 184.07379:959515 184.08676:3689 184.08891:74564 184.09108:16602 184.13863:874 184.1516:971 184.15376:4272 184.16673:4078 184.26833:874 184.32239:6505 184.45865:2719 184.46947:5049 184.47163:3107 184.47812:4758 184.48029:8739 184.72049:3204 184.83092:2524 184.87856:6505 184.95653:5534 184.…
105355	19.147	806.566	1.4131	287.845	PC 38:6	PC 16:0_22:6	[M+H]+	adduct linked to 29716_[M+Na]+; similar chromatogram in higher mz_28027	0.2	TRUE	290.79	806.569	C46H80NO8P	PC	IESVDEZGAHUQJU-SYGPSSPWNA-N	CCCCCCCCCCCCCCCC(=O)OCC(COP([O-])(=O)OCC[N+](C)(C)C)OC(=O)CC\C=C/C\C=C/C\C=C/C\C=C/C\C=C/C\C=C/CC	210	FALSE	TRUE	TRUE	TRUE		FALSE	FALSE	null	null	100	0	96.4	86.5	79	100	20190804_TIMS1_LC6_CaVa_Lipidom_plasma_NIST_1ul_for column conditioning_C1_1_782	806.56647:39729560 807.56982:0 808.57318:0	166.05899:37767 166.06104:35728 166.0631:29224 166.06514:10291 166.07335:6311 182.98407:4563 183.04655:9515 183.54037:2816 183.73895:4660 183.80373:13883 183.87498:5437 183.93115:5728 184.01541:2136 184.0219:5049 184.03702:3689 184.0435:4951 184.04997:9903 184.05646:7670 184.05862:5437 184.07159:12168355 184.07375:1502622 184.08672:121650 184.08888:500873 184.09103:96117 184.15155:28739 184.15372…
104926	17.755	804.55	1.4001	285.206	PC 38:7	PC 16:1_22:6	[M+H]+		0.6	TRUE	288.01	804.554	C46H78NO8P	PC	DLRNZUPJXRVWRW-LKDYKOESNA-N	CCCCCC\C=C/CCCCCCCC(=O)OCC(COP([O-])(=O)OCC[N+](C)(C)C)OC(=O)CC\C=C/C\C=C/C\C=C/C\C=C/C\C=C/C\C=C/CC	210	FALSE	TRUE	TRUE	TRUE		FALSE	FALSE	null	null	100	0	96	39.2	72.1	100	20190804_TIMS1_LC6_CaVa_Lipidom_plasma_NIST_1ul_for column conditioning_C1_1_779	804.55042:568019 805.55377:0 806.55713:0	184.06947:9084 184.07162:127080 184.07379:57698 185.29893:1491 185.47459:1318 240.09605:2878 282.10593:1352 282.10861:4612 341.13251:2843 354.12433:798 354.13034:2947 365.87982:1387 366.19675:4265 366.1998:1803 397.18683:4334 408.32959:312 424.20676:2254 425.21118:1075 425.21445:1942 438.22012:3468 438.23679:1942 447.02298:312 450.31577:2705 476.31415:1664 478.32898:1942 494.28189:3155 494.32437:…
109344	20.07	820.577	1.4333	291.885	PC 39:6	PC 17:0_22:6	[M+H]+		0.4	TRUE	293.57	820.585	C47H82NO8P	PC	KSRURLYJRNYEOH-CRVSLQDRNA-N	CCCCCCCCCCCCCCCCC(=O)OCC(COP([O-])(=O)OCC[N+](C)(C)C)OC(=O)CC\C=C/C\C=C/C\C=C/C\C=C/C\C=C/C\C=C/CC	210	FALSE	TRUE	TRUE	TRUE		FALSE	FALSE	null	null	100	0	98.5	61.8	71.7	100	20190804_TIMS1_LC6_CaVa_Lipidom_plasma_NIST_1ul_for column conditioning_C1_1_782	820.57715:270356 821.5805:0 822.58386:0	166.05899:10680 184.07159:60388 184.07591:8252 510.34521:874 550.31531:8641 763.44836:6893 820.56799:5437 820.58173:2622
112367	22.656	838.625	1.4617	297.553	PC 40:4	PC 18:0_22:4	[M+H]+		0.6	TRUE	299.5	838.632	C48H88NO8P	PC	WUIUYHXOIXOMHN-SHJNOZFHNA-N	CCCCCCCCCCCCCCCCCC(=O)OCC(COP([O-])(=O)OCC[N+](C)(C)C)OC(=O)CCCCCCCC\C=C/C\C=C/C\C=C/C\C=C/CC	210	FALSE	TRUE	TRUE	TRUE		FALSE	FALSE	null	null	100	0	98.2	73.1	77.5	100	20190804_TIMS1_LC6_CaVa_Lipidom_plasma_NIST_1ul_for column conditioning_C1_1_780	838.62451:1731140 839.62786:0 840.63122:0	106.83365:5825 166.06105:7379 184.06944:13495 184.07159:365631 184.07376:59613 184.08888:9417 184.11697:4466 184.2337:1262 184.82005:2427 185.01498:3592 185.01932:874 185.07349:15146 253.46111:874 305.21722:6019 485.36337:9612 506.3519:874 507.3667:3301 508.20297:4369 524.3725:3495 572.37146:6796 578.53442:2330 837.46259:7379 838.43085:8350 838.60144:3301 838.60608:6214 838.61072:7670 838.6153:53…
112031	21.648	836.615	1.4548	296.151	PC 40:5	PC 18:0_22:5	[M+H]+	adduct linked to 31256_[M+Na]+	0.2	TRUE	297.99	836.616	C48H86NO8P	PC	MAAMGQXOTCBPFS-CYDMDVBXNA-N	CCCCCCCCCCCCCCCCCC(=O)OCC(COP([O-])(=O)OCC[N+](C)(C)C)OC(=O)CCCCC\C=C/C\C=C/C\C=C/C\C=C/C\C=C/CC	210	FALSE	TRUE	TRUE	TRUE		FALSE	FALSE	null	null	100	0	97.8	79.3	79	100	20190804_TIMS1_LC6_CaVa_Lipidom_plasma_NIST_1ul_for column conditioning_C1_1_781	836.61469:5783866 837.61804:0 838.6214:0	183.43683:3689 183.84692:1748 183.94846:11456 184.05647:14660 184.06081:9709 184.06296:11650 184.06944:234757 184.07159:1252911 184.07376:73786 184.08673:16505 184.08888:12330 184.09537:13301 184.14076:9320 184.20128:1068 184.23804:6796 184.34615:7476 184.77025:5825 184.81355:2427 184.963:6019 185.07349:30097 185.07565:17864 185.07782:23690 185.16667:1845 185.17969:1068 185.21219:4272 185.29024:1…
111560	21.07	834.598	1.4467	294.513	PC 40:6	PC 18:0_22:6	[M+H]+		0.2	TRUE	296	834.601	C48H84NO8P	PC	FAUYAENFVCNTAL-UFTZFNJNNA-N	CCCCCCCCCCCCCCCCCC(=O)OCC(COP([O-])(=O)OCC[N+](C)(C)C)OC(=O)CC\C=C/C\C=C/C\C=C/C\C=C/C\C=C/C\C=C/CC	210	FALSE	TRUE	TRUE	TRUE		FALSE	FALSE	null	null	100	0	98.2	82.9	80	100	20190804_TIMS1_LC6_CaVa_Lipidom_plasma_NIST_1ul_for column conditioning_C1_1_782	834.59802:10906904 835.60137:0 836.60473:0	48.97163:874 166.05489:10874 166.05899:11456 183.88364:7282 183.9182:8641 184.06943:212524 184.07159:2616894 184.07375:113592 184.08672:8640 184.08888:23690 184.09103:1942 184.09753:7282 184.11481:4078 184.15804:10777 184.16669:1942 184.21642:971 184.44997:2330 184.47159:1068 184.48024:1845 184.65552:3981 184.72044:5049 184.75293:5825 184.76591:874 184.80489:3398 184.84171:5340 184.86552:2136 184…
111098	19.499	832.579	1.4351	292.169	PC 40:7	PC 18:1_22:6	[M+H]+	adduct linked to 31101_[M+Na]+	0.2	TRUE	293.82	832.585	C48H82NO8P	PC	FPEVDFOXMCHLKL-MIIHFGKENA-N	CCCCCCCC\C=C/CCCCCCCC(=O)OCC(COP([O-])(=O)OCC[N+](C)(C)C)OC(=O)CC\C=C/C\C=C/C\C=C/C\C=C/C\C=C/C\C=C/CC	210	FALSE	TRUE	TRUE	TRUE		FALSE	FALSE	null	null	100	0	97.3	82.2	79.6	100	20190804_TIMS1_LC6_CaVa_Lipidom_plasma_NIST_1ul_for column conditioning_C1_1_781	832.57928:3245428 833.58263:0 834.58599:0	166.06105:5153 183.90092:5153 184.0284:1568 184.05647:13443 184.06944:4630 184.07159:672666 184.07376:150635 184.07591:5825 184.08673:2539 184.09105:7095 184.1105:2987 184.51054:3585 184.6209:672 184.62523:5527 184.7984:2016 184.91751:672 184.95:3211 184.98898:1568 185.06265:5825 185.07349:4929 185.07565:40553 241.64348:672 265.25204:4332 339.28751:4929 505.34525:7095 522.32837:3585 522.35748:186…
110815	18.336	830.563	1.4215	289.413	PC 40:8	PC 20:4_20:4	[M+H]+		0.4	TRUE	291.5	830.569	C48H80NO8P	PC	BFCSBEFTXQRIOJ-QIURYZFVNA-N	CC\C=C/C\C=C/C\C=C/C\C=C/CCCCCCC(=O)OCC(COP([O-])(=O)OCC[N+](C)(C)C)OC(=O)CCCCCC\C=C/C\C=C/C\C=C/C\C=C/CC	210	FALSE	TRUE	TRUE	TRUE		FALSE	FALSE	null	null	100	0	98.4	37.5	81.8	100	20190804_TIMS1_LC6_CaVa_Lipidom_plasma_NIST_1ul_for column conditioning_C1_1_778	830.56769:702680 831.57104:0 832.5744:0	90.48296:364 183.26431:2346 184.06731:6230 184.06947:6392 184.07162:175122 184.07379:55906 184.07594:4207 184.10405:3479 184.40457:1456 184.89804:1294 185.07568:4612 185.20789:2427 185.46593:2023 222.08516:3398 226.08357:3560 280.13507:3196 281.0983:2144 336.19064:2184 341.1178:2184 341.12369:3398 341.16489:2468 341.18546:809 349.1633:2872 350.17297:3924 353.89059:2184 354.13034:2427 355.13214:43…
110539	13.272	828.563	1.3975	284.538	PC 40:9	PC 16:3_24:6	[M+H]+	adduct linked to 30663_[M+H]+	0.4	TRUE	291.25	828.554	C48H78NO8P	PC	GQEIDTJKSFOXAW-KRQMUKPXNA-N	CC\C=C/C\C=C/C\C=C/CCCCCC(=O)OCC(COP([O-])(=O)OCC[N+](C)(C)C)OC(=O)CCCC\C=C/C\C=C/C\C=C/C\C=C/C\C=C/C\C=C/CC	410	FALSE	TRUE	TRUE	TRUE		FALSE	FALSE	null	null	100	0	77.6	2.3	62	100	20190804_TIMS1_LC6_CaVa_Lipidom_plasma_NIST_1ul_for column conditioning_C1_1_778	828.55817:40931 829.56152:0 830.56488:0	137.09529:995 155.10681:934 184.07159:1250 184.07375:1117 209.12294:1481 219.17514:109 267.12045:1165 268.12103:1117 268.14188:121 311.15897:364 323.18283:983 349.24063:607 414.62976:340 415.1683:2888 415.17154:740 421.21356:971 421.21683:1517 421.22012:1347 421.22665:510 421.25281:1238 433.17987:910 442.26376:303 463.28882:765 471.23511:2100 471.23856:1796 472.23834:558 474.56717:570 477.267:114…
116531	24.623	870.687	1.5089	306.977	PC 42:2	PC 24:0_18:2	[M+H]+		0.6	TRUE	307.94	870.695	C50H96NO8P	PC	IIGQXTIUKKRHCT-KVIQUQEHNA-N	CCCCCCCCCCCCCCCCCCCCCCCC(=O)OCC(COP([O-])(=O)OCC[N+](C)(C)C)OC(=O)CCCCCCC\C=C/C\C=C/CCCCC	210	FALSE	TRUE	TRUE	TRUE		FALSE	FALSE	null	null	100	0	99.7	70.7	79.1	100	20190804_TIMS1_LC6_CaVa_Lipidom_plasma_NIST_1ul_for column conditioning_C1_1_778	870.68689:76518 871.69024:0 872.6936:0	184.06944:273 184.07161:17870 184.07378:8192 441.31973:1942 520.33551:1608 522.42303:2852 524.44183:1517 608.46454:607 608.46844:1274 870.67749:1426 870.68689:1335 870.69159:3246 870.69629:1244
115924	22.661	864.649	1.4811	301.354	PC 42:5	PC 18:0_24:5	[M+H]+		0.4	TRUE	303.06	864.648	C50H90NO8P	PC	QKKKBFSONQRFRO-JTBZDUPANA-N	CCCCCCCCCCCCCCCCCC(=O)OCC(COP([O-])(=O)OCC[N+](C)(C)C)OC(=O)CCCCCCC\C=C/C\C=C/C\C=C/C\C=C/C\C=C/CC	210	FALSE	TRUE	TRUE	TRUE		FALSE	FALSE	null	null	100	0	98.9	66.2	75.3	100	20190804_TIMS1_LC6_CaVa_Lipidom_plasma_NIST_1ul_for column conditioning_C1_1_781	864.64862:106092 865.65197:0 866.65533:0	179.93526:874 184.06944:3204 184.07159:26311 184.07376:12330 185.07349:7961 186.07591:7573 187.19218:874 523.83289:2621 524.3725:6214 580.37866:9029 596.3031:4563 777.12994:1165 864.63458:1845 864.64398:2039 864.64862:5922 864.65332:7476
81512	20.233	690.541	1.3429	274.309	PC O-30:1		[M+H]+		0.2	TRUE	275.5	690.543	C38H76NO7P	EtherPC	CNXQXEMKYGYFSY-ZCXUNETKNA-N	CCCCCCCCOCC(COP([O-])(=O)OCC[N+](C)(C)C)OC(=O)CCCCCCCCCCC\C=C/CCCCCCCC	220	FALSE	TRUE	TRUE	TRUE		FALSE	FALSE	null	null	98.8	0	99.1	82	79.4	100	20190804_TIMS1_LC6_CaVa_Lipidom_plasma_NIST_1ul_for column conditioning_C1_1_781	690.54144:31260 691.54479:0 692.54815:0	184.07376:8544 690.55817:5049
87037	22.14	720.587	1.3885	283.405	PC O-32:0		[M+H]+		0.2	TRUE	284.2	720.59	C40H82NO7P	EtherPC	AXEPEEXNGOBZFB-UHFFFAOYNA-N	CCCCCCCCCCCCCCCCCCCCCCCC(=O)OC(COCCCCCCCC)COP([O-])(=O)OCC[N+](C)(C)C	220	FALSE	TRUE	TRUE	TRUE		FALSE	FALSE	null	null	98.6	0	99.3	77.1	85.1	100	20190804_TIMS1_LC6_CaVa_Lipidom_plasma_NIST_1ul_for column conditioning_C1_1_781	720.58667:1855746 721.59002:0 722.59338:0	183.82533:5728 184.06944:43495 184.07159:181748 184.07376:95825 184.07591:6796 184.08241:2330 184.08888:10485 185.07565:8350 185.42685:1748 185.4724:3398 438.57355:874 481.34338:874 482.36081:5631 482.36429:4369 483.36179:5340 720.57385:7379 720.5824:19029 720.58667:27088 720.59521:4466 720.68073:4951
86655	21.126	718.574	1.3793	281.531	PC O-32:1		[M+H]+		0.4	TRUE	282.09	718.575	C40H80NO7P	EtherPC	LQQMWURSSDKNHJ-VXPUYCOJNA-N	CCCCCCCCCC\C=C/CCCCCCCCCCCC(=O)OC(COCCCCCCCC)COP([O-])(=O)OCC[N+](C)(C)C	220	FALSE	TRUE	TRUE	TRUE		FALSE	FALSE	null	null	97.7	0	99.9	77	84	100	20190804_TIMS1_LC6_CaVa_Lipidom_plasma_NIST_1ul_for column conditioning_C1_1_778	718.57013:342537 719.57348:0 720.57684:0	184.06947:6699 184.07162:40583 184.07379:27282 184.95869:1068 185.07568:9029 185.39651:3689 718.5744:9029
86284	19.191	716.56	1.3556	276.709	PC O-32:2		[M+H]+		0.2	TRUE	279.14	716.559	C40H78NO7P	EtherPC	WSADSIWKXDGULT-LTXDKZCQNA-N	CCCCCCCCOCC(COP([O-])(=O)OCC[N+](C)(C)C)OC(=O)CCCCCCCCCCC\C=C/C\C=C/CCCCCCC	220	FALSE	TRUE	TRUE	TRUE		FALSE	FALSE	null	null	97	0	95.2	54.6	84.1	100	20190804_TIMS1_LC6_CaVa_Lipidom_plasma_NIST_1ul_for column conditioning_C1_1_781	716.56042:86098 717.56377:0 718.56713:0	184.06944:5922 184.07159:25534 184.07376:11553 356.27362:874 454.31967:7184 601.5224:4563 716.55615:5340 716.61584:874
89282	22.326	732.586	1.39	283.613	PC O-33:1		[M+H]+		0.2	TRUE	285.19	732.59	C41H82NO7P	EtherPC	BIYIIIUKWFLDRJ-VXPUYCOJNA-N	CCCCCCCCCC\C=C/CCCCCCCCCCCC(=O)OC(COCCCCCCCCC)COP([O-])(=O)OCC[N+](C)(C)C	220	FALSE	TRUE	TRUE	TRUE		FALSE	FALSE	null	null	97.2	0	98.7	64.3	85.2	100	20190804_TIMS1_LC6_CaVa_Lipidom_plasma_NIST_1ul_for column conditioning_C1_1_782	732.58643:78350 733.58978:0 734.59314:0	184.06728:5728 184.07159:14952 184.07591:11359 185.0778:8544 417.33252:5631 732.56055:6505
92436	23.335	748.62	1.4218	289.988	PC O-34:0		[M+H]+		0.6	TRUE	289.78	748.621	C42H86NO7P	EtherPC	BNIFFRNYMGLGIV-UHFFFAOYNA-N	CCCCCCCCCCCCCCCCCCCCCCCCCC(=O)OC(COCCCCCCCC)COP([O-])(=O)OCC[N+](C)(C)C	220	FALSE	TRUE	TRUE	TRUE		FALSE	FALSE	null	null	97.2	0	99.5	53.9	85.1	100	20190804_TIMS1_LC6_CaVa_Lipidom_plasma_NIST_1ul_for column conditioning_C1_1_779	748.61981:303793 749.62316:0 750.62652:0	184.06731:9515 184.07162:30193 184.07378:25825 184.08028:9320 184.08243:11165 192.18494:9806 203.18401:874 318.21414:5534 534.42853:7670 551.3172:4369 552.32367:9320 664.45337:4563 748.61981:6117 748.62415:11845
92079	22.414	746.603	1.4082	287.23	PC O-34:1		[M+H]+		0.2	TRUE	287.96	746.606	C42H84NO7P	EtherPC	OVZJGEFUWZPYRW-VXPUYCOJNA-N	CCCCCCCCCC\C=C/CCCCCCCCCCCCCC(=O)OC(COCCCCCCCC)COP([O-])(=O)OCC[N+](C)(C)C	220	FALSE	TRUE	TRUE	TRUE		FALSE	FALSE	null	null	100	0	99.9	79.5	85	100	20190804_TIMS1_LC6_CaVa_Lipidom_plasma_NIST_1ul_for column conditioning_C1_1_778	746.60339:6605745 747.60674:0 748.6101:0	166.06107:17961 166.06517:8252 184.06944:18058 184.07161:1253012 184.07378:33010 184.14293:3883 184.15158:2136 184.83305:3883 184.89371:6214 185.01283:1942 185.03233:4660 185.041:2039 185.0735:8641 185.07567:28738 185.07784:17185 185.52664:4563 186.07593:7282 187.84871:5340 198.718:1748 297.2778:6796 298.05548:3204 482.36084:7961 483.35483:4078 505.35245:3786 508.36819:4078 508.37177:5437 508.375…
91669	21.801	744.59	1.3874	282.998	PC O-34:2		[M+H]+		0.2	TRUE	286.25	744.59	C42H82NO7P	EtherPC	WBAZRZTVRJLENP-LTXDKZCQNA-N	CCCCCCCCOCC(COP([O-])(=O)OCC[N+](C)(C)C)OC(=O)CCCCCCCCCCCCC\C=C/C\C=C/CCCCCCC	220	FALSE	TRUE	TRUE	TRUE		FALSE	FALSE	null	null	99.9	0	95.4	80.4	84.4	100	20190804_TIMS1_LC6_CaVa_Lipidom_plasma_NIST_1ul_for column conditioning_C1_1_779	744.58978:277719 745.59313:0 746.59649:0	184.06947:3495 184.07379:26602 184.07594:26602 425.36554:4563 744.55505:10485 744.58978:5825
91228	21.004	742.57	1.3761	280.712	PC O-34:3		[M+H]+	adduct linked to 24873_[M+Na]+; similar chromatogram in higher mz_25101; similar chromatogram in higher mz_25154	0.2	TRUE	284.53	742.575	C42H80NO7P	EtherPC	MIKWCKCBCDZUNB-JRQMLGJJNA-N	CCCCCCCCOCC(COP([O-])(=O)OCC[N+](C)(C)C)OC(=O)CCCCCCCCCC\C=C/C\C=C/C\C=C/CCCCCCC	220	FALSE	TRUE	TRUE	TRUE		FALSE	FALSE	null	null	100	0	93.4	72.4	86.9	100	20190804_TIMS1_LC6_CaVa_Lipidom_plasma_NIST_1ul_for column conditioning_C1_1_780	742.57007:8348672 743.57342:0 744.57678:0	156.21568:1748 166.05695:10777 166.06105:5922 183.79294:8835 184.03487:5437 184.06081:1262 184.06296:13883 184.07159:1533007 184.07376:142525 184.08673:5728 184.08888:15243 184.12994:971 184.13211:4660 184.40887:3592 184.68365:5631 184.91318:4563 185.07349:3981 185.07565:6311 185.07782:6602 185.07999:7864 185.1515:8544 185.24471:5243 185.26639:1068 185.30324:874 186.04115:2524 186.47156:1068 189.…
90970	19.62	740.558	1.3637	278.191	PC O-34:4		[M+H]+		0.2	TRUE	281.05	740.559	C42H78NO7P	EtherPC	KNHXCLGABLNNRN-FFSDQCCLNA-N	CCCCCCCCOCC(COP([O-])(=O)OCC[N+](C)(C)C)OC(=O)CCCCCCCCCCCC\C=C/C\C=C/C\C=C/C\C=C/CC	220	FALSE	TRUE	TRUE	TRUE		FALSE	FALSE	null	null	98.2	0	92.2	73.2	80.5	100	20190804_TIMS1_LC6_CaVa_Lipidom_plasma_NIST_1ul_for column conditioning_C1_1_781	740.55756:94697 741.56091:0 742.56427:0	51.21257:874 97.2203:874 109.73743:874 184.06944:6214 184.07159:19320 690.29034:874 740.56189:1845
93708	21.462	756.59	1.3908	283.624	PC O-35:3		[M+H]+	similar chromatogram in higher mz_26331	0.2	TRUE	287.38	756.59	C43H82NO7P	EtherPC	YOUKOROKUSUSMX-JRQMLGJJNA-N	CCCCCCCCCOCC(COP([O-])(=O)OCC[N+](C)(C)C)OC(=O)CCCCCCCCCC\C=C/C\C=C/C\C=C/CCCCCCC	220	FALSE	TRUE	TRUE	TRUE		FALSE	FALSE	null	null	97.8	0	92.3	70	78.9	100	20190804_TIMS1_LC6_CaVa_Lipidom_plasma_NIST_1ul_for column conditioning_C1_1_781	756.58972:183896 757.59307:0 758.59643:0	184.07159:22233 184.07376:7961 631.82562:874 687.41425:874 756.58533:1845
97848	23.419	774.632	1.4403	293.586	PC O-36:1		[M+H]+		0.6	TRUE	292.95	774.637	C44H88NO7P	EtherPC	IIOOVJGBEQXRHD-VXPUYCOJNA-N	CCCCCCCCCC\C=C/CCCCCCCCCCCCCCCC(=O)OC(COCCCCCCCC)COP([O-])(=O)OCC[N+](C)(C)C	220	FALSE	TRUE	TRUE	TRUE		FALSE	FALSE	null	null	100	0	100	86	87.9	100	20190804_TIMS1_LC6_CaVa_Lipidom_plasma_NIST_1ul_for column conditioning_C1_1_781	774.63214:1109396 775.63549:0 776.63885:0	116.80201:514 184.06728:5597 184.06944:45174 184.07159:143919 184.07376:101370 184.0824:7196 184.08888:2342 184.14508:5311 184.56464:1885 185.07349:3655 185.07565:3141 400.56824:514 591.57129:4740 774.60114:1199 774.60999:6511 774.61884:6225 774.62775:5597 774.63214:3198 774.6366:14106 774.64105:18276 774.7829:1428
97445	22.771	772.617	1.4238	290.238	PC O-36:2		[M+H]+	adduct linked to 27156_[M+Na]+	0.2	TRUE	291.72	772.621	C44H86NO7P	EtherPC	MFLNWJCWDLDCLH-LTXDKZCQNA-N	CCCCCCCCOCC(COP([O-])(=O)OCC[N+](C)(C)C)OC(=O)CCCCCCCCCCCCCCC\C=C/C\C=C/CCCCCCC	220	FALSE	TRUE	TRUE	TRUE		FALSE	FALSE	null	null	97.8	0	99.4	80	84.1	100	20190804_TIMS1_LC6_CaVa_Lipidom_plasma_NIST_1ul_for column conditioning_C1_1_778	772.61652:1856912 773.61987:0 774.62323:0	166.06107:14660 183.99167:4563 184.06944:88836 184.07161:555631 184.07378:190776 184.08458:12136 184.17535:4563 184.22507:6602 184.65337:971 185.0735:16990 185.56354:3495 453.34927:8447 482.35733:4951 510.38846:18058 511.38928:5534 511.39288:3107 713.44293:4854 748.85077:874 772.00122:2913 772.59436:874 772.60767:10776 772.61206:11359 772.61652:47864 772.62091:8058 772.62537:8932 772.63422:6990 7…
97008	21.812	770.603	1.4111	287.658	PC O-36:3		[M+H]+		0.4	TRUE	289.7	770.606	C44H84NO7P	EtherPC	GDJAIASCRXEGBE-JRQMLGJJNA-N	CCCCCCCCOCC(COP([O-])(=O)OCC[N+](C)(C)C)OC(=O)CCCCCCCCCCCC\C=C/C\C=C/C\C=C/CCCCCCC	220	FALSE	TRUE	TRUE	TRUE		FALSE	FALSE	null	null	100	0	98.1	71.1	83.3	100	20190804_TIMS1_LC6_CaVa_Lipidom_plasma_NIST_1ul_for column conditioning_C1_1_778	770.60352:1375019 771.60687:0 772.61023:0	183.85776:971 184.06947:23689 184.07162:203397 184.07379:46601 184.09108:9029 184.36996:2136 185.07568:16893 186.73268:5631 245.37669:874 455.3252:11748 503.34222:1942 509.36707:7961 587.53772:4951 587.54163:7961 608.33099:874 770.59467:6408 770.59906:3301 770.60352:5049 770.61237:3398 770.62561:6505
96625	22.123	768.589	1.403	286.02	PC O-36:4		[M+H]+		0.2	TRUE	287.66	768.59	C44H82NO7P	EtherPC	AMIRMXUBGHUMRM-FFSDQCCLNA-N	CCCCCCCCOCC(COP([O-])(=O)OCC[N+](C)(C)C)OC(=O)CCCCCCCCCCCCCC\C=C/C\C=C/C\C=C/C\C=C/CC	220	FALSE	TRUE	TRUE	TRUE		FALSE	FALSE	null	null	99.1	0	99.4	74.6	84.1	100	20190804_TIMS1_LC6_CaVa_Lipidom_plasma_NIST_1ul_for column conditioning_C1_1_779	768.58862:704022 769.59197:0 770.59533:0	184.06731:6019 184.06947:8252 184.07162:103882 184.07379:19515 184.09108:874 184.67719:1165 185.07352:5825 482.35739:874 507.35959:10777 768.57977:2427 768.58423:15630
96239	19.872	766.572	1.3981	285.031	PC O-36:5		[M+H]+		0.2	TRUE	285.83	766.575	C44H80NO7P	EtherPC	RDKCYWXIOLUDKK-KDPMOZFYNA-N	CCCCCCCCOCC(COP([O-])(=O)OCC[N+](C)(C)C)OC(=O)CCCCCCCCCCC\C=C/C\C=C/C\C=C/C\C=C/C\C=C/CC	220	FALSE	TRUE	TRUE	TRUE		FALSE	FALSE	null	null	99	0	99.1	83.3	81	100	20190804_TIMS1_LC6_CaVa_Lipidom_plasma_NIST_1ul_for column conditioning_C1_1_778	766.57196:320632 767.57531:0 768.57867:0	100.27496:874 184.06512:9903 184.06946:13009 184.07162:34661 184.07809:6990 766.57196:5049
95992	19.362	764.562	1.3836	282.098	PC O-36:6		[M+H]+		0.2	TRUE	285.12	764.559	C44H78NO7P	EtherPC	LBQJKMXWGLVABS-MSXCAIDTNA-N	CCCCCCCCOCC(COP([O-])(=O)OCC[N+](C)(C)C)OC(=O)CCCCCCCC\C=C/C\C=C/C\C=C/C\C=C/C\C=C/C\C=C/CC	220	FALSE	TRUE	TRUE	TRUE		FALSE	FALSE	null	null	98.2	0	92.9	73.2	84	100	20190804_TIMS1_LC6_CaVa_Lipidom_plasma_NIST_1ul_for column conditioning_C1_1_781	764.56226:383034 765.56561:0 766.56897:0	73.88313:874 184.06728:971 184.06944:17282 184.07159:84660 184.08025:9126 184.08673:1165 185.48976:1942 190.15665:3981 283.39417:874 480.33401:5631 498.87106:874 599.50836:4272 764.52704:6311 764.54907:3981 764.55347:21068 764.59314:3883
99009	21.205	780.588	1.4151	288.418	PC O-37:5		[M+H]+		0.2	TRUE	289.43	780.59	C45H82NO7P	EtherPC	ZOCNILJFNAHQJJ-KDPMOZFYNA-N	CCCCCCCCCOCC(COP([O-])(=O)OCC[N+](C)(C)C)OC(=O)CCCCCCCCCCC\C=C/C\C=C/C\C=C/C\C=C/C\C=C/CC	220	FALSE	TRUE	TRUE	TRUE		FALSE	FALSE	null	null	97.6	0	99.3	59.9	84.7	100	20190804_TIMS1_LC6_CaVa_Lipidom_plasma_NIST_1ul_for column conditioning_C1_1_781	780.58826:413537 781.59161:0 782.59497:0	184.07159:70389 184.07376:19611 184.62306:874 185.36179:971 231.72235:874 243.91428:874 494.35971:5437 526.32562:7961 526.38043:4951 721.47198:8835 780.54822:4854 780.5838:10777 780.59271:7573
104129	23.674	800.652	1.4559	296.602	PC O-38:2		[M+H]+		0.6	TRUE	297.22	800.653	C46H90NO7P	EtherPC	JWRYETUBUQGCJU-KSWDIIKGNA-N	CCCCCCCCCCOCC(COP([O-])(=O)OCC[N+](C)(C)C)OC(=O)CCCCCCCCCCCCCCC\C=C/C\C=C/CCCCCCC	220	FALSE	TRUE	TRUE	TRUE		FALSE	FALSE	null	null	97.8	0	100	64.5	82.5	100	20190804_TIMS1_LC6_CaVa_Lipidom_plasma_NIST_1ul_for column conditioning_C1_1_781	800.65161:308871 801.65496:0 802.65832:0	184.06944:26117 184.07159:74951 184.07376:11650 185.07565:7087 685.44037:7184 723.59125:4660 800.64264:9126 800.64709:1942
103676	22.834	798.634	1.4452	294.434	PC O-38:3		[M+H]+	adduct linked to 25912_[M+H-H2O]+	0.2	TRUE	294.67	798.637	C46H88NO7P	EtherPC	JQEOVXRIBKQIGX-YPKKODKUNA-N	CCCCCCCCCCOCC(COP([O-])(=O)OCC[N+](C)(C)C)OC(=O)CCCCCCCCCCCC\C=C/C\C=C/C\C=C/CCCCCCC	220	FALSE	TRUE	TRUE	TRUE		FALSE	FALSE	null	null	100	0	99.8	75.5	88	100	20190804_TIMS1_LC6_CaVa_Lipidom_plasma_NIST_1ul_for column conditioning_C1_1_782	798.63379:1248492 799.63714:0 800.6405:0	184.06943:6699 184.07159:329999 184.07375:113495 185.07564:14174 185.0778:6796 186.07375:7670 187.76791:1942 510.3812:5534 510.39197:19029 510.40277:9903 511.39642:2330 528.34827:7282 615.57672:9806 798.62482:10000 798.62927:23592 798.63379:16213 798.63831:28058 798.64282:6796 798.65179:7184
103263	22.11	796.619	1.4377	292.914	PC O-38:4		[M+H]+		0.2	TRUE	292.74	796.621	C46H86NO7P	EtherPC	JZNRQLVUHAJDFY-DNAJUZPHNA-N	CCCCCCCCCCOCC(COP([O-])(=O)OCC[N+](C)(C)C)OC(=O)CCCCCCCCCCCCCC\C=C/C\C=C/C\C=C/C\C=C/CC	220	FALSE	TRUE	TRUE	TRUE		FALSE	FALSE	null	null	99.5	0	99.9	82.7	84.3	100	20190804_TIMS1_LC6_CaVa_Lipidom_plasma_NIST_1ul_for column conditioning_C1_1_780	796.61859:2253089 797.62194:0 798.6253:0	184.06512:8155 184.06944:53107 184.07159:436312 184.07376:92136 184.07591:7184 184.08241:2913 184.08456:6019 184.09322:12718 184.11482:2718 184.76591:4272 185.07349:34563 185.07565:1165 185.09299:4563 185.20786:1942 185.43987:6019 185.45288:1748 185.69806:4563 482.36432:7184 508.37891:6796 554.35431:5243 585.59729:5728 737.50494:8738 796.57812:9515 796.59613:874 796.6051:14369 796.60962:2136 796.…
102839	21.548	794.606	1.4307	291.512	PC O-38:5		[M+H]+		0.2	TRUE	291.71	794.606	C46H84NO7P	EtherPC	XDRAHGUDUSFGRJ-ZNPRUWOENA-N	CCCCCCCCCCOCC(COP([O-])(=O)OCC[N+](C)(C)C)OC(=O)CCCCCCCCCCC\C=C/C\C=C/C\C=C/C\C=C/C\C=C/CC	220	FALSE	TRUE	TRUE	TRUE		FALSE	FALSE	null	null	100	0	99.8	87.8	87.8	100	20190804_TIMS1_LC6_CaVa_Lipidom_plasma_NIST_1ul_for column conditioning_C1_1_782	794.60583:453041 795.60918:0 796.61254:0	105.7433:874 184.06943:16990 184.07159:25049 184.07375:45242 184.07808:6311 611.52887:3010 794.59686:10097 794.61035:5534 794.64178:4272
102547	20.412	792.587	1.4247	290.287	PC O-38:6		[M+H]+		0.2	TRUE	291.27	792.59	C46H82NO7P	EtherPC	LYVCXQZOQYYLAM-YQIZYYBANA-N	CCCCCCCCCCOCC(COP([O-])(=O)OCC[N+](C)(C)C)OC(=O)CCCCCCCC\C=C/C\C=C/C\C=C/C\C=C/C\C=C/C\C=C/CC	220	FALSE	TRUE	TRUE	TRUE		FALSE	FALSE	null	null	99.6	0	99.5	85.9	84.5	100	20190804_TIMS1_LC6_CaVa_Lipidom_plasma_NIST_1ul_for column conditioning_C1_1_781	792.58679:1290638 793.59014:0 794.5935:0	184.03918:9612 184.06944:32913 184.07159:361166 184.07376:59806 184.07591:8932 184.07809:11553 184.08241:5146 184.13213:4466 185.07565:9709 185.76753:5146 186.07158:1748 550.32654:3689 729.7052:3204 792.56885:10777 792.57782:21456 792.58228:19126 792.59125:9612 792.59576:4272 792.60919:7767
102063	20.297	790.57	1.4163	288.591	PC O-38:7		[M+H]+	similar chromatogram in higher mz_27981	0.4	TRUE	289.41	790.575	C46H80NO7P	EtherPC	UUNPNPNQDISOCV-BOTVMSBBNA-N	CCCCCCCCCCOCC(COP([O-])(=O)OCC[N+](C)(C)C)OC(=O)CCCCC\C=C/C\C=C/C\C=C/C\C=C/C\C=C/C\C=C/C\C=C/CC	220	FALSE	TRUE	TRUE	TRUE		FALSE	FALSE	null	null	98.4	0	99.8	82.1	83.1	100	20190804_TIMS1_LC6_CaVa_Lipidom_plasma_NIST_1ul_for column conditioning_C1_1_778	790.57031:459053 791.57366:0 792.57702:0	150.26344:874 184.06947:20583 184.07162:86893 184.07379:25922 184.08459:8252 550.35651:3301 790.55243:3786 790.5614:5534 790.57928:5922
101545	20.47	788.556	1.4174	288.839	PC O-38:8		[M+H]+		0.2	TRUE	286.84	788.559	C46H78NO7P	EtherPC	QJNDLYSSLHZQNB-SJPWRKGHNA-N	CCC\C=C/C\C=C/CCCCCCCCOCC(COP([O-])(=O)OCC[N+](C)(C)C)OC(=O)CC\C=C/C\C=C/C\C=C/C\C=C/C\C=C/C\C=C/CC	220	FALSE	TRUE	TRUE	TRUE		FALSE	FALSE	null	null	96.3	0	98.1	17.2	50.9	100	20190804_TIMS1_LC6_CaVa_Lipidom_plasma_NIST_1ul_for column conditioning_C1_1_782	788.55615:281663 789.5595:0 790.56286:0	162.74448:874 184.06943:10583 186.07375:7670 186.07808:5631 206.04558:874 279.26398:8252 279.67935:2816 605.48999:1942 605.4939:7864 605.4978:7670 605.50177:1845 605.50568:8835 605.51349:874 606.48199:7184 606.48981:2330 729.46857:10777 729.47717:8058 729.48145:44952 730.47552:11262 730.47986:10194 730.49274:2913 731.87958:4272 788.54279:8252 788.5517:7670 788.55615:10486
110580	24.308	828.682	1.4878	302.915	PC O-40:2		[M+H]+		0.2	TRUE	303.82	828.684	C48H94NO7P	EtherPC	VISUXPRSUNICAX-VYEFPUSRNA-N	CCCCCCCCCCCCOCC(COP([O-])(=O)OCC[N+](C)(C)C)OC(=O)CCCCCCCCCCCCCCC\C=C/C\C=C/CCCCCCC	220	FALSE	TRUE	TRUE	TRUE		FALSE	FALSE	null	null	95.5	0	99.4	40	83.9	100	20190804_TIMS1_LC6_CaVa_Lipidom_plasma_NIST_1ul_for column conditioning_C1_1_782	828.68195:130494 829.6853:0 830.68866:0	184.06728:2197 184.07159:24885 184.07375:5468 264.26202:5416 264.26462:7154 495.37305:3832 556.40375:1073 618.61548:2810 619.6181:2248 630.6051:2146 630.6131:4701 633.10742:1584 648.6106:1686 828.67737:6132 828.68652:3781 828.78741:1584
110254	23.532	826.661	1.4715	299.627	PC O-40:3		[M+H]+		0.2	TRUE	299.79	826.668	C48H92NO7P	EtherPC	ODBXEJFUFNZVOB-UVQSURNNNA-N	CCCCCCCCCCCCOCC(COP([O-])(=O)OCC[N+](C)(C)C)OC(=O)CCCCCCCCCCCC\C=C/C\C=C/C\C=C/CCCCCCC	220	FALSE	TRUE	TRUE	TRUE		FALSE	FALSE	null	null	95.1	0	100	67.5	84.9	100	20190804_TIMS1_LC6_CaVa_Lipidom_plasma_NIST_1ul_for column conditioning_C1_1_782	826.66119:534051 827.66454:0 828.6679:0	184.06728:8167 184.06943:11023 184.07159:44317 184.08456:3541 324.30051:4569 362.95474:1828 444.32953:1485 600.59302:3255 642.53619:3312 826.64746:3198 826.65204:3484 826.66119:5425 826.66577:514
110039	23.122	824.647	1.4666	298.637	PC O-40:4		[M+H]+		0.2	TRUE	297.58	824.653	C48H90NO7P	EtherPC	PCRPQEYUJVWWPG-DRJPRSGJNA-N	CCCCCCCCCCCCOCC(COP([O-])(=O)OCC[N+](C)(C)C)OC(=O)CCCCCCCCCCCCCC\C=C/C\C=C/C\C=C/C\C=C/CC	220	FALSE	TRUE	TRUE	TRUE		FALSE	FALSE	null	null	98	0	99.2	82.2	84.1	100	20190804_TIMS1_LC6_CaVa_Lipidom_plasma_NIST_1ul_for column conditioning_C1_1_782	824.6474:739237 825.65075:0 826.65411:0	184.02837:427 184.06728:3883 184.06943:14718 184.07159:166332 184.07375:8117 184.2618:2796 184.8157:388 185.0713:3262 185.07349:12350 185.07564:9282 185.0778:2757 185.09731:350 185.27937:893 185.72411:2796 299.18118:3534 337.2486:3223 337.4534:777 508.3717:1748 510.3848:2214 575.49658:893 575.50421:1709 824.61084:2252 824.61542:8737 824.62457:5981 824.63373:3146 824.63831:1981 824.64288:12233 824…
109725	22.447	822.632	1.4591	297.117	PC O-40:5		[M+H]+		0.2	TRUE	296.76	822.637	C48H88NO7P	EtherPC	GZYCUOIGRDDFMV-QIEOLGCNNA-N	CCCCCCCCCCCCOCC(COP([O-])(=O)OCC[N+](C)(C)C)OC(=O)CCCCCCCCCCC\C=C/C\C=C/C\C=C/C\C=C/C\C=C/CC	220	FALSE	TRUE	TRUE	TRUE		FALSE	FALSE	null	null	98	0	100	83	84.4	100	20190804_TIMS1_LC6_CaVa_Lipidom_plasma_NIST_1ul_for column conditioning_C1_1_781	822.63159:1313168 823.63494:0 824.6383:0	184.06512:6117 184.06944:44758 184.07159:278738 184.07376:154758 184.20128:9709 262.25146:12136 536.40393:10583 763.52765:4757 822.42609:2039 822.6225:3981 822.62708:35048 822.63159:35631 822.63617:19321 822.64075:18835 822.6499:16407
109374	21.494	820.614	1.449	295.066	PC O-40:6		[M+H]+		0.4	TRUE	295.98	820.621	C48H86NO7P	EtherPC	WKQRDJBOIJKXHO-OYJCLRQANA-N	CCCCCCCCCCCCOCC(COP([O-])(=O)OCC[N+](C)(C)C)OC(=O)CCCCCCCC\C=C/C\C=C/C\C=C/C\C=C/C\C=C/C\C=C/CC	220	FALSE	TRUE	TRUE	TRUE		FALSE	FALSE	null	null	95.2	0	99.3	74.7	84.7	100	20190804_TIMS1_LC6_CaVa_Lipidom_plasma_NIST_1ul_for column conditioning_C1_1_778	820.61371:618732 821.61706:0 822.62042:0	166.06107:11359 183.66342:9806 184.06944:19806 184.07161:63689 184.07378:58155 184.07593:12330 184.35265:6311 184.82005:874 526.33301:3689 554.06189:874 820.60919:2136 820.61371:1748 820.61829:11359 820.62286:3301 820.62744:6893 820.78711:2233
109018	21.014	818.607	1.4415	293.546	PC O-40:7		[M+H]+		0.4	TRUE	293.2	818.606	C48H84NO7P	EtherPC	VQFHSIDWVIVATB-OHAVAYCYNA-N	CCCCCCCCCCCCOCC(COP([O-])(=O)OCC[N+](C)(C)C)OC(=O)CCCCC\C=C/C\C=C/C\C=C/C\C=C/C\C=C/C\C=C/C\C=C/CC	220	FALSE	TRUE	TRUE	TRUE		FALSE	FALSE	null	null	100	0	99.8	69.8	82.9	100	20190804_TIMS1_LC6_CaVa_Lipidom_plasma_NIST_1ul_for column conditioning_C1_1_780	818.59833:354670 819.60168:0 820.60504:0	170.45549:874 184.06947:77670 184.07162:114466 184.07379:32233 184.07811:8447 184.0954:7573 185.32712:971 379.63748:874 613.57892:7670 635.53046:8252 759.49286:9806 818.59833:15145 818.60291:971 818.62567:2330
114818	25.079	856.714	1.5199	309.294	PC O-42:2		[M+H]+		0.2	TRUE	307.76	856.715	C50H98NO7P	EtherPC	URDZVAHPTRQDFK-AKXWPXBYNA-N	CCCCCCCCCCCCCCOCC(COP([O-])(=O)OCC[N+](C)(C)C)OC(=O)CCCCCCCCCCCCCCC\C=C/C\C=C/CCCCCCC	220	FALSE	TRUE	TRUE	TRUE		FALSE	FALSE	null	null	96.8	0	98.3	49	84.8	100	20190804_TIMS1_LC6_CaVa_Lipidom_plasma_NIST_1ul_for column conditioning_C1_1_778	856.71442:54144 857.71777:0 858.72113:0	184.07161:12808 184.07378:7954 185.07565:4817 494.39514:2465 496.40878:336 605.5528:784 658.66467:1942 856.69574:2091 856.72839:1867 856.84961:1979
114567	24.272	854.697	1.5074	306.772	PC O-42:3		[M+H]+		0.4	TRUE	305.89	854.7	C50H96NO7P	EtherPC	QAJRFFUHENEZQE-RTJPTYSYNA-N	CCCCCCCCCCCCCCOCC(COP([O-])(=O)OCC[N+](C)(C)C)OC(=O)CCCCCCCCCCCC\C=C/C\C=C/C\C=C/CCCCCCC	220	FALSE	TRUE	TRUE	TRUE		FALSE	FALSE	null	null	97.5	0	99.9	61.7	84.4	100	20190804_TIMS1_LC6_CaVa_Lipidom_plasma_NIST_1ul_for column conditioning_C1_1_781	854.6969:350297 855.70025:0 856.70361:0	184.06943:10917 184.07159:73456 184.07375:32442 184.18829:497 184.83952:1160 185.07349:3197 185.07564:4476 185.07999:2889 185.59605:1444 187.56064:213 408.31339:284 491.37173:1326 492.37143:545 492.39615:1350 519.36218:1279 548.80682:616 551.49664:2013 569.45245:592 577.50818:2084 592.47424:1113 602.52283:1800 644.62524:2108 730.60468:1089 820.62732:1468 854.62701:2392 854.65033:1610 854.66895:13…
114302	23.745	852.682	1.495	304.249	PC O-42:4		[M+H]+		0.2	TRUE	305.2	852.684	C50H94NO7P	EtherPC	WCRMUYBCGFGNRR-LTFXTMEVNA-N	CCCCCCCCCCCCCCOCC(COP([O-])(=O)OCC[N+](C)(C)C)OC(=O)CCCCCCCCCCCCCC\C=C/C\C=C/C\C=C/C\C=C/CC	220	FALSE	TRUE	TRUE	TRUE		FALSE	FALSE	null	null	97.9	0	99.3	63.8	84.6	100	20190804_TIMS1_LC6_CaVa_Lipidom_plasma_NIST_1ul_for column conditioning_C1_1_781	852.68182:501361 853.68517:0 854.68853:0	184.06728:5676 184.07159:69008 184.07376:40403 184.07591:11202 185.07349:822 185.07565:10829 185.07782:9858 186.07591:6721 364.31241:3659 502.32425:6796 604.33044:1792 604.45184:3361 604.47925:672 852.64929:3809 852.65393:2016 852.66791:4406 852.67255:5078 852.67719:3062 852.68182:3510 852.68646:3585 852.69116:2465 852.70978:2987
113938	23.403	850.664	1.4898	303.2	PC O-42:5		[M+H]+	adduct linked to 31796_[M+Na]+	0.2	TRUE	304.25	850.668	C50H92NO7P	EtherPC	QMCQHLYJOIDWGG-PBYREVRANA-N	CCCCCCCCCCCCCCOCC(COP([O-])(=O)OCC[N+](C)(C)C)OC(=O)CCCCCCCCCCC\C=C/C\C=C/C\C=C/C\C=C/C\C=C/CC	220	FALSE	TRUE	TRUE	TRUE		FALSE	FALSE	null	null	97	0	99.4	61.3	84.8	100	20190804_TIMS1_LC6_CaVa_Lipidom_plasma_NIST_1ul_for column conditioning_C1_1_782	850.66449:1819331 851.66784:0 852.6712:0	184.06079:4369 184.06511:5781 184.06943:18535 184.07159:611429 184.07375:5825 184.08456:3486 184.08672:1633 184.10617:1324 184.27045:1280 184.32019:2074 184.54515:1192 184.68797:3133 184.81139:838 184.963:1059 185.01932:1942 185.0713:4457 185.07349:2824 185.07565:21050 185.27287:3045 185.44418:1500 185.81528:794 276.75961:397 385.27219:2339 493.53488:2207 564.42749:2295 564.43884:2868 564.44263:2…
113614	22.678	848.645	1.4753	300.265	PC O-42:6		[M+H]+		0.4	TRUE	302.47	848.653	C50H90NO7P	EtherPC	WOWWBOGGFOWOOM-LGCDBHAXNA-N	CCCCCCCCCCCCCCOCC(COP([O-])(=O)OCC[N+](C)(C)C)OC(=O)CCCCCCCC\C=C/C\C=C/C\C=C/C\C=C/C\C=C/C\C=C/CC	220	FALSE	TRUE	TRUE	TRUE		FALSE	FALSE	null	null	98.2	0	97.5	71.2	81.1	100	20190804_TIMS1_LC6_CaVa_Lipidom_plasma_NIST_1ul_for column conditioning_C1_1_781	848.65424:466262 849.65759:0 850.66095:0	127.9994:874 184.06944:8738 184.07159:184371 184.07376:27378 184.76376:5631 275.52359:874 562.42371:5534 563.42139:10680 848.64032:6699 848.6496:11554
113327	22.224	846.632	1.4727	299.747	PC O-42:7		[M+H]+		0.2	TRUE	299.28	846.637	C50H88NO7P	EtherPC	ZMQLLTKZNYACNP-MSTLYMIMNA-N	CCCCCCCCCCCCCCOCC(COP([O-])(=O)OCC[N+](C)(C)C)OC(=O)CCCCC\C=C/C\C=C/C\C=C/C\C=C/C\C=C/C\C=C/C\C=C/CC	220	FALSE	TRUE	TRUE	TRUE		FALSE	FALSE	null	null	98.5	0	100	84.6	83.2	100	20190804_TIMS1_LC6_CaVa_Lipidom_plasma_NIST_1ul_for column conditioning_C1_1_780	846.63239:118981 847.63574:0 848.6391:0	184.07159:43107 184.07376:9223 341.92426:874 846.66022:5922
118338	24.504	880.712	1.5266	310.516	PC O-44:4		[M+H]+		0.6	TRUE	311.88	880.715	C52H98NO7P	EtherPC	QVUCZHOVBREGEJ-SHJNOZFHNA-N	CCCCCCCCCCCCCCCCOCC(COP([O-])(=O)OCC[N+](C)(C)C)OC(=O)CCCCCCCCCCCCCC\C=C/C\C=C/C\C=C/C\C=C/CC	220	FALSE	TRUE	TRUE	TRUE		FALSE	FALSE	null	null	97.8	0	99.2	65.1	84.7	100	20190804_TIMS1_LC6_CaVa_Lipidom_plasma_NIST_1ul_for column conditioning_C1_1_779	880.71216:155363 881.71551:0 882.71887:0	184.06946:12533 184.07162:32128 184.07378:9620 185.07567:3619 308.0929:794 547.43091:3883 624.54425:794 751.75647:6443 880.68378:1853 880.71216:3619 880.74524:6355
117961	24.141	878.7	1.5199	309.172	PC O-44:5		[M+H]+	adduct linked to 32868_[M+Na]+	0.2	TRUE	309.86	878.7	C52H96NO7P	EtherPC	NKGFQIYBEVOJQB-HVVPRZNFNA-N	CCCCCCCCCCCCCCCCOCC(COP([O-])(=O)OCC[N+](C)(C)C)OC(=O)CCCCCCCCCCC\C=C/C\C=C/C\C=C/C\C=C/C\C=C/CC	220	FALSE	TRUE	TRUE	TRUE		FALSE	FALSE	null	null	100	0	99.8	89.4	87	100	20190804_TIMS1_LC6_CaVa_Lipidom_plasma_NIST_1ul_for column conditioning_C1_1_782	878.69952:1517503 879.70287:0 880.70623:0	166.06104:2583 167.06418:2052 183.56627:2143 183.67419:2510 183.84261:879 183.85988:165 184.00677:348 184.06943:16578 184.07159:436711 184.07375:3316 184.08888:7236 184.09103:494 184.09537:183 184.15372:165 184.18829:1136 184.20776:366 184.28992:1282 184.43265:806 184.4586:330 184.46942:165 184.47807:385 184.48024:165 184.57111:165 184.80922:586 184.86552:348 185.0713:1099 185.07349:14160 185.075…
117510	23.525	876.68	1.5083	306.826	PC O-44:6		[M+H]+	adduct linked to 32802_[M+Na]+	0.2	TRUE	308.11	876.684	C52H94NO7P	EtherPC	IYYVNINVOLHLIG-GEMHLVOWNA-N	CCCCCCCCCCCCCCCCOCC(COP([O-])(=O)OCC[N+](C)(C)C)OC(=O)CCCCCCCC\C=C/C\C=C/C\C=C/C\C=C/C\C=C/C\C=C/CC	220	FALSE	TRUE	TRUE	TRUE		FALSE	FALSE	null	null	100	0	98.8	68.4	87.8	100	20190804_TIMS1_LC6_CaVa_Lipidom_plasma_NIST_1ul_for column conditioning_C1_1_782	876.67993:1226003 877.68328:0 878.68664:0	170.32446:874 183.79077:6505 184.06294:11942 184.06511:16505 184.06943:91262 184.07159:265147 184.07375:70097 184.07806:6505 184.0824:13787 184.0932:9612 333.34628:7087 350.71857:874 352.10397:874 459.82245:874 553.34595:9029 590.44836:15049 679.66461:4563 693.61694:6214 693.62115:5534 807.76562:8058 810.77875:4951 876.66107:3398 876.66577:3689 876.67053:8738 876.67523:13980 876.67993:14951 876.6…
117112	22.958	874.663	1.4956	304.245	PC O-44:7		[M+H]+		0.2	TRUE	305.06	874.668	C52H92NO7P	EtherPC	HCPQJTXDTFGBNJ-WWCBJTKINA-N	CCCCCCCCCCCCCCCCOCC(COP([O-])(=O)OCC[N+](C)(C)C)OC(=O)CCCCC\C=C/C\C=C/C\C=C/C\C=C/C\C=C/C\C=C/C\C=C/CC	220	FALSE	TRUE	TRUE	TRUE		FALSE	FALSE	null	null	96.4	0	99.8	65.6	84.3	100	20190804_TIMS1_LC6_CaVa_Lipidom_plasma_NIST_1ul_for column conditioning_C1_1_779	874.66284:81129 875.66619:0 876.66955:0	184.06946:6019 184.07162:35728 184.65338:1262 185.07133:6893 707.52899:4078 874.64868:6214
116792	22.284	872.648	1.4869	302.489	PC O-44:8		[M+H]+		0.2	TRUE	303.16	872.653	C52H90NO7P	EtherPC	OJZPOIMVTVAAOR-LVGJWKLPNA-N	CCCCCC\C=C/CCCCCCCCOCC(COP([O-])(=O)OCC[N+](C)(C)C)OC(=O)CCCCC\C=C/C\C=C/C\C=C/C\C=C/C\C=C/C\C=C/C\C=C/CC	220	FALSE	TRUE	TRUE	TRUE		FALSE	FALSE	null	null	96.7	0	100	64.5	84.5	100	20190804_TIMS1_LC6_CaVa_Lipidom_plasma_NIST_1ul_for column conditioning_C1_1_782	872.64771:97458 873.65106:0 874.65442:0	184.06943:16020 184.07159:35437 184.07375:11651 184.8222:3495 638.40857:874 813.47491:5243 872.64301:10291 872.72772:2233
120994	24.863	906.719	1.5495	315.033	PC O-46:5		[M+H]+		0.2	TRUE	315.73	906.731	C54H100NO7P	EtherPC	UQQIESBHLPZEGH-XBICCEFJNA-N	CCCCCCCCCCCCCCCCCCOCC(COP([O-])(=O)OCC[N+](C)(C)C)OC(=O)CCCCCCCCCCC\C=C/C\C=C/C\C=C/C\C=C/C\C=C/CC	220	FALSE	TRUE	TRUE	TRUE		FALSE	FALSE	null	null	95.4	0	99.4	12.3	85.1	100	20190804_TIMS1_LC6_CaVa_Lipidom_plasma_NIST_1ul_for column conditioning_C1_1_780	906.71906:40310 907.72241:0 908.72577:0	184.06944:3367 184.07159:13035 184.07376:6796 184.3029:785 185.07349:1446 211.0761:1776 240.23425:2086 260.20743:1363 261.21558:1136 261.21814:2252 267.24023:2190 277.21292:930 305.25061:909 314.27417:2520 318.18286:1653 319.25485:2727 319.25772:1425 407.23914:186 496.44778:1157 506.3913:868 516.41895:475 548.47107:1074 570.58954:186 572.47052:1694 573.4809:992 574.48828:909 574.49591:1115 575.49…
120693	24.121	904.715	1.539	312.922	PC O-46:6		[M+H]+		0.6	TRUE	313.45	904.715	C54H98NO7P	EtherPC	YYQVBXLHYGAOHW-FADQRVOXNA-N	CCCCCCCCCCCCCCCCCCOCC(COP([O-])(=O)OCC[N+](C)(C)C)OC(=O)CCCCCCCC\C=C/C\C=C/C\C=C/C\C=C/C\C=C/C\C=C/CC	220	FALSE	TRUE	TRUE	TRUE		FALSE	FALSE	null	null	98.4	0	100	69.6	82.2	100	20190804_TIMS1_LC6_CaVa_Lipidom_plasma_NIST_1ul_for column conditioning_C1_1_781	904.71539:64066 905.71874:0 906.7221:0	184.07159:29515 184.07808:3641 711.67413:4563 833.79761:437 904.6723:2573 904.71063:7136 904.71539:1845 904.72498:1699
120510	23.688	902.7	1.5266	310.399	PC O-46:7		[M+H]+		0.4	TRUE	311.42	902.7	C54H96NO7P	EtherPC	ZYPRBDIJSSCUQR-UQLAOWCDNA-N	CCCCCCCCCCCCCCCCCCOCC(COP([O-])(=O)OCC[N+](C)(C)C)OC(=O)CCCCC\C=C/C\C=C/C\C=C/C\C=C/C\C=C/C\C=C/C\C=C/CC	220	FALSE	TRUE	TRUE	TRUE		FALSE	FALSE	null	null	97.4	0	100	55	84.7	100	20190804_TIMS1_LC6_CaVa_Lipidom_plasma_NIST_1ul_for column conditioning_C1_1_778	902.69971:68579 903.70306:0 904.70642:0	184.07161:37864 184.07378:19126 184.07593:9417 555.43866:6893 587.46436:9806 685.42377:6990 902.68054:9029 902.69489:3981
120320	23.374	900.681	1.5205	309.173	PC O-46:8		[M+H]+		0.4	TRUE	309.95	900.684	C54H94NO7P	EtherPC	IODKAUXLYSBFAK-WMKZAWCONA-N	CCCCCCCC\C=C/CCCCCCCCOCC(COP([O-])(=O)OCC[N+](C)(C)C)OC(=O)CCCCC\C=C/C\C=C/C\C=C/C\C=C/C\C=C/C\C=C/C\C=C/CC	220	FALSE	TRUE	TRUE	TRUE		FALSE	FALSE	null	null	100	0	99.6	62.7	78.6	100	20190804_TIMS1_LC6_CaVa_Lipidom_plasma_NIST_1ul_for column conditioning_C1_1_781	900.68127:144777 901.68462:0 902.68798:0	184.06944:34837 184.07159:31296 184.07376:12621 214.21629:4226 486.36395:4283 590.44452:4569 717.61395:4854 900.65259:514 900.66693:1256 900.67651:3198
92044	22.971	746.564	1.3666	278.74	PE 36:1	PE 18:0_18:1	[M+H]+		0.2	TRUE	279.09	746.569	C41H80NO8P	PE	JQKOHRZNEOQNJE-ZZEZOPTANA-N	CCCCCCCCCCCCCCCCCC(=O)OCC(COP(O)(=O)OCCN)OC(=O)CCCCCCC\C=C/CCCCCCCC	210	FALSE	TRUE	TRUE	TRUE		FALSE	FALSE	null	null	100	0	99.9	51	70.6	100	20190804_TIMS1_LC6_CaVa_Lipidom_plasma_NIST_1ul_for column conditioning_C1_1_782	746.56415:303796 747.5675:0 748.57086:0	184.07159:4207 209.1759:3560 249.25662:5394 265.25204:4207 266.2569:5124 267.26105:4531 267.26886:10626 271.11557:1888 308.29419:3506 339.28455:3398 339.28748:2751 341.30899:3614 405.28082:485 421.2724:4207 603.97418:1996 604.9101:593 605.41162:4585 605.52527:4746 605.53705:8630 605.54095:4531 605.54486:76214 605.54877:79019 605.55267:17799 605.55664:4099 605.57233:1834 605.58014:755 605.58405:31…
91600	22.117	744.551	1.3512	275.63	PE 36:2	PE 18:1_18:1	[M+H]+		0.2	TRUE	275.89	744.554	C41H78NO8P	PE	MWRBNPKJOOWZPW-CLFAGFIQNA-N	CCCCCCCC\C=C/CCCCCCCC(=O)OCC(COP(O)(=O)OCCN)OC(=O)CCCCCCC\C=C/CCCCCCCC	210	FALSE	TRUE	TRUE	TRUE		FALSE	FALSE	null	null	100	0	99.8	46.4	70.4	100	20190804_TIMS1_LC6_CaVa_Lipidom_plasma_NIST_1ul_for column conditioning_C1_1_780	744.5506:148035 745.55395:0 746.55731:0	247.24648:10971 265.25464:7184 603.41852:4272 603.52417:11554 603.52808:25146 603.53198:29999 604.52625:6311 604.53015:7670 604.53412:4563 604.54193:4757 604.57324:7476 605.69775:3010
96573	22.04	768.553	1.3747	280.245	PE 38:4		[M+H]+		0.2	TRUE	281.28	768.554	C43H78NO8P	PE	HNLCUVDHYALULG-WNXRHBFNNA-N	CCCCCCCCCCCCCC(=O)OCC(COP(O)(=O)OCCN)OC(=O)CCCCCCCCCC\C=C/C\C=C/C\C=C/C\C=C/CC	220	FALSE	TRUE	TRUE	TRUE		FALSE	FALSE	null	null	95.8	0	98.9	38.8	72.1	100	20190804_TIMS1_LC6_CaVa_Lipidom_plasma_NIST_1ul_for column conditioning_C1_1_781	768.55316:2208278 769.55651:0 770.55987:0	185.64163:4563 203.10452:9223 203.17944:7670 249.25412:6214 267.26367:10291 268.26971:9515 269.22278:11845 269.22537:8447 269.24628:5631 310.30545:3786 310.30826:25728 330.2738:8252 330.2767:25631 330.2796:31845 333.00323:4757 339.29044:7282 340.3504:971 340.54141:8544 341.09717:8544 341.26193:1845 341.28839:3981 341.29428:5922 341.29721:4272 341.30017:36310 341.3031:170000 341.30606:58349 341.61…
83746	22.583	702.543	1.325	270.561	PE P-34:1	PE P-16:0_18:1	[M+H]+		0.2	TRUE	270.37	702.543	C39H76NO7P	EtherPE	RFPQMVKZNQOUGY-KXYOHKLBNA-N	CCCCCCCC\C=C/CCCCCCCC(=O)OC(COCCCCCCCC\C=C/CCCCCC)COP(O)(=O)OCCN	210	FALSE	TRUE	TRUE	TRUE		FALSE	FALSE	null	null	100	0	100	72.9	86.5	100	20190804_TIMS1_LC6_CaVa_Lipidom_plasma_NIST_1ul_for column conditioning_C1_1_781	702.54266:157810 703.54601:0 704.54937:0	261.25677:4369 294.31653:6311 311.25732:7087 313.27539:5340 339.28751:27670 339.29044:22815 339.29337:13689 340.29456:4660 364.26074:10000 561.52887:3495 702.55115:4563
83318	21.484	700.522	1.305	266.507	PE P-34:2	PE P-16:0_18:2	[M+H]+		0.2	TRUE	267.88	700.528	C39H74NO7P	EtherPE	RIQAKBUOHSSMTC-PNBIJBBKNA-N	CCCCCC\C=C/CCCCCCCCOCC(COP(O)(=O)OCCN)OC(=O)CCCCCCC\C=C/C\C=C/CCCCC	210	FALSE	TRUE	TRUE	TRUE		FALSE	FALSE	null	null	100	0	98.9	78.9	78.3	100	20190804_TIMS1_LC6_CaVa_Lipidom_plasma_NIST_1ul_for column conditioning_C1_1_782	700.52191:130315 701.52526:0 702.52862:0	161.82327:874 263.23511:8544 337.26617:8544 337.2691:29321 337.28079:10194 338.31708:2330 364.26074:6214 502.17429:874 518.44061:874 559.50006:5825
88293	22.889	728.557	1.3429	274.03	PE P-36:2	PE P-18:0_18:2	[M+H]+	similar chromatogram in higher mz_24042; similar chromatogram in higher mz_26462; similar chromatogram in higher mz_26538	0.4	TRUE	274.02	728.559	C41H78NO7P	EtherPE	ZFMJJVQJMOVKIB-RQOIEFAZNA-N	CCCCCCCC\C=C/CCCCCCCCOCC(COP(O)(=O)OCCN)OC(=O)CCCCCCC\C=C/C\C=C/CCCCC	210	FALSE	TRUE	TRUE	TRUE		FALSE	FALSE	null	null	100	0	100	50.7	71.4	100	20190804_TIMS1_LC6_CaVa_Lipidom_plasma_NIST_1ul_for column conditioning_C1_1_781	728.55255:373666 729.5559:0 730.55926:0	337.2691:7379 337.27203:7670 337.27496:27961 392.29129:1942 393.27301:8350 537.48529:6214 587.53381:5825 588.54187:3301 668.47882:6602
87875	21.826	726.542	1.3348	272.393	PE P-36:3	PE P-18:1_18:2	[M+H]+		0.2	TRUE	270.94	726.543	C41H76NO7P	EtherPE	CVFFRLVFXKZVIJ-MAZCIEHSNA-N	CCCCC\C=C/C\C=C/CCCCCCCCOCC(COP(O)(=O)OCCN)OC(=O)CCCCCCC\C=C/C\C=C/CCCCC	210	FALSE	TRUE	TRUE	TRUE		FALSE	FALSE	null	null	100	0	98.5	35.2	76.3	100	20190804_TIMS1_LC6_CaVa_Lipidom_plasma_NIST_1ul_for column conditioning_C1_1_782	726.54193:165553 727.54528:0 728.54864:0	337.26907:16505 338.27899:7573 361.43607:874 362.85159:6019 363.2886:5728 363.29163:15922 363.78363:3981 390.27484:1942 585.50867:4466
87541	21.486	724.521	1.3258	270.58	PE P-36:4	PE P-16:0_20:4	[M+H]+		0.2	TRUE	269.5	724.528	C41H74NO7P	EtherPE	YATSYZSZUULQDZ-GKPKDRHFNA-N	CCCCCC\C=C/CCCCCCCCOCC(COP(O)(=O)OCCN)OC(=O)CCCCCC\C=C/C\C=C/C\C=C/C\C=C/CC	210	FALSE	TRUE	TRUE	TRUE		FALSE	FALSE	null	null	100	0	99	71.8	83.6	100	20190804_TIMS1_LC6_CaVa_Lipidom_plasma_NIST_1ul_for column conditioning_C1_1_778	724.5213:347324 725.52465:0 726.52801:0	205.1937:3883 279.26401:3301 288.27625:2816 361.26959:28156 361.27261:10000 361.28171:14951 362.27539:9029 362.27841:17864 364.26077:19224 583.4986:4951 583.50244:4660
90608	22.047	738.539	1.3417	273.725	PE P-37:4	PE P-17:0_20:4	[M+H]+		0.2	TRUE	272.93	738.543	C42H76NO7P	EtherPE	ZTNZTGXTHOFZGC-LNFNTRPGNA-N	CCCCCCC\C=C/CCCCCCCCOCC(COP(O)(=O)OCCN)OC(=O)CCCCCC\C=C/C\C=C/C\C=C/C\C=C/CC	210	FALSE	TRUE	TRUE	TRUE		FALSE	FALSE	null	null	100	0	100	42.7	74.5	100	20190804_TIMS1_LC6_CaVa_Lipidom_plasma_NIST_1ul_for column conditioning_C1_1_781	738.53906:79515 739.54241:0 740.54577:0	251.23454:7767 361.25745:10388 361.26352:11262 361.27261:21068 362.27536:27185 378.27316:2718 428.47217:874 429.37601:8835 452.31549:2913 475.30307:5825 484.27271:4854 597.52496:7864 624.77509:874
93327	17.069	754.567	1.3758	280.572	PE P-38:3	PE P-18:0_20:3	[M+H]+		0.4	TRUE	279.14	754.575	C43H80NO7P	EtherPE	HQFUXXUGGNZWBH-MURDYDGNNA-N	CCCCCCCC\C=C/CCCCCCCCOCC(COP(O)(=O)OCCN)OC(=O)CCCCCCCCC\C=C/C\C=C/C\C=C/CC	210	FALSE	TRUE	TRUE	TRUE		FALSE	FALSE	null	null	100	0	99.7	39	82.7	100	20190804_TIMS1_LC6_CaVa_Lipidom_plasma_NIST_1ul_for column conditioning_C1_1_778	754.56708:204355 755.57043:0 756.57379:0	308.29984:1765 309.2402:4060 330.2796:6090 337.26913:12180 363.28561:9091 363.28864:10238 364.28812:6002 392.28815:6002 393.95874:1942 613.55518:3001 614.5498:2648 737.56122:6443
93082	22.797	752.556	1.3628	277.933	PE P-38:4	PE P-18:0_20:4	[M+H]+	similar chromatogram in higher mz_31186	0.4	TRUE	278.1	752.559	C43H78NO7P	EtherPE	VLIJZYIABFUKFN-JZELYBSLNA-N	CCCCCCCC\C=C/CCCCCCCCOCC(COP(O)(=O)OCCN)OC(=O)CCCCCC\C=C/C\C=C/C\C=C/C\C=C/CC	210	FALSE	TRUE	TRUE	TRUE		FALSE	FALSE	null	null	100	0	100	51.2	90.3	100	20190804_TIMS1_LC6_CaVa_Lipidom_plasma_NIST_1ul_for column conditioning_C1_1_778	752.55585:828119 753.5592:0 754.56256:0	149.09619:11845 149.12926:10097 175.14751:9709 185.12769:3592 189.16301:8447 201.16388:11650 203.18175:12621 269.22543:6505 269.22803:7476 287.22794:8932 307.29944:5922 307.30783:2233 308.30542:9126 312.3233:9806 325.65869:2427 360.97601:874 361.24237:5340 361.26053:9903 361.26355:8350 361.2666:7282 361.26962:73495 361.27264:52816 361.27567:50000 361.28174:10971 361.28476:8641 362.26935:9029 362.…
92706	21.349	750.538	1.3498	275.295	PE P-38:5	PE P-18:1_20:4	[M+H]+		0.4	TRUE	274.71	750.543	C43H76NO7P	EtherPE	QGMRGDWLZOYPFY-YUPWHRRNNA-N	CCCCC\C=C/C\C=C/CCCCCCCCOCC(COP(O)(=O)OCCN)OC(=O)CCCCCC\C=C/C\C=C/C\C=C/C\C=C/CC	210	FALSE	TRUE	TRUE	TRUE		FALSE	FALSE	null	null	100	0	99.7	62.2	88.6	100	20190804_TIMS1_LC6_CaVa_Lipidom_plasma_NIST_1ul_for column conditioning_C1_1_782	750.53839:440559 751.54174:0 752.5451:0	157.10281:7864 175.14536:8350 203.17717:13495 267.21158:7961 269.23322:4757 270.22723:9903 290.1832:8155 292.29251:8447 300.84753:874 361.26349:8058 361.26956:46310 361.27258:43010 361.2756:57961 361.27863:9223 362.27231:18738 362.27536:20291 362.27838:4951 362.88193:2718 387.28192:7767 387.28821:15437 390.26227:11845 390.26541:6796 390.2717:15340 390.27484:13107 390.29059:6602 391.27612:7476 391…
92382	20.812	748.524	1.3434	274.012	PE P-38:6	PE P-16:0_22:6	[M+H]+		0.2	TRUE	272.7	748.528	C43H74NO7P	EtherPE	KGCPGAKRLOCUEV-ZLXBYIIJNA-N	CCCCCC\C=C/CCCCCCCCOCC(COP(O)(=O)OCCN)OC(=O)CC\C=C/C\C=C/C\C=C/C\C=C/C\C=C/C\C=C/CC	210	FALSE	TRUE	TRUE	TRUE		FALSE	FALSE	null	null	100	0	99.5	52.1	84.8	100	20190804_TIMS1_LC6_CaVa_Lipidom_plasma_NIST_1ul_for column conditioning_C1_1_781	748.52386:553712 749.52721:0 750.53057:0	183.11339:9320 189.12575:9029 204.57812:874 266.2829:8738 266.28549:11165 267.27148:4660 279.26398:3204 279.26666:11068 354.28317:10291 364.25772:22718 364.26074:4175 365.26462:5922 366.57779:2621 385.22534:5243 385.25974:8447 385.26596:12621 385.2691:30389 385.27222:50486 385.27536:31457 385.27847:10291 386.26703:7476 386.27017:8058 386.27328:17087 386.28268:7282 577.51587:7379 607.51013:7087
98994	23.659	780.584	1.3981	284.941	PE P-40:4	PE P-20:0_20:4	[M+H]+		0.6	TRUE	288.19	780.59	C45H82NO7P	EtherPE	VGNOFAKEVVRKSY-QWBVDZTBNA-N	CCCCCCCC\C=C/CCCCCCCCCCOCC(COP(O)(=O)OCCN)OC(=O)CCCCCC\C=C/C\C=C/C\C=C/C\C=C/CC	210	FALSE	TRUE	TRUE	TRUE		FALSE	FALSE	null	null	100	0	92	46.4	83	100	20190804_TIMS1_LC6_CaVa_Lipidom_plasma_NIST_1ul_for column conditioning_C1_1_781	780.5838:144674 781.58715:0 782.59051:0	330.2738:6699 335.29462:6990 335.32962:15825 361.26956:6214 361.27563:23010 401.38791:5825 420.31512:7767 420.31839:8932 423.63278:3301 440.17276:874 494.36325:2718 501.53564:3398 598.49097:4951 639.56818:6214 640.57153:4951 643.43689:2621
98624	22.536	778.583	1.3885	283.009	PE P-40:5	PE P-18:1_22:4	[M+H]+		0.4	TRUE	282.23	778.575	C45H80NO7P	EtherPE	LJUQAJDUBALBQT-DYTQRSFTNA-N	CCCCC\C=C/C\C=C/CCCCCCCCOCC(COP(O)(=O)OCCN)OC(=O)CCCCCCCC\C=C/C\C=C/C\C=C/C\C=C/CC	210	FALSE	TRUE	TRUE	TRUE		FALSE	FALSE	null	null	99.6	0	99.1	54.6	55.8	100	20190804_TIMS1_LC6_CaVa_Lipidom_plasma_NIST_1ul_for column conditioning_C1_1_780	778.58258:73677 779.58593:0 780.58929:0	285.26074:3786 389.3063:2039 389.31262:7670 390.29376:2621 637.5517:15728 637.55573:2816 637.56372:4078 638.5575:4854
98197	22.459	776.557	1.3804	281.373	PE P-40:6	PE P-18:0_22:6	[M+H]+		0.4	TRUE	282.17	776.559	C45H78NO7P	EtherPE	IVBLZGVNSKPGOR-XAJDCCMMNA-N	CCCCCCCC\C=C/CCCCCCCCOCC(COP(O)(=O)OCCN)OC(=O)CC\C=C/C\C=C/C\C=C/C\C=C/C\C=C/C\C=C/CC	210	FALSE	TRUE	TRUE	TRUE		FALSE	FALSE	null	null	100	0	99.5	60.8	84.8	100	20190804_TIMS1_LC6_CaVa_Lipidom_plasma_NIST_1ul_for column conditioning_C1_1_780	776.55731:303635 777.56066:0 778.56402:0	159.1156:8544 223.1498:7767 289.3129:7379 294.31381:5728 307.2966:3883 307.30777:7476 308.3082:7379 385.26285:4272 385.26596:7670 385.2691:43010 385.27222:20194 385.27533:49125 385.28784:4854 386.27328:16214 387.66132:3301 391.23203:2816 392.29129:18835 393.2951:8058 394.46155:7476 450.30557:4854 466.33127:8932 597.19409:12816 597.22522:874 635.5304:15923 635.54242:9709
97766	20.891	774.539	1.3599	277.203	PE P-40:7	PE P-18:1_22:6	[M+H]+		0.2	TRUE	279.88	774.543	C45H76NO7P	EtherPE	VVEHXBSUSFPSAC-OJMLKDQNNA-N	CCCCC\C=C/C\C=C/CCCCCCCCOCC(COP(O)(=O)OCCN)OC(=O)CC\C=C/C\C=C/C\C=C/C\C=C/C\C=C/C\C=C/CC	210	FALSE	TRUE	TRUE	TRUE		FALSE	FALSE	null	null	100	0	96.2	74.2	78.4	100	20190804_TIMS1_LC6_CaVa_Lipidom_plasma_NIST_1ul_for column conditioning_C1_1_782	774.53906:201061 775.54241:0 776.54577:0	187.10719:4854 306.28391:8350 322.17572:874 385.26596:20291 385.26907:9029 385.27219:53786 385.30035:1748 385.31909:2621 385.37225:6505 386.27014:4175 386.56134:3981 390.27484:5631 390.27802:5243 488.48083:874 633.53229:10097 663.55029:874
118307	20.782	880.58	1.464	297.795	PI 36:2		[M+NH4]+	adduct linked to 31481_[M+H]+	0.2	TRUE	293.5	880.591	C45H83O13P	PI	RYVFYALABSODGP-AUGURXLVNA-N	CCCCCCCCCC(=O)OCC(COP(O)(=O)OC1C(O)C(O)C(O)C(O)C1O)OC(=O)CCCCCCCCCCCCC\C=C/C\C=C/CCCCCCC	210	FALSE	TRUE	TRUE	TRUE		FALSE	FALSE	null	null	95.8	0	90.5	41.6	69.9	100	20190804_TIMS1_LC6_CaVa_Lipidom_plasma_NIST_1ul_for column conditioning_C1_1_780	880.57971:78884 881.58306:0 882.58642:0	190.16544:2524 267.26367:5631 267.26627:11165 337.27203:874 341.29724:8350 342.30725:6019 429.31992:5049 583.31775:9806 601.46771:5340 601.99908:874 602.80048:2427 603.27765:5631 603.51239:11554 603.52417:44467 603.52808:18544 603.53198:146019 603.53589:19515 603.53979:5437 603.54761:5631 603.55548:4272 603.56329:2427 603.57892:5243 603.69244:4854 604.52234:10971 604.53021:24661 604.53412:62816 6…
120963	21.063	906.614	1.4901	302.96	PI 38:3		[M+NH4]+	adduct linked to 32528_[M+H]+	0.2	TRUE	298.19	906.607	C47H85O13P	PI	YUVLYNQDNPQYKD-MLVGEXJWNA-N	CCCCCCC\C=C/C\C=C/CCCCCCCCCCCC(=O)OC(COC(=O)CCCCCCC\C=C/CCCC)COP(O)(=O)OC1C(O)C(O)C(O)C(O)C1O	210	FALSE	TRUE	TRUE	TRUE		FALSE	FALSE	null	null	100	0	90.9	39	70	100	20190804_TIMS1_LC6_CaVa_Lipidom_plasma_NIST_1ul_for column conditioning_C1_1_782	906.61353:25892 907.61688:0 908.62024:0	267.27667:7184 341.35019:7087 598.26105:2039 629.52563:11845 629.54163:3495 629.54962:31651 629.55365:9029 629.56561:3981 629.57758:6990 630.52112:7864 630.5451:2039 630.54913:5146 630.5531:7379 631.54541:7476 631.55341:5340 631.55737:3495 634.33838:874
120661	20.284	904.586	1.4817	301.263	PI 38:4		[M+NH4]+		0.2	TRUE	295.2	904.591	C47H83O13P	PI	CTXNRCRDKKMEOB-OFAZCYPNNA-N	CCCCCCCCCCCC(=O)OCC(COP(O)(=O)OC1C(O)C(O)C(O)C(O)C1O)OC(=O)CCCCCCCCCCCC\C=C/C\C=C/C\C=C/C\C=C/CC	410	FALSE	TRUE	TRUE	TRUE		FALSE	FALSE	null	null	100	0	82.6	43.3	70	100	20190804_TIMS1_LC6_CaVa_Lipidom_plasma_NIST_1ul_for column conditioning_C1_1_782	904.58606:130531 905.58941:0 906.59277:0	87.26821:397 204.1819:4854 341.29132:3354 341.3031:2957 341.30603:4192 341.30899:2780 341.32074:2780 342.30136:3266 342.30725:1765 342.31018:3354 361.26956:4281 399.23999:5428 421.2724:1368 438.39676:2074 594.48035:2648 597.43152:1059 626.34064:3133 626.83899:2824 627.51312:3045 627.51709:4457 627.52112:8429 627.52905:43734 627.53308:36584 627.53705:35437 627.54102:9047 627.54504:5781 627.565:423…
68681	12.699	619.475	1.2895	263.985	SM 28:1;2O		[M+H]+		0.6	TRUE	259.33	619.481	C33H67N2O6P	SM	WUFKGWDQNKCWHI-NXVVXOECNA-N	CCCCCCCC\C=C/CCCCCCCCCC(=O)NC(COP([O-])(=O)OCC[N+](C)(C)C)C(O)CCCCC	220	FALSE	TRUE	TRUE	TRUE		FALSE	FALSE	null	null	100	0	90.5	88	86.3	100	20190804_TIMS1_LC6_CaVa_Lipidom_plasma_NIST_1ul_for column conditioning_C1_1_780	619.47943:29629 620.48278:0 621.48614:0	184.06944:1901 184.07159:1983 184.07376:1764 619.4834:1053
72965	14.512	647.508	1.318	269.584	SM 30:1;2O	SM 18:1;2O/12:0	[M+H]+		0.6	TRUE	266.65	647.512	C35H71N2O6P	SM	HZCLJRFPXMKWHR-BYCLXTJYNA-N	CCCCCCCCCCCCC\C=C\C(O)C(COP([O-])(=O)OCC[N+](C)(C)C)NC(=O)CCCCCCCCCCC	210	FALSE	TRUE	TRUE	TRUE		FALSE	FALSE	null	null	100	0	95.3	67.4	79.5	100	20190804_TIMS1_LC6_CaVa_Lipidom_plasma_NIST_1ul_for column conditioning_C1_1_778	647.50787:392008 648.51122:0 649.51458:0	166.06313:2388 184.06731:2214 184.06947:11670 184.07162:40602 184.07379:9650 184.08676:330 185.06918:602 185.07352:1359 185.16454:1320 185.27509:1379 185.36832:1126 264.26468:2660 446.43723:835 570.42603:893 629.4978:1049 647.50385:1146 647.51599:951 647.52002:932
75230	9.891	661.488	1.2886	263.445	SM 30:2;3O		[M+H]+		0.2	TRUE	262.39	661.492	C35H69N2O7P	SM	DEMZBBIRDZBWLL-ZNEZQZEFNA-N	CCCCCCCCCCCC(=O)NC(COP([O-])(=O)OCC[N+](C)(C)C)C(O)C(O)CCC\C=C\CC\C=C\CCCCC	220	FALSE	TRUE	TRUE	TRUE		FALSE	FALSE	null	null	100	0	99.7	56	43.3	100	20190804_TIMS1_LC6_CaVa_Lipidom_plasma_NIST_1ul_for column conditioning_C1_1_782	661.48816:72286 662.49151:0 663.49487:0	88.12886:99 136.33359:99 184.06511:960 184.06943:1600 184.07159:9168 184.07376:2537 184.32452:916 203.10452:816 384.20685:430 661.48816:784
75240	15.736	661.525	1.3316	272.24	SM 31:1;2O		[M+H]+		0.4	TRUE	269.96	661.528	C36H73N2O6P	SM	LPORUVVIOPHRME-ORIPQNMZNA-N	CCCCCCCCCCCCCCCCCCCCCCC(=O)NC(COP([O-])(=O)OCC[N+](C)(C)C)C(O)\C=C\CCC	220	FALSE	TRUE	TRUE	TRUE		FALSE	FALSE	null	null	98.4	0	97.3	76.5	83	100	20190804_TIMS1_LC6_CaVa_Lipidom_plasma_NIST_1ul_for column conditioning_C1_1_778	661.52509:216542 662.52844:0 663.5318:0	149.33548:485 184.06944:23409 184.07159:28046 184.08025:1942 185.06915:5825 446.18143:485 569.86304:539 661.51691:4639
78682	17.848	677.553	1.3634	278.603	SM 32:0;2O		[M+H]+	adduct linked to 18078_[M+H-H2O]+	0.2	TRUE	275.96	677.559	C37H77N2O6P	SM	FHZNMSVMQVUMMX-UHFFFAOYNA-N	CCCCCCCCCCCCCCCCCCCCCCCC(=O)NC(COP([O-])(=O)OCC[N+](C)(C)C)C(O)CCCCC	220	FALSE	TRUE	TRUE	TRUE		FALSE	FALSE	null	null	95.6	0	96.4	84.1	82.4	100	20190804_TIMS1_LC6_CaVa_Lipidom_plasma_NIST_1ul_for column conditioning_C1_1_778	677.55273:291801 678.55608:0 679.55944:0	184.07161:32913 184.07378:28608 677.53613:874 677.54858:2265 677.56104:1812
78351	16.775	675.543	1.3475	275.372	SM 32:1;2O	SM 16:1;2O/16:0	[M+H]+	adduct linked to 20920_[M+Na]+	0.2	TRUE	277.66	675.544	C37H75N2O6P	SM	RPTUKVYGSPDHGQ-SJCQXOIGNA-N	CCCCCCCCCCCCCCCC(=O)NC(COP([O-])(=O)OCC[N+](C)(C)C)C(O)\C=C\CCCCCCCCCCC	210	FALSE	TRUE	TRUE	TRUE		FALSE	FALSE	null	null	100	0	96.9	70.3	73.4	100	20190804_TIMS1_LC6_CaVa_Lipidom_plasma_NIST_1ul_for column conditioning_C1_1_781	675.54346:7640778 676.54681:0 677.55017:0	166.06105:5314 166.0631:2708 167.67:2734 183.61807:1048 183.81238:1354 183.85126:715 183.89229:1380 184.00677:1814 184.01758:307 184.0284:818 184.05:1201 184.06944:63720 184.07159:1130175 184.07378:301916 184.08673:10194 184.08888:20798 184.09105:4343 184.11266:664 184.15157:1226 184.15373:1251 184.20561:588 184.21642:1533 184.2337:2402 184.26183:1201 184.39589:2504 184.41319:511 184.45647:230 18…
77970	14.84	673.525	1.329	271.611	SM 32:2;2O	SM 18:2;2O/14:0	[M+H]+	similar chromatogram in higher mz_25894; adduct linked to 20837_[M+Na]+	0.2	TRUE	273.67	673.528	C37H73N2O6P	SM	AZMHJTIGIHIMFP-WKLXELFSNA-N	CCCCCCCCCCCCCC(=O)NC(COP([O-])(=O)OCC[N+](C)(C)C)C(O)\C=C\CC\C=C\CCCCCCCCC	210	FALSE	TRUE	TRUE	TRUE		FALSE	FALSE	null	null	100	0	97.3	68.1	80.4	100	20190804_TIMS1_LC6_CaVa_Lipidom_plasma_NIST_1ul_for column conditioning_C1_1_781	673.52478:842503 674.52813:0 675.53149:0	183.9463:297 184.06512:3830 184.06729:2157 184.06944:7875 184.07161:142853 184.07378:8927 184.07593:2211 184.12132:755 185.0735:2077 185.07565:1996 185.08:2265 185.09734:1564 185.14934:297 252.23276:1672 262.25146:2319 362.82129:243 415.31116:728 472.45648:2481 497.38516:2913 655.52087:593 656.50403:2050 656.5163:1834 673.51648:1915 673.52063:1834 673.52478:3937 673.54956:1025
81301	17.911	689.558	1.3622	278.271	SM 33:1;2O	SM 17:1;2O/16:0	[M+H]+	adduct linked to 21762_[M+Na]+	0.2	TRUE	280.55	689.559	C38H77N2O6P	SM	RXLZIONNUYYHHW-OWWNRXNENA-N	CCCCCCCCCCCCCCCC(=O)NC(COP([O-])(=O)OCC[N+](C)(C)C)C(O)\C=C\CCCCCCCCCCCC	210	FALSE	TRUE	TRUE	TRUE		FALSE	FALSE	null	null	100	0	96.7	65.6	69.5	100	20190804_TIMS1_LC6_CaVa_Lipidom_plasma_NIST_1ul_for column conditioning_C1_1_781	689.55817:4561144 690.56152:0 691.56488:0	166.0549:2336 166.05901:3883 184.01543:2306 184.07159:554218 184.07378:8890 184.08888:10529 184.11916:455 184.46944:303 184.99767:2184 185.07349:5098 185.07565:19145 185.07782:1062 185.07999:1487 185.10165:2397 185.10599:3428 185.22737:607 185.38348:576 187.46249:1396 187.72211:2215 233.22318:2731 250.25092:2609 251.25475:1760 488.47031:3186 489.48819:2154 518.35364:3459 671.52966:4521 671.53381:…
80830	16.206	687.539	1.3437	274.509	SM 33:2;2O		[M+H]+		0.2	TRUE	275.9	687.544	C38H75N2O6P	SM	XHPJWWUGXXEDOJ-GJLVVWLQNA-N	CCCCCCC\C=C/C\C=C/CCCCCCCCCCCC(=O)NC(COP([O-])(=O)OCC[N+](C)(C)C)C(O)CCCCCC	220	FALSE	TRUE	TRUE	TRUE		FALSE	FALSE	null	null	99.3	0	98.5	87.9	86.1	100	20190804_TIMS1_LC6_CaVa_Lipidom_plasma_NIST_1ul_for column conditioning_C1_1_780	687.53949:144057 688.54284:0 689.5462:0	184.06728:8864 184.06944:3672 184.07159:1224 687.53534:2364
84019	11.889	703.535	1.3388	273.384	SM 33:2;3O		[M+H]+	adduct linked to 22393_[M+Na]+	0.2	TRUE	276.36	703.538	C38H75N2O7P	SM	QKODZWUIZRLQFN-XNYJDNTINA-N	CCCCCCCCC\C=C\CCCC(O)C(O)C(COP([O-])(=O)OCC[N+](C)(C)C)NC(=O)CCCCCCC\C=C/CCCCC	220	FALSE	TRUE	TRUE	TRUE		FALSE	FALSE	null	null	100	0	95	57.7	65.9	100	20190804_TIMS1_LC6_CaVa_Lipidom_plasma_NIST_1ul_for column conditioning_C1_1_782	703.5351:214627 704.53845:0 705.54181:0	166.05899:1027 184.06079:1970 184.06728:1252 184.06943:5360 184.07159:29069 184.07375:1998 184.07806:1660 184.08888:858 184.09969:352 424.41336:141 468.3421:816 505.32733:1323 522.38293:774 685.51123:760 703.53088:633 703.5351:2167 703.53931:647 703.54358:999
83508	10.787	701.517	1.3253	270.627	SM 33:3;3O		[M+H]+		0.6	TRUE	274.02	701.523	C38H73N2O7P	SM	VSUDKAGYFRSJQQ-OGTKDNSZNA-N	CCCCC\C=C/CCCCCCCC(=O)NC(COP([O-])(=O)OCC[N+](C)(C)C)C(O)C(O)CCC\C=C\CC\C=C\CCCCC	220	FALSE	TRUE	TRUE	TRUE		FALSE	FALSE	null	null	100	0	95	73.7	51.9	100	20190804_TIMS1_LC6_CaVa_Lipidom_plasma_NIST_1ul_for column conditioning_C1_1_779	701.51733:32129 702.52068:0 703.52404:0	184.06731:925 184.06947:1216 184.07164:4655 184.07381:2003 403.27292:359 701.50885:550 701.52155:528
84669	19.956	705.586	1.3969	285.229	SM 34:0;2O		[M+H]+		0.4	TRUE	285.12	705.591	C39H81N2O6P	SM	BPQVZMMJJYJOGS-UHFFFAOYNA-N	CCCCCCCCCCCCCCCCCCCCCCCCCC(=O)NC(COP([O-])(=O)OCC[N+](C)(C)C)C(O)CCCCC	220	FALSE	TRUE	TRUE	TRUE		FALSE	FALSE	null	null	95.1	0	99.9	65.2	79.4	100	20190804_TIMS1_LC6_CaVa_Lipidom_plasma_NIST_1ul_for column conditioning_C1_1_779	705.58569:556432 706.58904:0 707.5924:0	184.06947:19223 184.07162:99708 184.07379:29126 184.07594:4951 185.07135:9903 185.08218:10388 185.08868:7767 185.33363:7961 186.04988:6796 186.36069:2136 705.58148:8641
84081	18.962	703.573	1.3775	281.29	SM 34:1;2O	SM 18:1;2O/16:0	[M+H]+		0.2	TRUE	285.21	703.575	C39H79N2O6P	SM	RWKUXQNLWDTSLO-NHQGMKOONA-N	CCCCCCCCCCCCCCCC(=O)NC(COP([O-])(=O)OCC[N+](C)(C)C)C(O)\C=C\CCCCCCCCCCCCC	210	FALSE	TRUE	TRUE	TRUE		FALSE	FALSE	null	null	100	0	93	68.7	69.2	100	20190804_TIMS1_LC6_CaVa_Lipidom_plasma_NIST_1ul_for column conditioning_C1_1_782	703.57312:35312028 704.57647:0 705.57983:0	138.10982:874 166.05693:8058 166.05899:9223 166.06104:14855 166.0631:22524 167.06418:9029 167.98157:11748 168.44637:6214 183.02933:5146 183.78214:5922 183.92035:5534 183.92683:2718 183.92899:9417 183.95493:1942 184.04134:4175 184.05431:11748 184.07159:8831849 184.07375:1372525 184.08888:405823 184.09103:16602 184.12778:4369 184.15155:23108 184.15372:9612 184.18614:3204 184.22505:5825 184.23154:13…
86891	18.457	719.565	1.4131	288.428	SM 34:1;3O		[M+H]+		0.2	TRUE	284.43	719.57	C39H79N2O7P	SM	APEINLODEDRYLB-VLGSPTGONA-N	CCCCCCCCCCCCCCC(O)C(O)C(COP([O-])(=O)OCC[N+](C)(C)C)NC(=O)CCCCCCC\C=C/CCCCCC	220	FALSE	TRUE	TRUE	TRUE		FALSE	FALSE	null	null	100	0	92.5	56.2	60.1	100	20190804_TIMS1_LC6_CaVa_Lipidom_plasma_NIST_1ul_for column conditioning_C1_1_778	719.56519:244341 720.56854:0 721.5719:0	184.06944:2835 184.07161:32621 184.07378:9126 184.07593:4544 518.48779:1553 568.91675:350 701.55096:1515 719.578:2136
83532	17.678	701.555	1.3634	278.414	SM 34:2;2O		[M+H]+		0.4	TRUE	279.31	701.559	C39H77N2O6P	SM	YRLHWLLUJAPBIQ-NFYLBXPENA-N	CCCCCCC\C=C/C\C=C/CCCCCCCCCCCCCC(=O)NC(COP([O-])(=O)OCC[N+](C)(C)C)C(O)CCCCC	220	FALSE	TRUE	TRUE	TRUE		FALSE	FALSE	null	null	100	0	99.4	70.6	75.5	100	20190804_TIMS1_LC6_CaVa_Lipidom_plasma_NIST_1ul_for column conditioning_C1_1_778	701.55518:2537363 702.55853:0 703.56189:0	183.70444:2006 184.06296:3625 184.06944:9126 184.07161:250485 184.07378:29450 184.08456:4207 184.08673:1327 184.79192:1586 185.02367:1327 185.07349:2880 185.07565:4789 185.08215:3236 185.08649:647 185.132:1327 185.22954:744 185.55701:809 185.66116:1262 193.18867:2460 202.37428:777 463.33344:1942 495.39081:3269 501.48926:1974 514.48792:1586 553.49963:2654 610.39508:2330 624.47253:1553 642.46759:18…
86443	16.685	717.55	1.3911	283.958	SM 34:2;3O		[M+H]+	similar chromatogram in higher mz_34061	0.2	TRUE	282.98	717.554	C39H77N2O7P	SM	AGAWNUQODWAHBA-XOMYGGGSNA-N	CCCCCCCCCCCCCCC(O)C(O)C(COP([O-])(=O)OCC[N+](C)(C)C)NC(=O)CCCCCCC\C=C/C\C=C/CCC	220	FALSE	TRUE	TRUE	TRUE		FALSE	FALSE	null	null	100	0	99.5	57	57	100	20190804_TIMS1_LC6_CaVa_Lipidom_plasma_NIST_1ul_for column conditioning_C1_1_778	717.54993:133052 718.55328:0 719.55664:0	184.07159:15673 184.07376:11269 184.08673:1630 184.09322:1040 699.54004:381 699.54846:867 717.54993:763
86465	19.858	717.588	1.3937	284.489	SM 35:1;2O		[M+H]+		0.2	TRUE	284.85	717.591	C40H81N2O6P	SM	NZVSGOQOFUVMHA-QOSDPKFLNA-N	CCCCCCCCCCCCCCCCCCCCCCCCCCC(=O)NC(COP([O-])(=O)OCC[N+](C)(C)C)C(O)\C=C\CCC	220	FALSE	TRUE	TRUE	TRUE		FALSE	FALSE	null	null	98.4	0	100	66	86	100	20190804_TIMS1_LC6_CaVa_Lipidom_plasma_NIST_1ul_for column conditioning_C1_1_778	717.58838:130424 718.59173:0 719.59509:0	184.06946:3592 184.07162:44952 184.08026:7282 184.09755:1165 189.23093:3592 700.58527:8544 717.57135:8350 717.6012:5146
86117	18.348	715.572	1.3775	281.2	SM 35:2;2O		[M+H]+		0.2	TRUE	283.25	715.575	C40H79N2O6P	SM	AXOPENHJDGOJBX-GJLVVWLQNA-N	CCCCCCC\C=C/C\C=C/CCCCCCCCCCCCCC(=O)NC(COP([O-])(=O)OCC[N+](C)(C)C)C(O)CCCCCC	220	FALSE	TRUE	TRUE	TRUE		FALSE	FALSE	null	null	100	0	97.6	72.3	74.2	100	20190804_TIMS1_LC6_CaVa_Lipidom_plasma_NIST_1ul_for column conditioning_C1_1_781	715.57166:345218 716.57501:0 717.57837:0	166.06105:2030 184.06728:4192 184.06944:5163 184.07161:32215 184.07378:9224 697.56152:2604 715.59723:2118
89553	21.683	733.621	1.4279	291.334	SM 36:0;2O		[M+H]+		0.2	TRUE	288.53	733.622	C41H85N2O6P	SM	PHNFTZCCMGFGHC-UHFFFAOYNA-N	CCCCCCCCCCCCCCCCCCCCCCCCCCCC(=O)NC(COP([O-])(=O)OCC[N+](C)(C)C)C(O)CCCCC	220	FALSE	TRUE	TRUE	TRUE		FALSE	FALSE	null	null	100	0	95.7	78.4	85.9	100	20190804_TIMS1_LC6_CaVa_Lipidom_plasma_NIST_1ul_for column conditioning_C1_1_781	733.62146:105571 734.62481:0 735.62817:0	184.07159:16796 694.64929:874 733.61285:2718
89006	21.282	731.604	1.4117	288.044	SM 36:1;2O		[M+H]+		0.2	TRUE	286.99	731.606	C41H83N2O6P	SM	CMMXUBGHSNQBNN-ZCXUNETKNA-N	CCCCCCCCCC\C=C/CCCCCCCCCCCCCCCC(=O)NC(COP([O-])(=O)OCC[N+](C)(C)C)C(O)CCCCC	220	FALSE	TRUE	TRUE	TRUE		FALSE	FALSE	null	null	100	0	99.8	61.2	66.3	100	20190804_TIMS1_LC6_CaVa_Lipidom_plasma_NIST_1ul_for column conditioning_C1_1_780	731.60388:2025110 732.60723:0 733.61059:0	166.06721:7961 184.05432:12816 184.06944:5534 184.07159:279708 184.07376:86603 184.1105:1650 185.06265:15340 185.07132:971 185.07565:11747 713.58325:5049 731.61249:4175
88497	19.638	729.589	1.3952	284.696	SM 36:2;2O		[M+H]+		0.2	TRUE	284.65	729.591	C41H81N2O6P	SM	MUJBZOYXECUOMF-NFYLBXPENA-N	CCCCCCC\C=C/C\C=C/CCCCCCCCCCCCCCCC(=O)NC(COP([O-])(=O)OCC[N+](C)(C)C)C(O)CCCCC	220	FALSE	TRUE	TRUE	TRUE		FALSE	FALSE	null	null	95.8	0	99.9	67.7	70.8	100	20190804_TIMS1_LC6_CaVa_Lipidom_plasma_NIST_1ul_for column conditioning_C1_1_779	729.58917:9480357 730.59252:0 731.59588:0	60.57098:874 183.90961:9029 184.06947:43883 184.07162:673397 184.07379:132330 184.07594:13689 184.08244:4757 184.08676:4660 184.11485:16602 184.96519:874 185.07135:9126 185.07352:12621 185.07568:14951 185.08218:19709 185.1927:4466 185.27943:2816 186.95476:1942 271.44354:874 450.33606:5534 528.50946:8350 546.52576:4757 676.18536:874 729.58057:5146 729.58484:15048
88142	17.98	727.573	1.3825	282.115	SM 36:3;2O	SM 20:0;2O/16:3	[M+H]+	adduct linked to 23829_[M+Na]+	0.4	TRUE	286.26	727.575	C41H79N2O6P	SM	YWFGFCHDJMNBES-CDHBBOIBNA-N	CCCCCCCCCCCCCCCCCC(O)C(COP([O-])(=O)OCC[N+](C)(C)C)NC(=O)CCCCC\C=C/C\C=C/C\C=C/CC	210	FALSE	TRUE	TRUE	TRUE		FALSE	FALSE	null	null	100	0	92.9	61.6	71.3	100	20190804_TIMS1_LC6_CaVa_Lipidom_plasma_NIST_1ul_for column conditioning_C1_1_779	727.57281:873079 728.57616:0 729.57952:0	184.06731:8599 184.06947:6685 184.07162:119111 184.07379:6935 185.07352:2663 185.50281:1637 185.646:832 294.27832:1498 413.2623:3329 650.42932:1720 668.4707:1498 709.56409:1387 727.57281:2774
94523	22.65	759.633	1.4397	293.569	SM 38:1;2O	SM 18:1;2O/20:0	[M+H]+		0.4	TRUE	295.26	759.637	C43H87N2O6P	SM	AADLTHQNYQJHQV-JMUUFCRMNA-N	CCCCCCCCCCCCCCCCCCCC(=O)NC(COP([O-])(=O)OCC[N+](C)(C)C)C(O)\C=C\CCCCCCCCCCCCC	210	FALSE	TRUE	TRUE	TRUE		FALSE	FALSE	null	null	100	0	97.7	76.9	61.3	100	20190804_TIMS1_LC6_CaVa_Lipidom_plasma_NIST_1ul_for column conditioning_C1_1_781	759.63324:3167499 760.63659:0 761.63995:0	184.01109:2330 184.06944:39999 184.07159:500000 184.07376:113787 184.6209:4757 184.83089:2913 185.07349:6408 185.07565:20970 185.36179:3107 185.42685:874 185.77187:6699 231.14081:1165 264.26462:4466 682.55359:16117 741.62854:1942 741.64154:2233 742.63519:4757 759.64642:3495
93935	21.378	757.62	1.4264	290.87	SM 38:2;2O	SM 18:2;2O/20:0	[M+H]+		0.4	TRUE	291.96	757.622	C43H85N2O6P	SM	RIQUZAZTFMJZDT-QCVIXQMPNA-N	CCCCCCCCCCCCCCCCCCCC(=O)NC(COP([O-])(=O)OCC[N+](C)(C)C)C(O)\C=C\CC\C=C\CCCCCCCCC	210	FALSE	TRUE	TRUE	TRUE		FALSE	FALSE	null	null	100	0	98.9	61.4	68.1	100	20190804_TIMS1_LC6_CaVa_Lipidom_plasma_NIST_1ul_for column conditioning_C1_1_782	757.61957:2392349 758.62292:0 759.62628:0	166.06104:10388 167.06418:6311 183.94844:12427 184.06943:178253 184.07159:701748 184.07375:135534 184.58411:2039 184.61656:6699 185.02364:2816 185.07349:43399 185.07564:31457 185.0778:6505 185.11682:3981 185.19051:2427 185.28589:4563 185.70456:2330 262.24887:5534 556.54279:4951 681.53448:7282 739.60425:6117 757.60645:1942 757.62396:9806 757.65466:2524 757.81689:5146
93493	19.505	755.604	1.4076	287.05	SM 38:3;2O		[M+H]+		0.2	TRUE	288.66	755.606	C43H83N2O6P	SM	GBTNDSBUEFQCEK-SKFHMOIXNA-N	CCCCCCC\C=C/C\C=C/C\C=C/CCCCCCCCCCCCCCC(=O)NC(COP([O-])(=O)OCC[N+](C)(C)C)C(O)CCCCC	220	FALSE	TRUE	TRUE	TRUE		FALSE	FALSE	null	null	97.4	0	99.6	74.2	76.5	100	20190804_TIMS1_LC6_CaVa_Lipidom_plasma_NIST_1ul_for column conditioning_C1_1_782	755.60425:160097 756.6076:0 757.61096:0	184.06943:874 184.07159:8252 460.47504:874 755.57361:7670
97185	24.366	771.607	1.4146	288.358	SM 38:3;3O		[M+H]+		0.2	TRUE	289.45	771.601	C43H83N2O7P	SM	ZWFWYZBVTLMDKE-XSMZTDTHNA-N	CCCCCCCCCCCCCCC(O)C(O)C(COP([O-])(=O)OCC[N+](C)(C)C)NC(=O)CCCCCCCCC\C=C/C\C=C/C\C=C/CC	220	FALSE	TRUE	TRUE	TRUE		FALSE	FALSE	null	null	100	null	99.3	33.7	61.8	100	20190804_TIMS1_LC6_CaVa_Lipidom_plasma_NIST_1ul_for column conditioning_C1_1_782	771.60736:26205 772.61071:0 773.61407:0	184.06943:1806 184.07159:5148 184.07375:2822 184.63387:1287 265.25204:452 470.35385:5644 470.85138:474 480.30606:1468 490.35544:1355 490.36249:2077 497.3851:1919 497.53076:1693 515.36615:2348 579.53088:1129 581.53418:203 599.50055:1987 633.57239:723 736.60547:1310 771.59851:1332 771.60291:2303 771.61176:1332 771.61621:1422
97604	23.263	773.648	1.4522	296.011	SM 39:1;2O	SM 17:1;2O/22:0	[M+H]+	adduct linked to 28193_[M+NH4]+	0.4	TRUE	296.23	773.653	C44H89N2O6P	SM	BEHLQMQPYDCEFC-MHAUTQJVNA-N	CCCCCCCCCCCCCCCCCCCCCC(=O)NC(COP([O-])(=O)OCC[N+](C)(C)C)C(O)\C=C\CCCCCCCCCCCC	210	FALSE	TRUE	TRUE	TRUE		FALSE	FALSE	null	null	100	0	100	56.4	68.2	100	20190804_TIMS1_LC6_CaVa_Lipidom_plasma_NIST_1ul_for column conditioning_C1_1_780	773.64844:1785740 774.65179:0 775.65515:0	183.69797:8738 184.06297:18544 184.06946:62330 184.07162:226311 184.07378:33689 184.08028:6990 184.08675:7864 184.97385:4175 185.07133:10097 185.07568:9417 185.31627:971 187.03098:6214 250.25095:8738 328.31421:9126 370.3537:6893 605.60376:3883 755.63068:5049 773.65729:5340
101834	23.932	789.679	1.4744	300.446	SM 40:0;2O		[M+H]+	adduct linked to 27164_[M+Na]+	0.8	TRUE	301	789.684	C45H93N2O6P	SM	WNHMBHZWQZDZTC-UHFFFAOYNA-N	CCCCCCCCCCCCCCCCCCCCCCCCCCCCCCCC(=O)NC(COP([O-])(=O)OCC[N+](C)(C)C)C(O)CCCCC	220	FALSE	TRUE	TRUE	TRUE		FALSE	FALSE	null	null	96.6	0	99.9	78.2	78.7	100	20190804_TIMS1_LC6_CaVa_Lipidom_plasma_NIST_1ul_for column conditioning_C1_1_778	789.67932:539459 790.68267:0 791.68603:0	184.06729:4672 184.06944:21299 184.07161:149576 184.07378:20388 184.08241:7585 185.0735:7342 789.6748:5279 789.67932:5825
105148	23.092	805.68	1.4823	301.936	SM 40:0;3O		[M+H]+		0.4	TRUE	303	805.679	C45H93N2O7P	SM	CCNIABLYZAMGDC-UHFFFAOYNA-N	CCCCCCCCCCCCCCCCCCCCCC(=O)NC(COP([O-])(=O)OCC[N+](C)(C)C)C(O)C(O)CCCCCCCCCCCCCC	220	FALSE	TRUE	TRUE	TRUE		FALSE	FALSE	null	null	100	0	99.4	47.2	57.6	100	20190804_TIMS1_LC6_CaVa_Lipidom_plasma_NIST_1ul_for column conditioning_C1_1_781	805.6756:31788 806.67895:0 807.68231:0	184.07159:14166 184.07375:3310 309.27658:5472 310.28299:3928 468.37314:3177 745.66791:1677 805.68011:4148
101249	23.695	787.666	1.466	298.749	SM 40:1;2O	SM 18:1;2O/22:0	[M+H]+		0.2	TRUE	300.81	787.669	C45H91N2O6P	SM	FJJANLYCZUNFSE-BSKJHSHCNA-N	CCCCCCCCCCCCCCCCCCCCCC(=O)NC(COP([O-])(=O)OCC[N+](C)(C)C)C(O)\C=C\CCCCCCCCCCCCC	210	FALSE	TRUE	TRUE	TRUE		FALSE	FALSE	null	null	100	0	98	66.9	69.5	100	20190804_TIMS1_LC6_CaVa_Lipidom_plasma_NIST_1ul_for column conditioning_C1_1_778	787.66644:11618152 788.66979:0 789.67315:0	89.18466:874 166.06107:9709 183.74113:8544 183.75626:3398 183.89662:4369 183.97655:5437 184.05215:3204 184.06944:218932 184.07161:3482039 184.07378:666990 184.07809:23010 184.08675:5534 184.0889:52427 184.09106:6893 184.09972:1748 184.15158:4757 184.15375:3204 184.46944:2816 184.4716:5146 184.4781:5729 184.48026:6214 184.52138:7184 184.56897:2330 184.72697:4563 184.90453:3495 184.91968:4272 185.0…
100491	22.979	785.652	1.4548	296.462	SM 40:2;2O	SM 18:2;2O/22:0	[M+H]+		0.4	TRUE	296.47	785.653	C45H89N2O6P	SM	UCLWWTCDZKLHGY-INARCNGINA-N	CCCCCCCCCCCCCCCCCCCCCC(=O)NC(COP([O-])(=O)OCC[N+](C)(C)C)C(O)\C=C\CC\C=C\CCCCCCCCC	210	FALSE	TRUE	TRUE	TRUE		FALSE	FALSE	null	null	100	0	99.8	77.8	73.8	100	20190804_TIMS1_LC6_CaVa_Lipidom_plasma_NIST_1ul_for column conditioning_C1_1_778	785.65173:10753911 786.65508:0 787.65844:0	166.05696:7087 166.06107:5825 166.06311:8155 183.32899:6408 183.99599:5825 184.06081:8835 184.06944:9417 184.07161:3051067 184.08675:11262 184.0889:24273 184.09106:1165 184.14293:8932 184.18184:2621 184.4716:874 184.4781:1845 184.48026:874 184.72697:5049 184.74429:874 184.75294:2621 184.75945:5340 184.7811:5146 184.88071:874 185.04533:874 185.06483:3495 185.07133:12039 185.0735:20583 185.07567:69…
99811	21.597	783.631	1.4452	294.529	SM 40:3;2O		[M+H]+		0.4	TRUE	294.11	783.637	C45H87N2O6P	SM	XRZUTEDQBUPDIE-SKFHMOIXNA-N	CCCCCCC\C=C/C\C=C/C\C=C/CCCCCCCCCCCCCCCCC(=O)NC(COP([O-])(=O)OCC[N+](C)(C)C)C(O)CCCCC	220	FALSE	TRUE	TRUE	TRUE		FALSE	FALSE	null	null	100	0	99.6	66	73.1	100	20190804_TIMS1_LC6_CaVa_Lipidom_plasma_NIST_1ul_for column conditioning_C1_1_780	783.63501:342300 784.63836:0 785.64172:0	93.29987:874 166.06104:874 184.06728:14272 184.06943:9320 184.07159:30194 184.07375:12524 184.07591:9515 185.07999:7767 602.26483:1262 765.61957:6408 783.64392:4660
104776	24.264	803.701	1.4889	303.305	SM 41:0;2O		[M+H]+		0.6	TRUE	306.62	803.7	C46H95N2O6P	SM	NSLWBTSHUPXAFV-UHFFFAOYNA-N	CCCCCCCCCCCCCCCCCCCCCCCCCCCCCCCCC(=O)NC(COP([O-])(=O)OCC[N+](C)(C)C)C(O)CCCCC	220	FALSE	TRUE	TRUE	TRUE		FALSE	FALSE	null	null	97.7	0	98	67.2	80.5	100	20190804_TIMS1_LC6_CaVa_Lipidom_plasma_NIST_1ul_for column conditioning_C1_1_779	803.70123:159084 804.70458:0 805.70794:0	184.06297:3883 184.06946:8327 184.07162:56609 184.07378:11875 184.08459:1680 184.08891:1270 185.07352:1755 185.07784:2240 186.07159:1270 505.38828:3211 668.81659:336 769.73712:2427 803.68768:1419 803.70123:1942 803.7193:2203
104309	24.09	801.679	1.4811	301.726	SM 41:1;2O	SM 18:1;2O/23:0	[M+H]+		0.4	TRUE	303.59	801.684	C46H93N2O6P	SM	SXZWBNWTCVLZJN-NHFVQZBWNA-N	CCCCCCCCCCCCCCCCCCCCCCC(=O)NC(COP([O-])(=O)OCC[N+](C)(C)C)C(O)\C=C\CCCCCCCCCCCCC	210	FALSE	TRUE	TRUE	TRUE		FALSE	FALSE	null	null	100	0	98.7	76.3	79.9	100	20190804_TIMS1_LC6_CaVa_Lipidom_plasma_NIST_1ul_for column conditioning_C1_1_780	801.6795:3979576 802.68285:0 803.68621:0	133.07455:794 166.05899:6884 183.96141:5825 184.03918:6708 184.06294:7237 184.06512:7944 184.06728:4766 184.06944:8208 184.07159:1316062 184.07376:16593 184.08673:15975 184.08888:11827 184.19479:4501 184.33318:3972 184.4305:3354 184.52135:2824 184.6447:2824 184.85686:794 184.87419:2383 184.98682:3177 185.02798:4413 185.06265:2207 185.06915:8032 185.07349:20741 185.07565:34422 185.07782:9267 185.1…
103906	23.158	799.665	1.4672	298.908	SM 41:2;2O	SM 21:0;2O/20:2	[M+H]+		0.6	TRUE	301.47	799.669	C46H91N2O6P	SM	ASCBQBWQEDICAM-DYMXKLMANA-N	CCCCCCCCCCCCCCCCCCC(O)C(COP([O-])(=O)OCC[N+](C)(C)C)NC(=O)CCCCCCCCC\C=C/C\C=C/CCCCC	210	FALSE	TRUE	TRUE	TRUE		FALSE	FALSE	null	null	100	0	97.1	60.7	68.6	100	20190804_TIMS1_LC6_CaVa_Lipidom_plasma_NIST_1ul_for column conditioning_C1_1_779	799.66492:1269327 800.66827:0 801.67163:0	184.06944:59514 184.07159:426408 184.07376:44563 184.0824:4369 184.09753:4078 185.06915:12621 185.07132:24077 185.07565:25340 185.08432:10000 185.20352:874 308.28302:874 476.7626:874 555.40857:6214 612.5968:3786 799.66492:10485
103437	22.148	797.653	1.4585	297.152	SM 41:3;2O		[M+H]+		0.2	TRUE	296.77	797.653	C46H89N2O6P	SM	VUEQCUOMZWVKHZ-WZUSAPNINA-N	CCCCCCC\C=C/C\C=C/C\C=C/CCCCCCCCCCCCCCCCC(=O)NC(COP([O-])(=O)OCC[N+](C)(C)C)C(O)CCCCCC	220	FALSE	TRUE	TRUE	TRUE		FALSE	FALSE	null	null	100	0	100	75.3	78.7	100	20190804_TIMS1_LC6_CaVa_Lipidom_plasma_NIST_1ul_for column conditioning_C1_1_782	797.65283:561001 798.65618:0 799.65954:0	184.06943:22622 184.07159:135728 184.07375:31165 184.07806:11650 184.08456:7379 184.09752:5437 185.07349:9709 185.75015:3786 779.68066:7087 797.64838:4078 797.65735:8058
108754	24.62	817.71	1.5028	306.048	SM 42:0;2O		[M+H]+		0.4	TRUE	308.37	817.716	C47H97N2O6P	SM	KIUOSJFEKWWKSM-UHFFFAOYNA-N	CCCCCCCCCCCCCCCCCCCCCCCCCCCCCCCCCC(=O)NC(COP([O-])(=O)OCC[N+](C)(C)C)C(O)CCCCC	220	FALSE	TRUE	TRUE	TRUE		FALSE	FALSE	null	null	100	0	97.8	67.5	85.1	100	20190804_TIMS1_LC6_CaVa_Lipidom_plasma_NIST_1ul_for column conditioning_C1_1_778	817.70984:227744 818.71319:0 819.71655:0	184.06728:1965 184.06944:5493 184.07159:40872 184.07376:44851 184.07591:3599 184.08025:4405 184.08456:3481 184.94783:1208 185.07349:2865 185.07782:3078 185.07999:2202 185.08865:1634 382.31726:1563 467.41882:1066 481.43774:1658 577.5235:2036 610.828:213 615.63605:1871 799.69196:1066 817.55499:1350 817.6825:1989 817.69617:1302 817.70526:2510 817.70984:1160 817.71893:1279 817.72345:1587
108234	24.264	815.698	1.497	304.881	SM 42:1;2O		[M+H]+	adduct linked to 30277_[M+Na]+	0.2	TRUE	306.35	815.7	C47H95N2O6P	SM	XMLLINSHRHLMER-ZCXUNETKNA-N	CCCCCCCCCC\C=C/CCCCCCCCCCCCCCCCCCCCCC(=O)NC(COP([O-])(=O)OCC[N+](C)(C)C)C(O)CCCCC	220	FALSE	TRUE	TRUE	TRUE		FALSE	FALSE	null	null	100	0	98.4	75.1	74.7	100	20190804_TIMS1_LC6_CaVa_Lipidom_plasma_NIST_1ul_for column conditioning_C1_1_782	815.69788:7974404 816.70123:0 817.70459:0	166.05899:6926 166.0631:12233 171.19031:583 183.86852:4790 183.97868:2460 184.06943:109579 184.07159:1032751 184.07375:172427 184.08672:8220 184.08888:8350 184.09103:906 184.18398:2589 184.19911:1618 184.52135:583 184.76808:2330 184.8222:2524 184.911:1877 185.01064:2071 185.06049:841 185.0713:7638 185.07564:8155 185.0778:10615 185.2989:841 185.3596:3107 185.40732:2589 185.58521:1812 185.76968:123…
110921	22.993	831.688	1.4982	305.019	SM 42:1;3O		[M+H]+		0.2	TRUE	306.62	831.695	C47H95N2O7P	SM	PGBVCNBXYRUHSM-FCQUAONHNA-N	CCCCCCCCCCCCCCC(O)C(O)C(COP([O-])(=O)OCC[N+](C)(C)C)NC(=O)CCCCCCCCCCC\C=C/CCCCCCCCCC	220	FALSE	TRUE	TRUE	TRUE		FALSE	FALSE	null	null	100	0	97.6	81.4	57.1	100	20190804_TIMS1_LC6_CaVa_Lipidom_plasma_NIST_1ul_for column conditioning_C1_1_782	831.68787:68690 832.69122:0 833.69458:0	136.85481:460 145.29324:460 184.06943:6285 184.07159:16862 184.07806:3577 184.1321:3321 831.67407:6081
107414	23.613	813.684	1.4843	302.299	SM 42:2;2O	SM 18:1;2O/24:1	[M+H]+	similar chromatogram in higher mz_28739	0.4	TRUE	303.13	813.684	C47H93N2O6P	SM	ZJDDNEXGXYLHDF-AMDQDZSZNA-N	CCCCCCCCCCCCC\C=C\C(O)C(COP([O-])(=O)OCC[N+](C)(C)C)NC(=O)CCCCCCCCCCC\C=C/CCCCCCCCCC	210	FALSE	TRUE	TRUE	TRUE		FALSE	FALSE	null	null	100	0	99.8	69.3	71.6	100	20190804_TIMS1_LC6_CaVa_Lipidom_plasma_NIST_1ul_for column conditioning_C1_1_778	813.68402:12852151 814.68737:0 815.69073:0	73.76133:546 166.05901:11650 166.06311:6129 172.28616:3095 183.47998:2913 183.90524:4187 183.97006:1517 184.00031:5340 184.00462:1578 184.05432:3823 184.05865:8313 184.06944:34769 184.07161:3428156 184.07378:549756 184.08675:2124 184.0889:86468 184.11916:1942 184.14941:4066 184.15158:5340 184.15375:4612 184.1559:1942 184.17319:3883 184.25966:2367 184.45647:2306 184.45863:546 184.46944:7826 184.47…
106709	22.919	811.668	1.4718	299.776	SM 42:3;2O	SM 18:2;2O/24:1	[M+H]+	adduct linked to 29999_[M+Na]+	0.6	TRUE	299.92	811.669	C47H91N2O6P	SM	BOTNSYXPDLQHTH-HRUVKIKFNA-N	CCCCCCCCCC\C=C/CCCCCCCCCCCC(=O)NC(COP([O-])(=O)OCC[N+](C)(C)C)C(O)\C=C\CC\C=C\CCCCCCCCC	210	FALSE	TRUE	TRUE	TRUE		FALSE	FALSE	null	null	100	0	99.9	74.5	77.7	100	20190804_TIMS1_LC6_CaVa_Lipidom_plasma_NIST_1ul_for column conditioning_C1_1_778	811.66803:10038097 812.67138:0 813.67474:0	166.05902:20971 166.06107:23301 167.06421:7961 183.87935:2039 184.00464:3981 184.05219:4757 184.06946:16990 184.07162:2969902 184.07379:333495 184.08459:2913 184.08675:14660 184.08891:44175 184.09106:1942 184.10835:5049 184.11052:2524 184.12566:5243 184.12781:4078 184.13646:3689 184.1516:3204 184.23373:3981 184.47162:1845 184.48027:874 184.50623:5728 184.67719:2427 184.94136:7184 184.99551:2233 1…
106147	22.017	809.65	1.4614	297.667	SM 42:4;2O	SM 18:1;2O/24:3	[M+H]+		0.2	TRUE	300	809.653	C47H89N2O6P	SM	PVUVQCXPOULNJV-LSYBZMIPNA-N	CCCCCCCCCCCCC\C=C\C(O)C(COP([O-])(=O)OCC[N+](C)(C)C)NC(=O)CCCCCCCC\C=C/C\C=C/C\C=C/CCCCCCC	210	FALSE	TRUE	TRUE	TRUE		FALSE	FALSE	null	null	100	0	96.9	64.6	69.4	100	20190804_TIMS1_LC6_CaVa_Lipidom_plasma_NIST_1ul_for column conditioning_C1_1_780	809.6499:975934 810.65325:0 811.65661:0	184.06728:8641 184.06944:43009 184.07159:56310 185.07565:9029 231.46783:874 264.26981:4369 469.13181:874 809.64539:2330
109203	16.453	819.588	1.4302	291.243	SM 42:7;3O		[M+H]+		0.2	TRUE	292.6	819.601	C47H83N2O7P	SM	RMXJJMJLJGHZOG-LMBIDQMFNA-N	CCCCCCCCC\C=C\CCCC(O)C(O)C(COP([O-])(=O)OCC[N+](C)(C)C)NC(=O)CCCC\C=C/C\C=C/C\C=C/C\C=C/C\C=C/C\C=C/CC	220	FALSE	TRUE	TRUE	TRUE		FALSE	FALSE	null	null	100	0	99.1	12.4	88.3	100	20190804_TIMS1_LC6_CaVa_Lipidom_plasma_NIST_1ul_for column conditioning_C1_1_779	819.58752:59292 820.59087:0 821.59423:0	184.06947:4466 184.07381:3379 637.47943:4932 637.48346:6446 743.45587:932 761.46509:3728 761.46948:5709 761.48267:7262 763.07452:1282 785.57593:932 785.59821:1592 786.53601:2058 801.57147:1903 817.76007:738 819.57385:1515
108726	20.558	817.578	1.4374	292.728	SM 42:8;3O		[M+H]+		0.2	TRUE	291.32	817.585	C47H81N2O7P	SM	NRXNKPIXUCNAKI-OOSZJPKMNA-N	CCCCC\C=C\CC\C=C\CCCC(O)C(O)C(COP([O-])(=O)OCC[N+](C)(C)C)NC(=O)CCCC\C=C/C\C=C/C\C=C/C\C=C/C\C=C/C\C=C/CC	220	FALSE	TRUE	TRUE	TRUE		FALSE	FALSE	null	null	100	0	98.6	88.6	59.8	100	20190804_TIMS1_LC6_CaVa_Lipidom_plasma_NIST_1ul_for column conditioning_C1_1_778	817.57782:43220 818.58117:0 819.58453:0	184.06946:8981 184.07378:6715 309.59042:728 817.5824:5340
110651	24.62	829.709	1.5109	307.626	SM 43:1;2O		[M+H]+	adduct linked to 27168_[M+H-H2O]+	0.4	TRUE	308.11	829.716	C48H97N2O6P	SM	PVVLRRCWOPKLHY-OHYVAXEENA-N	CCCCCCCCCCCCCCCCCCCCCCCCCCCCCCCCCCC(=O)NC(COP([O-])(=O)OCC[N+](C)(C)C)C(O)\C=C\CCC	220	FALSE	TRUE	TRUE	TRUE		FALSE	FALSE	null	null	100	0	99.7	62.3	80.3	100	20190804_TIMS1_LC6_CaVa_Lipidom_plasma_NIST_1ul_for column conditioning_C1_1_778	829.70935:370504 830.7127:0 831.71606:0	183.98949:548 184.05647:2738 184.06944:6597 184.07159:94300 184.07376:22255 184.08025:1270 184.08456:573 185.07349:2689 185.07565:5875 186.79794:1743 187.14642:1120 278.78775:224 467.37405:2290 469.38025:1568 482.35382:1519 493.37924:2340 619.6142:2564 628.63879:1917 668.64355:697 811.71332:523 829.71399:4605 829.72772:2266
110378	24.215	827.697	1.4996	305.338	SM 43:2;2O		[M+H]+		0.6	TRUE	306.81	827.7	C48H95N2O6P	SM	HKPROAQUMPEHJM-GJLVVWLQNA-N	CCCCCCC\C=C/C\C=C/CCCCCCCCCCCCCCCCCCCCCC(=O)NC(COP([O-])(=O)OCC[N+](C)(C)C)C(O)CCCCCC	220	FALSE	TRUE	TRUE	TRUE		FALSE	FALSE	null	null	96.3	0	98.9	51.9	85.1	100	20190804_TIMS1_LC6_CaVa_Lipidom_plasma_NIST_1ul_for column conditioning_C1_1_778	827.69647:192108 828.69982:0 829.70318:0	184.06728:3791 184.07159:19372 184.07376:21082 184.07591:14702 184.07808:2265 279.08566:2358 309.27939:2543 369.34589:1988 420.35757:3976 510.37762:3560 529.38123:2312 578.10162:416 599.50055:2034 644.62927:2219 783.75098:2312 827.65063:5733 827.70563:2265
110129	23.215	825.677	1.486	302.58	SM 43:3;2O		[M+H]+		0.4	TRUE	304.77	825.684	C48H93N2O6P	SM	FXPSQKKRKFEPPD-WZUSAPNINA-N	CCCCCCC\C=C/C\C=C/C\C=C/CCCCCCCCCCCCCCCCCCC(=O)NC(COP([O-])(=O)OCC[N+](C)(C)C)C(O)CCCCCC	220	FALSE	TRUE	TRUE	TRUE		FALSE	FALSE	null	null	100	0	96.5	67.5	81	100	20190804_TIMS1_LC6_CaVa_Lipidom_plasma_NIST_1ul_for column conditioning_C1_1_778	825.68146:189623 826.68481:0 827.68817:0	184.06294:6278 184.06943:6796 184.07159:64209 184.07375:29709 185.51361:2395 186.07808:6214 222.88576:583 317.20624:4531 369.34894:1748 445.29028:583 766.54535:2977 807.65247:3948 825.64484:2718 825.65857:3754 825.66315:1812
112708	24.307	841.713	1.5156	308.497	SM 44:2;2O		[M+H]+		0.6	TRUE	308.03	841.716	C49H97N2O6P	SM	VLXMWWQFLNFQCC-NFYLBXPENA-N	CCCCCCC\C=C/C\C=C/CCCCCCCCCCCCCCCCCCCCCCCC(=O)NC(COP([O-])(=O)OCC[N+](C)(C)C)C(O)CCCCC	220	FALSE	TRUE	TRUE	TRUE		FALSE	FALSE	null	null	100	0	100	61.5	76.9	100	20190804_TIMS1_LC6_CaVa_Lipidom_plasma_NIST_1ul_for column conditioning_C1_1_778	841.71313:154149 842.71648:0 843.71984:0	184.06944:12004 184.07159:62105 184.07376:6355 184.07808:2707 184.08672:1706 185.07565:1706 185.07782:3354 185.07999:1559 185.3748:794 571.43066:1883 578.51526:647 597.48602:265 604.53015:3001 783.73755:853 823.70551:883 841.69928:2530 841.72235:736
112493	23.712	839.7	1.5028	305.915	SM 44:3;2O		[M+H]+		0.6	TRUE	306.35	839.7	C49H95N2O6P	SM	JDBHJRJLTGULOS-SKFHMOIXNA-N	CCCCCCC\C=C/C\C=C/C\C=C/CCCCCCCCCCCCCCCCCCCCC(=O)NC(COP([O-])(=O)OCC[N+](C)(C)C)C(O)CCCCC	220	FALSE	TRUE	TRUE	TRUE		FALSE	FALSE	null	null	98.4	0	99.7	78	78.1	100	20190804_TIMS1_LC6_CaVa_Lipidom_plasma_NIST_1ul_for column conditioning_C1_1_781	839.69958:212598 840.70293:0 841.70629:0	184.07159:56013 184.07376:46677 184.07591:4257 185.36395:3286 839.69037:5601
114397	25.095	853.724	1.5512	315.679	SM 45:3;2O	SM 26:3;2O/19:0	[M+H]+	adduct linked to 32491_[M+NH4]+; adduct linked to 32498_[M+NH4]+; adduct linked to 32665_[M+Na]+	0.8	TRUE	309.85	853.716	C50H97N2O6P	SM	JVUMOBWTOSPTCI-ONOCVTIINA-N	CCCCCCCCCCCCCCCCCCC(=O)NC(COP([O-])(=O)OCC[N+](C)(C)C)C(O)\C=C\CC\C=C\CC\C=C\CCCCCCCCCCCCC	410	FALSE	TRUE	TRUE	TRUE		FALSE	FALSE	null	null	100	0	83.8	23.1	68.4	100	20190804_TIMS1_LC6_CaVa_Lipidom_plasma_NIST_1ul_for column conditioning_C1_1_778	853.724:474132 854.72735:0 855.73071:0	184.07159:3295 184.07376:2383 185.07565:5443 258.22772:912 265.24945:1089 285.21768:912 333.26779:3030 341.24719:2971 341.27075:794 361.30286:559 372.32104:2589 385.34726:1589 427.35522:1677 541.4585:2089 544.47961:2001 561.60437:324 563.49323:1853 575.50043:1147 591.48608:2177 597.47827:4442 597.48218:1177 597.48993:824 597.49774:2030 598.48706:1883 598.49097:1559 599.48889:2736 599.4967:3413 59…
117259	23.487	875.662	1.5019	305.536	SM 46:7;3O		[M+H]+		0.2	TRUE	305.15	875.664	C51H91N2O7P	SM	SRBXSFALJHJVMI-VASYDCKRNA-N	CCCCCCCCCCCCCCC(O)C(O)C(COP([O-])(=O)OCC[N+](C)(C)C)NC(=O)CCCCC\C=C/C\C=C/C\C=C/C\C=C/C\C=C/C\C=C/C\C=C/CC	220	FALSE	TRUE	TRUE	TRUE		FALSE	FALSE	null	null	100	0	99.7	49.6	38.9	100	20190804_TIMS1_LC6_CaVa_Lipidom_plasma_NIST_1ul_for column conditioning_C1_1_779	875.66174:118757 876.66509:0 877.66845:0	184.06946:10291 184.07162:34758 184.08891:7282 563.45929:4272 875.67114:2233
116932	21.969	873.65	1.484	301.895	SM 46:8;3O		[M+H]+		0.2	TRUE	302.1	873.648	C51H89N2O7P	SM	MMQRJEAOSLLUMG-ZBEAWVNKNA-N	CCCCCCCCC\C=C\CCCC(O)C(O)C(COP([O-])(=O)OCC[N+](C)(C)C)NC(=O)CCCCC\C=C/C\C=C/C\C=C/C\C=C/C\C=C/C\C=C/C\C=C/CC	220	FALSE	TRUE	TRUE	TRUE		FALSE	FALSE	null	null	100	0	100	32.2	47.5	100	20190804_TIMS1_LC6_CaVa_Lipidom_plasma_NIST_1ul_for column conditioning_C1_1_781	873.65021:66208 874.65356:0 875.65692:0	184.06944:6699 184.07159:20388 185.07565:8447 405.33533:3981 533.40167:874 691.56726:6893 704.99762:874 873.65497:2427
121114	23.599	907.727	1.5797	321.173	SM 48:5;3O		[M+H]+		0.6	TRUE	314.28	907.726	C53H99N2O7P	SM	QOTFBCVLEZVINA-PBYREVRANA-N	CCCCCCCCCCCCCCC(O)C(O)C(COP([O-])(=O)OCC[N+](C)(C)C)NC(=O)CCCCCCCCCCCCC\C=C/C\C=C/C\C=C/C\C=C/C\C=C/CC	420	FALSE	TRUE	TRUE	TRUE		FALSE	FALSE	null	null	100	0	99.3	22	60.2	100	20190804_TIMS1_LC6_CaVa_Lipidom_plasma_NIST_1ul_for column conditioning_C1_1_778	907.72662:45833 908.72997:0 909.73333:0	184.06944:4466 184.07161:2306 184.07378:1359 184.08025:2694 185.00417:583 186.08028:2184 199.14484:1141 267.20901:2330 285.22308:2573 338.73618:655 349.25256:1942 385.33163:1990 461.371:1481 547.46814:1383 548.4823:218 563.47815:1626 573.48474:243 576.49048:1238 587.50293:1214 592.52472:1893 593.47107:558 599.38751:1553 613.47229:801 615.08685:218 627.40942:1408 768.57532:1019 778.58704:1796 780.…
124570	24.754	949.686	1.5599	316.939	SM 52:12;3O		[M+H]+		0.4	TRUE	313.88	949.679	C57H93N2O7P	SM	JCMBLXDNTIZFRK-MACCGALYNA-N	CC\C=C/C\C=C/C\C=C/C\C=C/C\C=C/C\C=C/C\C=C/C\C=C/C\C=C/CCCCCC(=O)NC(COP([O-])(=O)OCC[N+](C)(C)C)C(O)C(O)CCC\C=C\CC\C=C\CC\C=C\C	220	FALSE	TRUE	TRUE	TRUE		FALSE	FALSE	null	null	100	null	95.1	6.9	60.7	100	20190804_TIMS1_LC6_CaVa_Lipidom_plasma_NIST_1ul_for column conditioning_C1_1_782	949.68567:22974 950.68902:0 951.69238:0	184.07375:1371 390.92331:1104 477.32269:2018 489.26266:1390 557.35846:1180 603.39105:1390 629.19397:838 643.38837:1237 668.43756:1256 698.48303:742 699.49786:1294 741.74561:781 767.72321:895 861.59766:495 876.62805:1161 903.62341:781 906.19153:457 915.70508:1237 932.68121:1256 947.17426:781 949.70044:914
42174	16.568	488.393	1.12	230.613	TG 24:0	TG 8:0_8:0_8:0	[M+NH4]+	similar chromatogram in higher mz_10637	0.2	TRUE	228.45	488.395	C27H50O6	TG	VLPFTAMPNXLGLX-UHFFFAOYSA-N	CCCCCCCC(=O)OCC(COC(=O)CCCCCCC)OC(=O)CCCCCCC	210	FALSE	TRUE	TRUE	TRUE		FALSE	FALSE	null	null	99	0	98.3	55.7	69.8	100	20190804_TIMS1_LC6_CaVa_Lipidom_plasma_NIST_1ul_for column conditioning_C1_1_782	488.39285:55692 489.3962:0 490.39956:0	144.13403:505 183.13277:1864 307.2547:2117 327.23279:505 327.23856:835 327.24719:3049 327.25009:22000 327.25296:5009 327.25583:2311 328.25354:4311 328.25644:2311 328.33148:680 488.28021:757
47744	18.626	516.423	1.1568	237.851	TG 26:0	TG 8:0_8:0_10:0	[M+NH4]+		0.2	TRUE	237.36	516.426	C29H54O6	TG	OXBFEJBBKCRANO-UHFFFAOYNA-N	CCCCCCCCCC(=O)OCC(COC(=O)CCCCCCC)OC(=O)CCCCCCC	210	FALSE	TRUE	TRUE	TRUE		FALSE	FALSE	null	null	100	0	99.3	62.4	81.1	100	20190804_TIMS1_LC6_CaVa_Lipidom_plasma_NIST_1ul_for column conditioning_C1_1_780	516.42261:71182 517.42596:0 518.42932:0	146.57664:874 327.25009:10097 327.25299:18447 328.25357:7184 329.25858:6990 355.26117:874 355.26718:7282 355.27917:9903 355.2822:12039 355.28519:6893 356.28564:7670 356.28864:3883
54813	20.511	544.45	1.192	244.754	TG 28:0	TG 8:0_10:0_10:0	[M+NH4]+		0.2	TRUE	246.12	544.457	C31H58O6	TG	KHOXIGZKRZJQTF-UHFFFAOYNA-N	CCCCCCCCCC(=O)OCC(COC(=O)CCCCCCC)OC(=O)CCCCCCCCC	210	FALSE	TRUE	TRUE	TRUE		FALSE	FALSE	null	null	100	0	98.6	78.1	80.5	100	20190804_TIMS1_LC6_CaVa_Lipidom_plasma_NIST_1ul_for column conditioning_C1_1_780	544.44989:45716 545.45324:0 546.4566:0	146.62486:874 355.27618:6990 355.2822:31165 355.3002:5922 356.28864:5728 383.31137:12136
60400	22.224	572.486	1.2306	252.383	TG 30:0	TG 10:0_10:0_10:0	[M+NH4]+		0.6	TRUE	255.88	572.488	C33H62O6	TG	LADGBHLMCUINGV-UHFFFAOYSA-N	CCCCCCCCCC(=O)OCC(COC(=O)CCCCCCCCC)OC(=O)CCCCCCCCC	210	FALSE	TRUE	TRUE	TRUE		FALSE	FALSE	null	null	100	0	96	75	69.8	100	20190804_TIMS1_LC6_CaVa_Lipidom_plasma_NIST_1ul_for column conditioning_C1_1_778	572.48969:42785 573.49304:0 574.4964:0	383.31143:19417
65148	23.2	600.515	1.2684	259.85	TG 32:0	TG 8:0_12:0_12:0	[M+NH4]+		0.2	TRUE	260.48	600.52	C35H66O6	TG	JUSFMNAZAGJNRN-UHFFFAOYNA-N	CCCCCCCCCCCC(=O)OCC(COC(=O)CCCCCCC)OC(=O)CCCCCCCCCCC	210	FALSE	TRUE	TRUE	TRUE		FALSE	FALSE	null	null	100	0	99.3	66.8	81.9	100	20190804_TIMS1_LC6_CaVa_Lipidom_plasma_NIST_1ul_for column conditioning_C1_1_782	600.51495:122659 601.5183:0 602.52166:0	183.17157:6699 355.28217:7087 383.21469:1456 383.31134:15534 383.31448:37184 383.3176:8058 383.32382:8350 412.34641:4466 439.37445:13690 439.38113:18155 440.37994:4757 467.39813:8932 467.42911:874
69924	24.314	628.551	1.2915	264.316	TG 34:0	TG 10:0_10:0_14:0	[M+NH4]+		0.4	TRUE	265.29	628.551	C37H70O6	TG	ANPBNWKAHAXTFP-UHFFFAOYNA-N	CCCCCCCCCCCCCC(=O)OCC(COC(=O)CCCCCCCCC)OC(=O)CCCCCCCCC	210	FALSE	TRUE	TRUE	TRUE		FALSE	FALSE	null	null	100	0	99.8	15.5	67.4	100	20190804_TIMS1_LC6_CaVa_Lipidom_plasma_NIST_1ul_for column conditioning_C1_1_779	628.55103:119789 629.55438:0 630.55774:0	309.27945:6497 355.27322:8215 355.27621:15086 355.27921:17326 355.28522:5601 383.31143:8066 383.31454:9933 383.31766:5601 384.31619:5601 384.34116:8066 411.34442:3137 412.35617:3585 439.37784:7842 440.27307:747 468.41113:4108 523.46478:4929 523.47211:9336 523.47571:8514 523.48303:3659 524.47473:6572
69700	23.432	626.532	1.2776	261.499	TG 34:1	TG 8:0_8:0_18:1	[M+NH4]+		0.2	TRUE	260.79	626.535	C37H68O6	TG	ZKXNUZKNXJQKHH-ZCXUNETKNA-N	CCCCCCCC\C=C/CCCCCCCC(=O)OCC(COC(=O)CCCCCCC)OC(=O)CCCCCCC	210	FALSE	TRUE	TRUE	TRUE		FALSE	FALSE	null	null	100	0	99.8	27.9	81.6	100	20190804_TIMS1_LC6_CaVa_Lipidom_plasma_NIST_1ul_for column conditioning_C1_1_782	626.53198:40724 627.53533:0 628.53869:0	327.25009:3045 355.28217:12533 355.28516:7061 438.35675:2604 465.37555:2604 465.38586:3089 465.38931:2692 466.39661:3222 608.57446:1412
74550	24.694	656.577	1.3339	272.754	TG 36:0	TG 12:0_12:0_12:0	[M+NH4]+	adduct linked to 18869_[M+Na]+	0.8	TRUE	267.39	656.582	C39H74O6	TG	VMPHSYLJUKZBJJ-UHFFFAOYSA-N	CCCCCCCCCCCC(=O)OCC(COC(=O)CCCCCCCCCCC)OC(=O)CCCCCCCCCCC	410	FALSE	TRUE	TRUE	TRUE		FALSE	FALSE	null	null	99.5	0	88.5	55.9	69.8	100	20190804_TIMS1_LC6_CaVa_Lipidom_plasma_NIST_1ul_for column conditioning_C1_1_778	656.58154:539751 657.58489:0 658.58825:0	165.16121:2885 166.1678:1914 183.17589:5409 185.68721:583 257.21005:1969 411.33792:5409 411.34116:1470 411.34439:8210 411.3476:6408 411.35083:832 411.37347:2469 412.34964:1110 412.35934:2802 439.34775:2663 439.35443:3301 439.35776:3967 439.36444:583 439.3678:2108 439.37448:143412 439.37781:160525 439.38116:7545 439.38449:1748 439.40118:804 439.43124:1831 439.58148:777 440.1427:277 440.37329:6851 …
74225	24.155	654.563	1.3071	267.28	TG 36:1	TG 8:0_10:0_18:1	[M+NH4]+		0.2	TRUE	265.55	654.567	C39H72O6	TG	WRHBANXXQKCUJB-HNENSFHCNA-N	CCCCCCCCCC(=O)OC(COC(=O)CCCCCCC)COC(=O)CCCCCCC\C=C/CCCCCCCC	210	FALSE	TRUE	TRUE	TRUE		FALSE	FALSE	null	null	100	0	99.3	44.5	78.2	100	20190804_TIMS1_LC6_CaVa_Lipidom_plasma_NIST_1ul_for column conditioning_C1_1_782	654.56281:38822 655.56616:0 656.56952:0	229.1787:879 265.25983:1282 293.2218:2693 354.29214:751 355.27917:1246 356.2886:1520 383.31448:1081 409.31494:1942 437.36356:1557 465.379:751 465.38586:1099 465.38931:7328 465.39273:2143 465.3996:751 465.40649:1337 466.39316:1044 466.4035:1301 493.41812:3371 493.42166:1740 493.4252:1099 494.3349:1905 494.42343:898 494.42697:1008 521.45508:1301 522.45215:751 582.47174:971
80284	25.131	684.611	1.3663	279.136	TG 38:0	TG 12:0_12:0_14:0	[M+NH4]+	adduct linked to 20501_[M+Na]+	0.2	TRUE	275.34	684.614	C41H78O6	TG	SMUUMIRCIBXLGI-UHFFFAOYNA-N	CCCCCCCCCCCCCC(=O)OCC(COC(=O)CCCCCCCCCCC)OC(=O)CCCCCCCCCCC	210	FALSE	TRUE	TRUE	TRUE		FALSE	FALSE	null	null	100	0	93.9	66.1	84.4	100	20190804_TIMS1_LC6_CaVa_Lipidom_plasma_NIST_1ul_for column conditioning_C1_1_782	684.61078:408697 685.61413:0 686.61749:0	183.17157:2555 183.17374:3730 211.20569:10577 257.20493:1431 258.20978:5059 412.34641:3628 439.37445:56925 439.37778:120082 439.38113:3679 439.45456:1124 439.59482:3935 440.23288:460 440.26297:1788 440.37662:3270 440.37994:11292 440.3833:4037 440.38998:5876 443.23904:2351 445.22305:1635 466.87143:1277 467.36713:1584 467.38779:2351 467.39124:6030 467.39813:7103 467.40158:22841 467.405:52122 467.40…
79835	24.811	682.595	1.3443	274.666	TG 38:1	TG 8:0_12:0_18:1	[M+NH4]+		0.6	TRUE	272.8	682.598	C41H76O6	TG	LJDCFPONKMZCBE-VXPUYCOJNA-N	CCCCCCCCCCCC(=O)OC(COC(=O)CCCCCCC)COC(=O)CCCCCCC\C=C/CCCCCCCC	210	FALSE	TRUE	TRUE	TRUE		FALSE	FALSE	null	null	100	0	99	25.6	83.1	100	20190804_TIMS1_LC6_CaVa_Lipidom_plasma_NIST_1ul_for column conditioning_C1_1_779	682.59521:137145 683.59856:0 684.60192:0	218.19766:1606 383.30826:1382 383.31137:822 383.3176:1587 423.35089:1064 437.35025:653 437.3569:1046 465.38245:653 465.38589:1456 465.38934:187 465.39276:3996 465.39621:1064 466.39319:1400 466.40695:1494 489.5058:1400 493.41815:4089 493.42523:485 493.42877:1531 493.43231:934 493.4429:205 493.52075:168 494.41992:1475 514.23871:373 514.24231:1232 521.27325:355 521.45148:784 521.45874:1008 524.3324:…
85789	25.565	712.643	1.3966	285.116	TG 40:0	TG 10:0_14:0_16:0	[M+NH4]+		0.2	TRUE	282.99	712.645	C43H82O6	TG	SMIGULGEODNQEX-UHFFFAOYNA-N	CCCCCCCCCCCCCCCC(=O)OCC(COC(=O)CCCCCCCCC)OC(=O)CCCCCCCCCCCCC	210	FALSE	TRUE	TRUE	TRUE		FALSE	FALSE	null	null	100	0	98.2	33.8	82.2	100	20190804_TIMS1_LC6_CaVa_Lipidom_plasma_NIST_1ul_for column conditioning_C1_1_782	712.64325:304054 713.6466:0 714.64996:0	183.17374:4198 211.20569:1443 212.20685:3306 239.23544:1837 240.23918:1128 257.21771:2335 282.27713:2178 284.0246:892 313.27255:2755 409.11517:1260 421.99191:2230 439.36777:4619 439.37109:14327 439.37445:17948 439.37778:5878 439.38113:4986 439.40784:630 439.41785:708 440.03241:735 440.37659:2335 440.3833:2283 440.43677:787 441.0119:315 453.38651:892 453.39331:1102 453.3967:577 467.38092:1916 467.…
85462	25.347	710.621	1.3749	280.706	TG 40:1	TG 10:0_12:0_18:1	[M+NH4]+	adduct linked to 22510_[M+NH4]+	0.8	TRUE	280.76	710.629	C43H80O6	TG	GIEHMANYVZHXTR-MRCUWXFGNA-N	CCCCCCCCCCCC(=O)OC(COC(=O)CCCCCCCCC)COC(=O)CCCCCCC\C=C/CCCCCCCC	210	FALSE	TRUE	TRUE	TRUE		FALSE	FALSE	null	null	100	0	99.3	42.8	90.2	100	20190804_TIMS1_LC6_CaVa_Lipidom_plasma_NIST_1ul_for column conditioning_C1_1_780	710.62927:100863 711.63262:0 712.63598:0	248.24677:2121 411.34439:8227 411.3573:2018 412.34641:1431 412.34964:2376 437.36026:4446 438.36011:1865 438.73035:996 439.37115:3091 439.37781:1482 440.37329:1763 464.7951:613 465.38934:2990 465.39276:1788 466.46201:307 466.65121:485 467.40848:460 467.41193:1303 467.44638:1482 479.4129:2708 489.25916:3015 493.41815:690 493.42169:2299 493.42523:8099 521.44055:1456 521.44421:6592 521.45148:1201 521…
85110	24.929	708.61	1.3596	277.594	TG 40:2	TG 8:0_16:1_16:1	[M+NH4]+		0.6	TRUE	276.99	708.614	C43H78O6	TG	CTNKKFVFNBQALU-CLFAGFIQNA-N	CCCCCCCC(=O)OCC(COC(=O)CCCCCCC\C=C/CCCCCC)OC(=O)CCCCCCC\C=C/CCCCCC	210	FALSE	TRUE	TRUE	TRUE		FALSE	FALSE	null	null	100	0	100	13.1	77.9	100	20190804_TIMS1_LC6_CaVa_Lipidom_plasma_NIST_1ul_for column conditioning_C1_1_781	708.60962:59473 709.61297:0 710.61633:0	237.21713:2444 263.23511:1942 264.8501:2210 264.88898:2210 265.09641:2310 339.29041:3582 409.32462:7901 409.32785:4921 410.33063:1640 411.34113:6963 411.34436:2410 412.34317:2511 435.33731:6729 435.34064:8002 435.34396:3080 435.34729:2611 435.35062:2042 436.71091:904 437.36023:4921 437.36356:6327 437.36688:2544 438.36008:2611 503.54227:2009 547.48669:2511 575.49274:1607 575.50037:9608 576.50574:4…
87891	25.769	726.654	1.4134	288.435	TG 41:0	TG 13:0_14:0_14:0	[M+NH4]+		0.2	TRUE	286.57	726.661	C44H84O6	TG	WWTLAQVGJOILPE-UHFFFAOYNA-N	CCCCCCCCCCCCCC(=O)OCC(COC(=O)CCCCCCCCCCCC)OC(=O)CCCCCCCCCCCCC	210	FALSE	TRUE	TRUE	TRUE		FALSE	FALSE	null	null	96.7	0	98.5	5.7	78	100	20190804_TIMS1_LC6_CaVa_Lipidom_plasma_NIST_1ul_for column conditioning_C1_1_782	726.65356:85307 727.65691:0 728.66027:0	192.18048:1179 339.29041:499 341.27072:1096 397.33279:804 430.39313:818 440.41672:943 453.35938:707 480.40729:652 481.42374:707 495.42975:125 537.48895:735 551.50037:1318 554.33179:929 579.55011:652 609.75775:250 610.39899:527 611.5683:832
90990	26.014	740.675	1.4305	291.814	TG 42:0	TG 12:0_14:0_16:0	[M+NH4]+	adduct linked to 23588_[M+Na]+	0.8	TRUE	288.89	740.676	C45H86O6	TG	PGZSAELMQZLYOA-UHFFFAOYNA-N	CCCCCCCCCCCCCCCC(=O)OCC(COC(=O)CCCCCCCCCCC)OC(=O)CCCCCCCCCCCCC	210	FALSE	TRUE	TRUE	TRUE		FALSE	FALSE	null	null	100	0	95.1	61.8	90.4	100	20190804_TIMS1_LC6_CaVa_Lipidom_plasma_NIST_1ul_for column conditioning_C1_1_781	740.67462:527713 741.67797:0 742.68133:0	165.16122:1255 183.16943:1205 183.17159:1540 185.09517:1322 193.19312:3448 207.20869:1423 211.2011:3482 211.2034:5926 211.20572:3097 212.20688:1557 212.2092:1188 228.23209:1021 239.23547:1657 239.23795:3096 256.26324:1021 257.21262:870 257.24582:1640 285.23386:1841 285.24191:1958 286.2435:1573 286.72067:803 307.31339:1155 313.27261:1473 313.28107:385 335.32965:1038 338.33762:368 338.34055:1272 38…
90693	25.703	738.656	1.4134	288.348	TG 42:1	TG 10:0_16:0_16:1	[M+NH4]+		0.8	TRUE	286.69	738.661	C45H84O6	TG	GAJQVTIAMLEKGK-ZZEZOPTANA-N	CCCCCCCCCCCCCCCC(=O)OC(COC(=O)CCCCCCCCC)COC(=O)CCCCCCC\C=C/CCCCCC	210	FALSE	TRUE	TRUE	TRUE		FALSE	FALSE	null	null	100	0	98.3	34.2	93.8	100	20190804_TIMS1_LC6_CaVa_Lipidom_plasma_NIST_1ul_for column conditioning_C1_1_781	738.65601:245484 739.65936:0 740.66272:0	219.20818:2939 283.2601:525 409.36334:1364 436.44141:289 439.37115:2545 439.37451:1942 439.37784:27525 439.38116:2886 439.38785:1522 440.05917:1417 440.36664:1601 440.37665:4854 440.38669:2493 465.37561:2099 465.37906:2519 465.38248:3831 465.38937:8449 465.39279:3699 465.39624:11625 465.39966:4803 465.40311:2467 465.40997:1102 466.3898:236 466.39322:5694 466.39667:5117 467.34308:3018 467.40506:94…
90359	25.382	736.64	1.3981	285.236	TG 42:2	TG 10:0_14:1_18:1	[M+NH4]+		0.8	TRUE	282.45	736.645	C45H82O6	TG	CTEDHMXMHRVKMF-QSXLHURENA-N	CCCCCCCCCC(=O)OCC(COC(=O)CCCCCCC\C=C/CCCCCCCC)OC(=O)CCCCCCC\C=C/CCCC	210	FALSE	TRUE	TRUE	TRUE		FALSE	FALSE	null	null	100	0	96	15.5	85	100	20190804_TIMS1_LC6_CaVa_Lipidom_plasma_NIST_1ul_for column conditioning_C1_1_781	736.64447:108670 737.64782:0 738.65118:0	181.25163:2027 196.01495:1142 311.25174:1970 389.38492:2599 437.35361:2827 437.36026:1285 439.37784:1685 445.39117:2827 465.38937:1314 465.39279:5939 466.39322:2056 491.40356:1885 493.41818:2085 495.13562:257 510.4928:999 519.43121:1999 519.43481:10937 519.43848:7453 519.44208:1885 519.44574:2113 519.453:2941 519.60907:286 520.44086:1685 520.44812:1513 521.45514:3341 547.46069:1913 547.46814:1856…
93383	26.096	754.689	1.4467	295.019	TG 43:0	TG 13:0_14:0_16:0	[M+NH4]+		0.4	TRUE	294.25	754.692	C46H88O6	TG	ZRSVGPOZCZNLBE-UHFFFAOYNA-N	CCCCCCCCCCCCCCCC(=O)OCC(COC(=O)CCCCCCCCCCCC)OC(=O)CCCCCCCCCCCCC	210	FALSE	TRUE	TRUE	TRUE		FALSE	FALSE	null	null	100	0	99.9	44.1	84.9	100	20190804_TIMS1_LC6_CaVa_Lipidom_plasma_NIST_1ul_for column conditioning_C1_1_782	754.68512:176636 755.68847:0 756.69183:0	181.99432:243 205.19141:674 440.85809:243 453.39334:2077 467.39816:3128 467.40161:2238 481.40628:1106 481.41327:3641 481.42377:9493 481.44125:1672 483.43533:1079 495.42978:5583 495.43332:3075 495.43689:3668 496.01846:782 496.07169:243 496.43713:2319 509.45328:13377 509.45688:6202 510.44238:998 511.46848:2265 523.46838:1456 523.47205:2616 523.51208:1456 527.78833:1510 537.47791:728 537.48529:1160 …
93124	25.805	752.674	1.4351	292.673	TG 43:1	TG 12:0_15:0_16:1	[M+NH4]+		0.2	TRUE	289.75	752.676	C46H86O6	TG	IFRAQUPEQGNBHP-VZCXRCSSNA-N	CCCCCCCCCCCCCCC(=O)OC(COC(=O)CCCCCCCCCCC)COC(=O)CCCCCCC\C=C/CCCCCC	210	FALSE	TRUE	TRUE	TRUE		FALSE	FALSE	null	null	100	0	96.1	21.8	88	100	20190804_TIMS1_LC6_CaVa_Lipidom_plasma_NIST_1ul_for column conditioning_C1_1_782	752.67371:130322 753.67706:0 754.68042:0	205.19366:2913 225.2198:934 260.24597:1630 271.22836:1685 283.22522:788 285.23651:2052 285.24994:1319 286.24347:2107 299.25558:458 383.33319:1117 409.40518:1502 453.38651:3755 453.38992:2272 453.39331:6191 453.3967:916 454.39435:1264 465.38931:1337 465.39273:1154 465.3996:2070 466.39661:1502 467.40158:898 467.40845:3664 467.41534:1539 467.41879:476 467.46356:989 468.4007:550 479.34311:1392 479.40…
96642	26.348	768.703	1.4634	298.345	TG 44:0	TG 14:0_14:0_16:0	[M+NH4]+	similar chromatogram in higher mz_27171	0.6	TRUE	295.47	768.708	C47H90O6	TG	AMXRERGJDVUTMF-UHFFFAOYNA-N	CCCCCCCCCCCCCCCC(=O)OCC(COC(=O)CCCCCCCCCCCCC)OC(=O)CCCCCCCCCCCCC	210	FALSE	TRUE	TRUE	TRUE		FALSE	FALSE	null	null	100	0	95.1	53.9	78.6	100	20190804_TIMS1_LC6_CaVa_Lipidom_plasma_NIST_1ul_for column conditioning_C1_1_778	768.70337:617954 769.70672:0 770.71008:0	179.17758:1602 183.17374:1214 211.2057:2694 221.22197:1602 221.22672:1917 239.23547:2257 239.23793:3374 240.2392:2087 258.21237:2233 267.26627:2476 285.23923:1286 288.07886:267 313.26978:2015 314.26572:3204 407.31631:1383 467.39816:1723 467.40161:2330 467.40506:1456 467.41193:437 467.41537:2451 468.37317:1311 468.40765:1311 481.42377:1699 482.43079:1335 495.11078:437 495.41562:5049 495.43335:2810…
96282	26.033	766.687	1.4498	295.586	TG 44:1	TG 12:0_14:0_18:1	[M+NH4]+	similar chromatogram in higher mz_34017; adduct linked to 25312_[M+Na]+	0.8	TRUE	292.18	766.692	C47H88O6	TG	MVBJOSAJFXMGHL-FCQUAONHNA-N	CCCCCCCCCCCCCC(=O)OC(COC(=O)CCCCCCCCCCC)COC(=O)CCCCCCC\C=C/CCCCCCCC	210	FALSE	TRUE	TRUE	TRUE		FALSE	FALSE	null	null	100	0	93	37	92.1	100	20190804_TIMS1_LC6_CaVa_Lipidom_plasma_NIST_1ul_for column conditioning_C1_1_781	766.69104:643016 767.69439:0 768.69775:0	68.04504:171 153.12556:1637 179.1776:704 183.1716:362 183.17377:4207 183.17807:2303 184.17752:1390 191.17715:1542 201.20229:1142 205.19371:933 209.19206:1656 211.20341:5978 211.20573:895 212.20457:1675 219.20819:3464 221.22437:1580 223.20692:742 237.21716:3084 237.21962:2151 237.22453:2627 238.22403:1808 239.23303:1980 239.23795:2931 247.24149:1961 248.24429:1847 256.26324:4264 257.20242:1275 257…
96020	25.667	764.672	1.4345	292.473	TG 44:2	TG 10:0_16:0_18:2	[M+NH4]+		0.2	TRUE	289.52	764.676	C47H86O6	TG	NYEYZZJCSHLJCF-TVHMIOOGNA-N	CCCCCCCCCCCCCCCC(=O)OC(COC(=O)CCCCCCCCC)COC(=O)CCCCCCC\C=C/C\C=C/CCCCC	210	FALSE	TRUE	TRUE	TRUE		FALSE	FALSE	null	null	100	0	96.5	34	87.1	100	20190804_TIMS1_LC6_CaVa_Lipidom_plasma_NIST_1ul_for column conditioning_C1_1_782	764.6723:394297 765.67565:0 766.67901:0	155.14053:1143 163.14703:3862 183.17374:2265 193.19308:2654 195.01717:1575 245.22198:2654 263.23511:2244 264.23871:1294 265.25204:3236 283.21451:2460 285.23651:475 285.2392:1143 285.24725:410 313.27255:2050 319.25769:1122 319.28329:1791 338.27606:604 357.27841:1597 465.36182:2503 465.38586:928 465.38931:18511 465.39273:25114 465.39618:2719 465.40991:2308 465.41336:583 465.41678:755 466.39316:4142…
95641	25.378	762.656	1.4192	289.361	TG 44:3	TG 8:0_18:1_18:2	[M+NH4]+		0.4	TRUE	288.45	762.661	C47H84O6	TG	MXPYGYYPZOZCCJ-IBEJZQOGNA-N	CCCCCCCC\C=C/CCCCCCCC(=O)OC(COC(=O)CCCCCCC)COC(=O)CCCCCCC\C=C/C\C=C/CCCCC	210	FALSE	TRUE	TRUE	TRUE		FALSE	FALSE	null	null	100	0	99.4	46.4	83.2	100	20190804_TIMS1_LC6_CaVa_Lipidom_plasma_NIST_1ul_for column conditioning_C1_1_782	762.65643:75842 763.65978:0 764.66314:0	179.77718:397 185.07349:3398 189.16516:3795 237.14844:5958 285.51901:397 388.18518:4281 447.63937:485 463.37109:11165 463.38138:485 465.379:3530 465.38586:8252 465.38931:2868 465.39273:7326 465.3996:2295 465.45114:5119 466.39661:3530 491.41058:3442 539.49597:4148 545.45746:4237 547.47552:2913 573.48846:574 575.50421:3266 601.51062:3883 601.52625:2207
99602	26.505	782.712	1.4796	301.554	TG 45:0	TG 14:0_15:0_16:0	[M+NH4]+		0.8	TRUE	297.77	782.723	C48H92O6	TG	RIBSYLFDZQICKH-UHFFFAOYNA-N	CCCCCCCCCCCCCCCC(=O)OCC(COC(=O)CCCCCCCCCCCCC)OC(=O)CCCCCCCCCCCCCC	210	FALSE	TRUE	TRUE	TRUE		FALSE	FALSE	null	null	100	0	92.2	67.4	89.8	100	20190804_TIMS1_LC6_CaVa_Lipidom_plasma_NIST_1ul_for column conditioning_C1_1_778	782.72137:230686 783.72472:0 784.72808:0	211.20573:3236 225.21745:2330 256.26324:1618 267.2637:5890 299.25839:4466 482.41684:8350 495.43695:3625 495.45468:4660 496.44073:7249 496.44785:3172 509.43536:4142 509.43896:3689 509.44614:8349 509.44974:20582 509.45334:36764 509.45694:20842 509.46054:15663 509.47131:6084 510.44965:777 510.45325:5825 510.45685:4854 510.46045:4531 510.47125:3301 523.44659:3819 523.46118:3625 523.46478:12298 523.46…
99029	26.188	780.704	1.4687	299.326	TG 45:1	TG 14:0_15:0_16:1	[M+NH4]+		0.8	TRUE	295.48	780.708	C48H90O6	TG	WPZBPGLDPHSUSA-QOCHGBHMNA-N	CCCCCCCCCCCCCCC(=O)OC(COC(=O)CCCCCCCCCCCCC)COC(=O)CCCCCCC\C=C/CCCCCC	210	FALSE	TRUE	TRUE	TRUE		FALSE	FALSE	null	null	100	0	92.4	40	89.6	100	20190804_TIMS1_LC6_CaVa_Lipidom_plasma_NIST_1ul_for column conditioning_C1_1_781	780.70392:204545 781.70727:0 782.71063:0	191.17934:1875 191.90018:670 239.23546:3314 285.2392:5357 285.24188:2444 327.28754:2611 350.3786:2042 481.41327:770 481.42026:6729 481.42374:4653 481.42725:3716 481.43073:2712 482.42377:5791 493.41815:4084 493.42169:5892 495.43332:4419 507.43127:1975 507.43484:1908 507.43845:3749 507.44202:2277 508.44357:2410 508.44714:2277 509.4353:5424 509.44968:14195 509.45328:14061 509.45685:1875 509.46045:93…
98670	25.904	778.689	1.4574	297.039	TG 45:2	TG 15:0_14:1_16:1	[M+NH4]+		0.8	TRUE	294.43	778.692	C48H88O6	TG	SCJAGBUDOHPLBP-PAFQGHGSNA-N	CCCCCCCCCCCCCCC(=O)OC(COC(=O)CCCCCCC\C=C/CCCC)COC(=O)CCCCCCC\C=C/CCCCCC	210	FALSE	TRUE	TRUE	TRUE		FALSE	FALSE	null	null	100	0	95.7	24	88.5	100	20190804_TIMS1_LC6_CaVa_Lipidom_plasma_NIST_1ul_for column conditioning_C1_1_782	778.69366:117449 779.69701:0 780.70037:0	183.17374:2378 197.18518:1922 219.21053:1605 237.21959:2378 238.21909:2754 239.23546:3427 257.20493:1763 263.23251:178 265.24686:3210 271.22311:2338 271.22574:1922 271.22836:971 283.22525:1724 285.2392:793 311.25732:1129 313.26413:1030 314.27417:2397 337.2691:674 424.41992:495 465.38589:1466 465.39963:812 479.21762:575 479.39893:1169 479.40591:4419 479.40939:4339 479.41986:456 481.18265:258 481.3…
103279	26.862	796.731	1.4964	304.884	TG 46:0	TG 14:0_16:0_16:0	[M+NH4]+		0.4	TRUE	303.85	796.739	C49H94O6	TG	JWVXCFSNEOMSHH-UHFFFAOYNA-N	CCCCCCCCCCCCCCCC(=O)OCC(COC(=O)CCCCCCCCCCCCC)OC(=O)CCCCCCCCCCCCCCC	210	FALSE	TRUE	TRUE	TRUE		FALSE	FALSE	null	null	100	0	99.4	52.1	81.4	100	20190804_TIMS1_LC6_CaVa_Lipidom_plasma_NIST_1ul_for column conditioning_C1_1_780	796.73096:88188 797.73431:0 798.73767:0	211.20107:3926 227.45309:380 285.2392:4095 509.45325:1013 510.45319:2153 523.46472:8189 523.46838:28114 523.47198:2364 523.47931:2702 523.48657:8020 524.46735:1815 524.47827:8906 524.48193:3124 526.42798:1266 537.48163:2702 537.48529:2491 537.48901:844 537.49268:2702 537.50006:3377 551.48541:3335 551.49292:3419 551.49664:6543 551.50037:2575 551.50787:1815 552.49579:1351 552.5033:380 556.46387:971…
102877	26.36	794.718	1.484	302.36	TG 46:1	TG 14:0_16:0_16:1	[M+NH4]+	similar chromatogram in higher mz_27184; similar chromatogram in higher mz_27186; similar chromatogram in higher mz_27383	0.6	TRUE	299.04	794.723	C49H92O6	TG	JYICXCHHKWVGEI-QOCHGBHMNA-N	CCCCCCCCCCCCCCCC(=O)OC(COC(=O)CCCCCCCCCCCCC)COC(=O)CCCCCCC\C=C/CCCCCC	210	FALSE	TRUE	TRUE	TRUE		FALSE	FALSE	null	null	100	0	93.9	47	91.9	100	20190804_TIMS1_LC6_CaVa_Lipidom_plasma_NIST_1ul_for column conditioning_C1_1_780	794.71826:1265618 795.72161:0 796.72497:0	147.11517:1834 149.1312:1726 183.17162:4639 183.17592:4045 184.17754:1699 193.19313:701 207.211:243 211.2011:2023 211.20341:8900 211.20573:2265 211.20804:2886 212.20689:1456 221.21725:3344 225.22223:2292 237.21472:2211 237.21716:4503 237.21962:9196 237.22208:2427 238.21912:2050 239.23303:1241 239.23549:7956 239.23796:5745 239.24042:998 240.23676:1969 240.23923:1753 240.24168:2320 241.21536:1375 2…
102599	26.069	792.708	1.471	299.719	TG 46:2	TG 12:0_16:1_18:1	[M+NH4]+		0.8	TRUE	295	792.708	C49H90O6	TG	MIEULIUWCBAVBF-ZMPCKTLKNA-N	CCCCCCCCCCCC(=O)OCC(COC(=O)CCCCCCC\C=C/CCCCCCCC)OC(=O)CCCCCCC\C=C/CCCCCC	210	FALSE	TRUE	TRUE	TRUE		FALSE	FALSE	null	null	100	0	89.7	38.7	88.5	100	20190804_TIMS1_LC6_CaVa_Lipidom_plasma_NIST_1ul_for column conditioning_C1_1_781	792.70337:1073762 793.70672:0 794.71008:0	149.12923:1155 184.68799:318 185.14066:603 189.16298:2092 192.1805:1557 195.13954:1640 207.16969:1373 209.18283:1507 210.19073:1724 211.20338:921 211.2057:2260 219.20581:1440 219.20818:954 219.21053:1523 220.21391:1540 229.1787:1356 237.21713:2160 237.21959:4854 237.22205:3398 239.23546:803 239.23792:3147 239.24039:1440 247.24396:1322 257.21005:921 257.21259:1724 263.23511:1657 263.2377:536 264.2…
102113	25.803	790.691	1.4582	297.137	TG 46:3	TG 10:0_18:1_18:2	[M+NH4]+		0.6	TRUE	293.84	790.692	C49H88O6	TG	KJTNBMXTRCBORQ-XNPWXQMQNA-N	CCCCCCCCCC(=O)OCC(COC(=O)CCCCCCC\C=C/C\C=C/CCCCC)OC(=O)CCCCCCC\C=C/CCCCCCCC	210	FALSE	TRUE	TRUE	TRUE		FALSE	FALSE	null	null	100	0	92.1	40.6	88.2	100	20190804_TIMS1_LC6_CaVa_Lipidom_plasma_NIST_1ul_for column conditioning_C1_1_780	790.69122:253103 791.69457:0 792.69793:0	163.14706:2257 191.17937:2767 209.18747:1650 237.22208:1796 238.22403:1335 239.19855:2063 257.21008:1966 261.18213:1286 263.23257:1044 263.23514:2670 265.24948:1772 265.25726:2403 283.2226:1262 337.27206:1286 339.28461:1117 339.28754:971 339.29047:3277 340.29166:1772 420.39026:461 467.40854:1481 491.36829:2112 491.39301:2670 491.39651:1869 491.40005:5947 491.40714:16020 491.41068:8762 491.41418:6…
101615	25.453	788.673	1.4446	294.379	TG 46:4	TG 10:0_18:1_18:3	[M+NH4]+		0.6	TRUE	292.25	788.676	C49H86O6	TG	BPNZVJROBXMXLO-YXIZGJHZNA-N	CCCCCCCCCC(=O)OCC(COC(=O)CCCCCCC\C=C/C\C=C/C\C=C/CC)OC(=O)CCCCCCC\C=C/CCCCCCCC	210	FALSE	TRUE	TRUE	TRUE		FALSE	FALSE	null	null	100	0	97.1	26.8	85.8	100	20190804_TIMS1_LC6_CaVa_Lipidom_plasma_NIST_1ul_for column conditioning_C1_1_779	788.67255:42114 789.6759:0 790.67926:0	161.1331:4548 263.23511:1226 263.2377:3628 489.38953:5059 491.40002:7154 491.40353:3424 491.40707:3424 491.41061:8534 491.43884:2351 492.71078:460 493.42169:3373 493.42877:6694 517.45105:3219 545.45007:4037 547.4718:4037 572.47058:3526 599.50452:3475 600.5033:1073
106487	26.899	810.752	1.5132	308.215	TG 47:0	TG 14:0_16:0_17:0	[M+NH4]+	similar chromatogram in higher mz_30242	0.2	TRUE	305.17	810.755	C50H96O6	TG	LVVDEVHUTIMHAK-UHFFFAOYNA-N	CCCCCCCCCCCCCCCCC(=O)OCC(COC(=O)CCCCCCCCCCCCC)OC(=O)CCCCCCCCCCCCCCC	210	FALSE	TRUE	TRUE	TRUE		FALSE	FALSE	null	null	100	0	95.8	45.3	73.9	100	20190804_TIMS1_LC6_CaVa_Lipidom_plasma_NIST_1ul_for column conditioning_C1_1_778	810.75165:435972 811.755:0 812.75836:0	207.21098:4117 210.02914:3068 239.23302:2214 239.23547:2563 239.23795:3650 249.25664:5165 313.26978:2136 313.27258:2757 509.43893:1476 509.44971:2252 509.45331:4543 509.46048:2097 509.72296:2097 510.46042:1942 523.4502:4505 523.45746:350 523.46112:7612 523.46478:5786 523.46838:17865 523.47205:17631 523.47571:5126 524.46741:3417 524.47101:6330 524.47467:5242 537.45581:2602 537.46686:7107 537.47797…
105880	26.47	808.735	1.5017	305.868	TG 47:1	TG 15:0_16:0_16:1	[M+NH4]+		0.4	TRUE	303.47	808.739	C50H94O6	TG	RCYIETYFTUBXFK-QOCHGBHMNA-N	CCCCCCCCCCCCCCCC(=O)OC(COC(=O)CCCCCCCCCCCCCC)COC(=O)CCCCCCC\C=C/CCCCCC	210	FALSE	TRUE	TRUE	TRUE		FALSE	FALSE	null	null	100	0	98	33.9	89.8	100	20190804_TIMS1_LC6_CaVa_Lipidom_plasma_NIST_1ul_for column conditioning_C1_1_782	808.73462:320452 809.73797:0 810.74133:0	209.19205:5825 225.2198:11003 233.22559:5906 237.22449:5421 239.23299:6634 240.23671:2913 247.24644:5987 265.24945:4369 300.25937:9385 313.27255:7686 313.27539:5906 496.44067:3803 507.44199:6553 509.44604:3155 509.44965:6958 509.45325:24515 509.45685:35356 509.46402:2427 509.46762:3398 510.44955:15615 510.45316:5097 510.45676:10517 510.46396:7767 510.46756:5663 511.5405:3398 511.64136:1214 521.44…
105421	26.264	806.72	1.4909	303.699	TG 47:2	TG 13:0_16:1_18:1	[M+NH4]+		0.8	TRUE	298.34	806.723	C50H92O6	TG	WYSOIVYSGRHNEQ-WYERXJFXNA-N	CCCCCCCCCCCCC(=O)OCC(COC(=O)CCCCCCC\C=C/CCCCCCCC)OC(=O)CCCCCCC\C=C/CCCCCC	410	FALSE	TRUE	TRUE	TRUE		FALSE	FALSE	null	null	100	0	89.3	33.5	86.9	100	20190804_TIMS1_LC6_CaVa_Lipidom_plasma_NIST_1ul_for column conditioning_C1_1_781	806.72034:259941 807.72369:0 808.72705:0	237.21959:2144 297.23935:4086 297.29977:2508 299.25284:364 299.25562:3681 299.25836:1901 299.26385:2629 311.25452:4126 312.26132:2953 326.27405:1294 337.27789:4328 507.4205:5421 507.4241:4490 507.43127:3681 507.43484:2104 507.43845:12298 507.44205:3803 507.45639:2913 508.44357:2913 509.45328:9668 509.45688:3034 510.44598:769 510.45319:3439 510.46039:4531 519.43115:2144 519.43842:2791 521.44055:45…
104983	25.929	804.704	1.4791	301.294	TG 47:3	TG 15:0_14:1_18:2	[M+NH4]+		0.2	TRUE	296.67	804.708	C50H90O6	TG	SSMKCXDMBHRTIM-MPTJGEAJNA-N	CCCCCCCCCCCCCCC(=O)OC(COC(=O)CCCCCCC\C=C/CCCC)COC(=O)CCCCCCC\C=C/C\C=C/CCCCC	210	FALSE	TRUE	TRUE	TRUE		FALSE	FALSE	null	null	100	0	90.8	23.4	85.9	100	20190804_TIMS1_LC6_CaVa_Lipidom_plasma_NIST_1ul_for column conditioning_C1_1_782	804.70386:101782 805.70721:0 806.71057:0	187.14859:885 211.20337:1571 223.2045:1199 223.20688:1642 223.21878:1128 225.22458:1870 233.22316:928 237.21713:999 251.23199:742 263.23767:1057 265.25204:971 297.23932:800 298.24521:685 311.2489:1956 319.29184:1042 339.28748:557 347.32932:828 475.25443:1099 491.40704:885 492.37848:1114 493.42166:842 505.40967:657 505.42041:2514 506.42712:928 506.43787:999 507.43124:1442 507.43484:1927 507.43842:…
110061	26.986	824.766	1.5283	311.195	TG 48:0	TG 15:0_16:0_17:0	[M+NH4]+	similar chromatogram in higher mz_30927	0.4	TRUE	309.66	824.77	C51H98O6	TG	XHQYBFXVOWIXBR-UHFFFAOYNA-N	CCCCCCCCCCCCCCCCC(=O)OCC(COC(=O)CCCCCCCCCCCCCC)OC(=O)CCCCCCCCCCCCCCC	210	FALSE	TRUE	TRUE	TRUE		FALSE	FALSE	null	null	100	0	98.2	47.8	76	100	20190804_TIMS1_LC6_CaVa_Lipidom_plasma_NIST_1ul_for column conditioning_C1_1_780	824.76642:955899 825.76977:0 826.77313:0	217.19418:1522 225.2198:1548 239.23055:2467 239.233:1601 256.26321:2624 285.24191:1443 306.32016:1758 313.27258:3227 314.27417:1522 341.30017:1522 522.74707:1732 523.46472:761 523.46838:9211 523.47205:3306 523.47565:6482 523.47931:1601 523.50848:2440 523.52301:761 524.46368:2099 524.47101:1968 524.47467:1916 524.47827:2650 524.48193:1706 525.97125:341 529.46185:236 536.47766:2467 537.40039:2178 5…
109754	26.593	822.75	1.517	308.907	TG 48:1	TG 14:0_16:0_18:1	[M+NH4]+	adduct linked to 29677_[M+Na]+	0.2	TRUE	305.16	822.755	C51H96O6	TG	GPXZOHHIWJNYTJ-IZHYLOQSNA-N	CCCCCCCCCCCCCCCC(=O)OC(COC(=O)CCCCCCCCCCCCC)COC(=O)CCCCCCC\C=C/CCCCCCCC	210	FALSE	TRUE	TRUE	TRUE		FALSE	FALSE	null	null	100	0	94.2	63.8	87.8	100	20190804_TIMS1_LC6_CaVa_Lipidom_plasma_NIST_1ul_for column conditioning_C1_1_782	822.75037:2979778 823.75372:0 824.75708:0	149.1331:4854 165.16325:3588 179.17969:2702 193.19753:3504 205.19595:3081 211.19412:4897 211.20337:5995 212.20685:2955 219.21051:2828 221.21957:4939 222.22755:3293 229.16422:2870 237.21957:3166 239.02609:3841 239.23299:6036 239.23544:10089 239.23792:22794 239.24039:2702 239.25269:2997 241.20049:2744 247.24146:2913 265.12753:1604 265.24426:3419 265.24683:2322 265.24945:15619 265.25204:2870 265.254…
109419	26.384	820.732	1.5048	306.442	TG 48:2	TG 14:0_16:1_18:1	[M+NH4]+	adduct linked to 29578_[M+Na]+; similar chromatogram in higher mz_30458	0.6	TRUE	303.94	820.739	C51H94O6	TG	QABWZGMVIDDGGI-WYERXJFXNA-N	CCCCCCCCCCCCCC(=O)OCC(COC(=O)CCCCCCC\C=C/CCCCCCCC)OC(=O)CCCCCCC\C=C/CCCCCC	210	FALSE	TRUE	TRUE	TRUE		FALSE	FALSE	null	null	100	0	95.8	50.3	89.8	100	20190804_TIMS1_LC6_CaVa_Lipidom_plasma_NIST_1ul_for column conditioning_C1_1_780	820.737:2856134 821.74035:0 822.74371:0	149.1312:2089 163.14503:3177 171.17159:2618 177.11124:2177 179.17546:2618 184.17754:1530 193.18649:2648 200.20042:324 204.10684:2648 211.20341:1795 211.20573:4001 211.20804:4472 212.36934:677 216.18134:1000 219.21056:1559 221.22673:2618 237.21472:3295 237.21716:3560 237.21962:4707 237.22208:10385 237.22697:2560 239.23303:4649 239.23549:2177 239.23796:3001 240.23923:2089 245.22452:1706 247.23898:9…
109067	26.096	818.721	1.4933	304.096	TG 48:3	TG 14:0_16:1_18:2	[M+NH4]+		0.8	TRUE	300.84	818.723	C51H92O6	TG	IWSNEFQVYNGXGZ-XFYMDHNZNA-N	CCCCCCCCCCCCCC(=O)OCC(COC(=O)CCCCCCC\C=C/C\C=C/CCCCC)OC(=O)CCCCCCC\C=C/CCCCCC	210	FALSE	TRUE	TRUE	TRUE		FALSE	FALSE	null	null	100	0	93.5	40.5	89.9	100	20190804_TIMS1_LC6_CaVa_Lipidom_plasma_NIST_1ul_for column conditioning_C1_1_781	818.72137:1321686 819.72472:0 820.72808:0	149.14091:1195 151.14725:2390 153.15118:622 154.12845:1992 163.14503:1469 165.15919:1120 166.07133:224 167.14246:1917 175.14539:846 177.16:1942 183.17377:2489 190.16547:2191 193.20419:2166 203.17722:1668 209.18977:1469 210.19077:2440 211.20341:7916 211.20573:1618 213.16158:2415 213.17554:1120 219.20821:1319 220.21158:1892 223.17123:5128 235.24403:1394 237.21716:3909 237.21962:4506 237.22208:1643 …
108529	25.827	816.704	1.4805	301.514	TG 48:4	TG 12:0_18:1_18:3	[M+NH4]+		0.8	TRUE	297.92	816.708	C51H90O6	TG	MMESPPKJZHDWGY-XAXBYIBLNA-N	CCCCCCCCCCCC(=O)OCC(COC(=O)CCCCCCC\C=C/C\C=C/C\C=C/CC)OC(=O)CCCCCCC\C=C/CCCCCCCC	210	FALSE	TRUE	TRUE	TRUE		FALSE	FALSE	null	null	100	0	96.2	26.3	89.1	100	20190804_TIMS1_LC6_CaVa_Lipidom_plasma_NIST_1ul_for column conditioning_C1_1_781	816.70355:321051 817.7069:0 818.71026:0	209.19437:2519 211.20338:1443 219.20345:4067 226.21049:2886 237.22205:866 237.24168:997 243.21082:1732 245.222:2125 247.23895:3096 258.21237:918 261.21814:2204 262.21793:2283 263.22995:630 263.23511:1312 263.2377:4225 263.24805:289 264.24133:1732 265.24945:2388 271.21002:1050 278.21625:236 278.28799:1469 285.24191:551 289.25604:761 311.25452:1889 311.25735:1050 312.26132:1417 313.27258:7479 319.2…
112383	27.103	838.781	1.5442	314.353	TG 49:0	TG 15:0_16:0_18:0	[M+NH4]+		0.4	TRUE	312.96	838.786	C52H100O6	TG	BABSZGMYWGFHOB-UHFFFAOYNA-N	CCCCCCCCCCCCCCCCCC(=O)OCC(COC(=O)CCCCCCCCCCCCCC)OC(=O)CCCCCCCCCCCCCCC	210	FALSE	TRUE	TRUE	TRUE		FALSE	FALSE	null	null	100	0	99.8	45.1	79.7	100	20190804_TIMS1_LC6_CaVa_Lipidom_plasma_NIST_1ul_for column conditioning_C1_1_781	838.78137:273648 839.78472:0 840.78808:0	221.22672:4890 235.24158:2769 239.23793:3560 313.27823:2229 347.37088:1582 509.4425:2877 509.45688:1834 524.41626:1115 537.46686:3488 537.47052:3524 537.47791:10428 537.48163:16505 537.48529:8810 537.48901:6581 537.4964:1942 537.51855:2373 538.47168:3955 538.48645:8090 538.4939:6113 538.73047:324 540.32501:1294 551.47424:324 551.47797:863 551.49292:7407 551.49664:9601 551.50043:37180 551.50415:16…
112048	26.899	836.767	1.5344	312.36	TG 49:1	TG 15:0_16:0_18:1	[M+NH4]+		0.2	TRUE	307.84	836.77	C52H98O6	TG	IVRUJYRTYXTTIH-QPLCGJKRNA-N	CCCCCCCCCCCCCCCC(=O)OC(COC(=O)CCCCCCCCCCCCCC)COC(=O)CCCCCCC\C=C/CCCCCCCC	210	FALSE	TRUE	TRUE	TRUE		FALSE	FALSE	null	null	100	0	89.1	49.8	88.6	100	20190804_TIMS1_LC6_CaVa_Lipidom_plasma_NIST_1ul_for column conditioning_C1_1_778	836.76678:501832 837.77013:0 838.77349:0	153.16496:2086 165.16327:3919 225.03581:791 225.22221:2985 237.21715:4818 237.22206:2229 239.23547:3596 251.23708:5106 254.2478:1366 265.25208:3488 266.24911:2625 299.26111:2841 307.26031:2193 313.26978:5430 313.27258:3524 313.27542:2014 313.27823:2913 327.28757:3236 328.29111:3164 339.26993:1834 507.43488:1043 509.44971:863 521.49152:1259 523.46112:431 523.46838:5681 523.47205:2014 523.47571:115…
111640	26.567	834.75	1.5228	310.013	TG 49:2	TG 15:0_16:0_18:2	[M+NH4]+		0.6	TRUE	305.93	834.755	C52H96O6	TG	DDWAXVHDVUVXSQ-DHSNEXAONA-N	CCCCCCCCCCCCCCCC(=O)OC(COC(=O)CCCCCCCCCCCCCC)COC(=O)CCCCCCC\C=C/C\C=C/CCCCC	210	FALSE	TRUE	TRUE	TRUE		FALSE	FALSE	null	null	100	0	90.9	35.9	93.3	100	20190804_TIMS1_LC6_CaVa_Lipidom_plasma_NIST_1ul_for column conditioning_C1_1_780	834.74994:444856 835.75329:0 836.75665:0	163.15112:2670 219.2011:3225 219.20818:2809 219.21289:3571 225.21982:3606 225.22221:2462 226.22247:3086 237.21715:3259 237.2196:3675 237.22206:3121 240.82465:1872 251.23454:2288 263.23511:8252 279.28262:4334 283.22794:4126 295.26276:2254 299.25562:763 300.26215:4161 311.25174:3571 311.25735:1942 311.26297:8114 313.26978:4161 313.27258:2497 313.27542:2913 313.27823:2288 327.2818:2670 337.26035:159…
111170	26.271	832.736	1.5115	307.725	TG 49:3	TG 15:0_16:1_18:2	[M+NH4]+		0.6	TRUE	303.48	832.739	C52H94O6	TG	CQSXCZMDDSQLAG-SWVFECATNA-N	CCCCCCCCCCCCCCC(=O)OCC(COC(=O)CCCCCCC\C=C/C\C=C/CCCCC)OC(=O)CCCCCCC\C=C/CCCCCC	210	FALSE	TRUE	TRUE	TRUE		FALSE	FALSE	null	null	100	0	90.4	37.9	88.5	100	20190804_TIMS1_LC6_CaVa_Lipidom_plasma_NIST_1ul_for column conditioning_C1_1_780	832.7356:187266 833.73895:0 834.74231:0	163.14502:709 179.17545:3996 203.17946:1830 205.19598:2539 208.21414:2427 307.36365:2315 311.25735:2166 323.25732:1904 325.26788:6161 325.27365:2577 334.24261:3025 345.27826:3025 379.14725:3846 478.50314:709 490.40134:2091 508.93933:336 531.39508:2278 533.44586:1382 533.45319:1120 533.45691:4294 533.46057:2614 533.4826:2203 534.45428:3435 534.45795:2353 535.44897:3622 535.4563:822 535.46002:5937 …
110837	26.027	830.719	1.5031	306.028	TG 49:4	TG 15:1_16:1_18:2	[M+NH4]+	adduct linked to 28722_[M+H]+	0.2	TRUE	302.85	830.723	C52H92O6	TG	IZXPSZIPONSOKJ-VAHMRVLYNA-N	CCCCCC\C=C/CCCCCCCC(=O)OC(COC(=O)CCCCCCC\C=C/CCCCC)COC(=O)CCCCCCC\C=C/C\C=C/CCCCC	210	FALSE	TRUE	TRUE	TRUE		FALSE	FALSE	null	null	100	0	91.4	28.2	84	100	20190804_TIMS1_LC6_CaVa_Lipidom_plasma_NIST_1ul_for column conditioning_C1_1_780	830.71899:47363 831.72234:0 832.7257:0	237.21959:875 251.23454:446 271.22574:1241 283.22256:1432 299.12335:891 299.1261:191 337.27496:1035 453.03729:430 503.37073:1066 520.43719:1178 520.44812:859 527.47729:1241 531.43176:2610 533.44946:1146 533.45319:11650 533.46051:414 533.4679:1130 534.46161:1257 534.46899:1082 535.46735:716 535.47101:2070 535.50421:844 536.474:2371 545.45752:2403 545.79608:414 546.45117:1496 546.4549:907 547.46436…
114320	27.291	852.798	1.5599	317.454	TG 50:0	TG 16:0_16:0_18:0	[M+NH4]+	similar chromatogram in higher mz_32176; similar chromatogram in higher mz_32293	0.4	TRUE	316.85	852.801	C53H102O6	TG	DQKMNCLZNGAXNX-UHFFFAOYNA-N	CCCCCCCCCCCCCCCCCC(=O)OCC(COC(=O)CCCCCCCCCCCCCCC)OC(=O)CCCCCCCCCCCCCCC	210	FALSE	TRUE	TRUE	TRUE		FALSE	FALSE	null	null	100	0	99.9	63	81.8	100	20190804_TIMS1_LC6_CaVa_Lipidom_plasma_NIST_1ul_for column conditioning_C1_1_782	852.7981:957810 853.80145:0 854.80481:0	137.13074:3144 137.4592:1526 239.23299:9986 239.23544:25473 239.23792:11651 256.26065:11373 256.26575:3329 256.27597:416 257.26367:2312 267.26364:1387 267.26886:17800 267.27145:4623 284.29578:3606 313.26974:2635 313.27255:3375 313.27539:5410 314.27414:8229 323.29453:7397 325.87137:2635 341.29721:5640 341.3031:10125 341.30603:8045 523.47931:3514 537.48163:6288 538.49017:2497 543.3429:3606 550.5095…
113962	26.937	850.781	1.55	315.461	TG 50:1	TG 16:0_16:0_18:1	[M+NH4]+	adduct linked to 30002_[M+H]+; similar chromatogram in higher mz_32053; similar chromatogram in higher mz_32060; adduct linked to 31139_[M+Na]+; similar chromatogram in higher mz_32064; similar chromatogram in higher mz_30938	0.4	TRUE	312.02	850.786	C53H100O6	TG	YHMDGPZOSGBQRH-QPLCGJKRNA-N	CCCCCCCCCCCCCCCC(=O)OCC(COC(=O)CCCCCCC\C=C/CCCCCCCC)OC(=O)CCCCCCCCCCCCCCC	210	FALSE	TRUE	TRUE	TRUE		FALSE	FALSE	null	null	100	0	95.9	64.3	83.5	100	20190804_TIMS1_LC6_CaVa_Lipidom_plasma_NIST_1ul_for column conditioning_C1_1_782	850.78064:5330917 851.78399:0 852.78735:0	163.14908:5466 165.16325:396 167.17744:3020 222.2252:3344 239.22807:7624 239.233:9601 239.23547:20568 239.23793:7227 240.24165:2553 240.99522:1366 247.23645:2050 247.23895:2481 247.24146:5826 248.24174:2122 256.26068:2050 257.26624:6652 265.24686:6221 265.24945:12083 265.25204:11722 265.25464:2122 265.28577:3596 266.25171:324 293.8877:1618 299.25836:3812 311.25735:4171 313.26974:6365 313.27258:95…
113649	26.734	848.766	1.5373	312.878	TG 50:2	TG 16:0_16:1_18:1	[M+NH4]+	adduct linked to 31057_[M+Na]+	0.2	TRUE	309	848.77	C53H98O6	TG	TWJCMQZMAPGUSG-BIDHIOHYNA-N	CCCCCCCCCCCCCCCC(=O)OCC(COC(=O)CCCCCCC\C=C/CCCCCCCC)OC(=O)CCCCCCC\C=C/CCCCCC	210	FALSE	TRUE	TRUE	TRUE		FALSE	FALSE	null	null	100	0	91.7	60.6	89.9	100	20190804_TIMS1_LC6_CaVa_Lipidom_plasma_NIST_1ul_for column conditioning_C1_1_778	848.76562:7166962 849.76898:0 850.77234:0	149.12924:4010 149.17592:3208 167.14038:2364 191.17935:2913 211.20108:7429 211.2034:10933 211.2057:5615 219.20818:9497 221.11539:5699 237.21471:3377 237.2196:25876 237.22206:7261 237.22696:7936 237.22942:4137 237.25395:2617 238.22156:1731 238.22401:4052 239.23302:5023 239.23547:19038 239.23795:8612 240.23672:2279 240.2392:3419 240.24167:5108 245.2245:1900 246.78587:971 247.23897:5107 247.24147:15…
113346	26.359	846.753	1.5257	310.531	TG 50:3	TG 16:0_16:1_18:2	[M+NH4]+	adduct linked to 29767_[M+H]+; adduct linked to 30961_[M+Na]+; adduct linked to 30959_[M+Na]+	0.4	TRUE	307.43	846.755	C53H96O6	TG	HDFLQJUGWGNORO-RTTOVTDCNA-N	CCCCCCCCCCCCCCCC(=O)OCC(COC(=O)CCCCCCC\C=C/C\C=C/CCCCC)OC(=O)CCCCCCC\C=C/CCCCCC	210	FALSE	TRUE	TRUE	TRUE		FALSE	FALSE	null	null	100	0	96.1	49.8	91.8	100	20190804_TIMS1_LC6_CaVa_Lipidom_plasma_NIST_1ul_for column conditioning_C1_1_782	846.75287:5842848 847.75622:0 848.75958:0	135.11447:5955 135.11632:3754 147.11514:8220 149.12923:8155 149.14673:5955 151.14722:4531 161.12904:8285 162.13547:8026 163.145:15146 163.14703:7055 164.66212:2265 165.12436:6731 165.16119:2071 174.13712:4660 175.10953:5631 175.14536:12945 175.14958:3042 177.12605:8285 188.2047:5307 191.17271:11974 191.17712:4660 191.19475:7184 193.15767:2718 193.19531:3754 196.17328:9126 198.1862:4401 205.19595:…
113099	26.229	844.733	1.5173	308.833	TG 50:4	TG 16:0_18:1_16:3	[M+NH4]+		0.6	TRUE	304.66	844.739	C53H94O6	TG	OMFGBRUCYNJWSG-QDLPMEMPNA-N	CCCCCCCCCCCCCCCC(=O)OCC(COC(=O)CCCCCCC\C=C/CCCCCCCC)OC(=O)CCCCC\C=C/C\C=C/C\C=C/CC	210	FALSE	TRUE	TRUE	TRUE		FALSE	FALSE	null	null	100	0	89.5	23.4	88.6	100	20190804_TIMS1_LC6_CaVa_Lipidom_plasma_NIST_1ul_for column conditioning_C1_1_778	844.73328:598673 845.73663:0 846.73999:0	143.08994:1517 145.0994:3064 147.1132:2184 149.09227:2275 161.0947:3368 173.1255:3823 177.16422:2640 183.11552:2367 187.14204:2943 187.14641:2549 191.18153:2670 201.16159:2731 201.16385:1638 203.1068:2700 203.17944:2336 203.69286:637 204.17735:1487 204.17963:2609 211.20107:1820 233.1891:1608 233.19153:2882 237.11165:1851 237.21712:1487 239.23299:3095 239.23544:2579 246.22568:1699 259.20123:4369 2…
112839	25.902	842.716	1.5057	306.487	TG 50:5	TG 14:0_18:2_18:3	[M+NH4]+		0.8	TRUE	302.89	842.723	C53H92O6	TG	BVZCCLFFAYZNFZ-ZBLLSRFYNA-N	CCCCCCCCCCCCCC(=O)OCC(COC(=O)CCCCCCC\C=C/C\C=C/C\C=C/CC)OC(=O)CCCCCCC\C=C/C\C=C/CCCCC	210	FALSE	TRUE	TRUE	TRUE		FALSE	FALSE	null	null	100	0	93.9	37.2	91.5	100	20190804_TIMS1_LC6_CaVa_Lipidom_plasma_NIST_1ul_for column conditioning_C1_1_781	842.72089:337930 843.72424:0 844.7276:0	147.11517:2169 147.1171:1487 151.14725:683 163.14706:1942 173.13184:1198 175.14539:1638 177.16212:850 203.18402:1107 209.19208:1274 211.20341:1729 211.20573:1047 219.20819:2791 221.19119:925 233.23048:1214 235.17075:910 235.20496:758 237.21716:1380 237.21962:1001 237.22208:1365 238.22157:1229 243.20836:5461 246.22572:1107 259.20642:713 261.21561:2048 261.21817:1198 261.22076:5689 261.22333:1714 2…
112608	25.641	840.701	1.4962	304.554	TG 50:6	TG 14:0_18:3_18:3	[M+NH4]+		0.4	TRUE	299.45	840.708	C53H90O6	TG	BJNRRZFZTVYOOW-WGRVICHUNA-N	CCCCCCCCCCCCCC(=O)OCC(COC(=O)CCCCCCC\C=C/C\C=C/C\C=C/CC)OC(=O)CCCCCCC\C=C/C\C=C/C\C=C/CC	410	FALSE	TRUE	TRUE	TRUE		FALSE	FALSE	null	null	100	0	87.3	42.7	69.8	100	20190804_TIMS1_LC6_CaVa_Lipidom_plasma_NIST_1ul_for column conditioning_C1_1_782	840.70142:63054 841.70477:0 842.70813:0	284.22864:1079 307.26031:3883 339.28162:3883 544.40521:1456 544.4201:1726 545.45374:2751 545.45746:6526 545.46118:4746 567.45874:4585 569.45624:2535 571.70477:2913 577.51581:2211 595.49823:3776 599.49664:1294 840.66443:4531 840.74756:2319
116208	27.415	866.809	1.5741	320.262	TG 51:0	TG 16:0_17:0_18:0	[M+NH4]+		0.4	TRUE	319.41	866.817	C54H104O6	TG	YVLSJEQNDDKMQI-UHFFFAOYNA-N	CCCCCCCCCCCCCCCCCC(=O)OCC(COC(=O)CCCCCCCCCCCCCCC)OC(=O)CCCCCCCCCCCCCCCC	210	FALSE	TRUE	TRUE	TRUE		FALSE	FALSE	null	null	100	0	100	52.3	90	100	20190804_TIMS1_LC6_CaVa_Lipidom_plasma_NIST_1ul_for column conditioning_C1_1_782	866.80908:88857 867.81243:0 868.81579:0	270.27438:1543 313.28101:2240 324.08542:1270 468.76962:647 509.43887:1469 523.46832:1369 537.48157:1668 537.48895:1494 537.4964:1195 551.50037:1494 551.50409:548 551.50787:772 561.49487:2440 563.40247:1942 565.44965:797 565.49884:747 565.50262:2091 565.51025:1693 565.51404:10704 565.51782:12048 565.52161:1120 565.52539:4630 566.51062:2813 566.51819:5278 566.52197:2240 577.51965:2066 578.79114:224…
115941	27.107	864.798	1.5666	318.74	TG 51:1	TG 16:0_17:0_18:1	[M+NH4]+		0.4	TRUE	315.07	864.801	C54H102O6	TG	RHDRMOUSDQDVCE-RFBIWTDZNA-N	CCCCCCCCCCCCCCCCC(=O)OC(COC(=O)CCCCCCCCCCCCCCC)COC(=O)CCCCCCC\C=C/CCCCCCCC	210	FALSE	TRUE	TRUE	TRUE		FALSE	FALSE	null	null	100	0	95.5	58.2	90.2	100	20190804_TIMS1_LC6_CaVa_Lipidom_plasma_NIST_1ul_for column conditioning_C1_1_782	864.79852:480156 865.80187:0 866.80523:0	151.14722:1394 163.14705:2166 167.14243:1369 171.17155:2589 197.15387:2216 221.22433:1519 240.2392:2066 243.25056:1917 247.23895:1369 265.25204:1693 265.30392:1394 268.26712:2514 271.22574:1817 313.26974:3858 325.27075:1519 327.28757:2938 339.59271:2340 492.41739:971 509.45688:1519 522.64874:622 536.48138:1668 537.48163:2141 538.49017:3186 538.49756:1593 549.4787:722 549.49731:1668 550.48718:1120…
115704	26.906	862.781	1.5544	316.275	TG 51:2	TG 16:0_17:1_18:1	[M+NH4]+		0.2	TRUE	311.57	862.786	C54H100O6	TG	QLIUVBJPQMDRHV-IFNXDHGUNA-N	CCCCCCCCCCCCCCCC(=O)OCC(COC(=O)CCCCCCC\C=C/CCCCCCCC)OC(=O)CCCCCCC\C=C/CCCCCCC	210	FALSE	TRUE	TRUE	TRUE		FALSE	FALSE	null	null	100	0	89.3	47.5	87.9	100	20190804_TIMS1_LC6_CaVa_Lipidom_plasma_NIST_1ul_for column conditioning_C1_1_778	862.78101:877433 863.78436:0 864.78772:0	179.13921:3616 222.2252:3247 225.25568:2511 226.50526:2477 226.60596:1440 239.23547:3214 247.23897:1573 251.23203:1138 251.23454:4922 251.23708:3415 253.25069:1741 263.2377:4419 265.24948:4218 265.25208:8939 265.25467:1172 266.75616:402 282.27716:3247 291.30215:2913 299.25284:6160 299.25562:2611 307.26312:2343 313.27258:3314 313.28104:1975 314.27417:3950 319.26056:2678 321.27866:2578 325.27075:26…
115341	26.573	860.766	1.5413	313.634	TG 51:3	TG 15:0_18:1_18:2	[M+NH4]+	adduct linked to 31571_[M+Na]+	0.8	TRUE	310.44	860.77	C54H98O6	TG	AFUGNQFGFOCTMS-FBSASISJNA-N	CCCCCCCCCCCCCCC(=O)OCC(COC(=O)CCCCCCC\C=C/C\C=C/CCCCC)OC(=O)CCCCCCC\C=C/CCCCCCCC	210	FALSE	TRUE	TRUE	TRUE		FALSE	FALSE	null	null	100	0	93.9	41.5	90.5	100	20190804_TIMS1_LC6_CaVa_Lipidom_plasma_NIST_1ul_for column conditioning_C1_1_781	860.76575:624288 861.7691:0 862.77246:0	149.12924:2067 161.13109:3852 164.15157:2975 165.16122:1597 165.16327:3790 217.1942:2631 225.21742:2224 225.21982:7768 233.22318:2568 233.22562:2443 237.22206:2631 238.22156:3163 239.23795:2443 245.22202:3132 245.2245:1441 245.22699:3445 250.22824:1691 251.23454:8676 251.23708:1034 254.24527:2975 256.26068:1409 263.22995:1723 263.23254:2537 263.23511:8989 263.2377:11305 265.25208:4102 265.25464:1…
114830	26.061	856.733	1.5219	309.707	TG 51:5	TG 16:1_17:2_18:2	[M+NH4]+		0.4	TRUE	306.96	856.739	C54H94O6	TG	HEXCTAQBLLAUTD-FODJPIJNNA-N	CCCCCC\C=C/CCCCCCCC(=O)OCC(COC(=O)CCCCCCC\C=C/C\C=C/CCCCC)OC(=O)CCCCCCC\C=C/C\C=C/CCCC	210	FALSE	TRUE	TRUE	TRUE		FALSE	FALSE	null	null	100	0	94	24.1	87.2	100	20190804_TIMS1_LC6_CaVa_Lipidom_plasma_NIST_1ul_for column conditioning_C1_1_781	856.73309:61114 857.73644:0 858.7398:0	161.13313:1881 253.19241:2023 337.2662:1011 341.30609:1153 425.31955:829 453.35269:1679 509.24124:1638 535.42688:1153 543.47296:1375 547.46442:1153 547.47937:1032 549.45258:748 559.45874:748 559.46631:5440 559.47003:222 559.47382:1557 560.46887:1436 561.47986:930 561.48364:1517 561.48743:2791 561.49121:1901 562.48804:3903 563.48572:728 565.51788:910 571.46497:1477 572.47821:850 573.47717:526 573.…
118364	27.784	880.826	1.5918	323.78	TG 52:0	TG 16:0_18:0_18:0	[M+NH4]+	similar chromatogram in higher mz_33083	0.2	TRUE	321.81	880.833	C55H106O6	TG	SDNYRTVJOFMYIW-UHFFFAOYNA-N	CCCCCCCCCCCCCCCCCC(=O)OCC(COC(=O)CCCCCCCCCCCCCCC)OC(=O)CCCCCCCCCCCCCCCCC	210	FALSE	TRUE	TRUE	TRUE		FALSE	FALSE	null	null	100	0	97.2	57.2	81.4	100	20190804_TIMS1_LC6_CaVa_Lipidom_plasma_NIST_1ul_for column conditioning_C1_1_778	880.82556:284429 881.82891:0 882.83227:0	215.07271:1847 239.23302:2013 239.23547:1516 267.2663:1350 267.26889:1729 284.29044:2297 284.29312:2131 284.29849:1468 286.28122:2155 298.33603:1137 313.27261:1634 326.31436:1871 341.30609:1421 342.29843:1326 467.40506:1989 481.43079:3363 495.43692:2889 495.44046:2036 509.44971:1279 509.56836:1231 509.92795:1800 523.45746:1516 523.46838:1492 523.47937:545 524.47467:1137 551.4892:7436 551.49292:24…
117985	27.295	878.813	1.581	321.609	TG 52:1	TG 16:0_18:0_18:1	[M+NH4]+		0.4	TRUE	317.47	878.817	C55H104O6	TG	NPCZZYKITFKRQZ-RFBIWTDZNA-N	CCCCCCCCCCCCCCCCCC(=O)OC(COC(=O)CCCCCCCCCCCCCCC)COC(=O)CCCCCCC\C=C/CCCCCCCC	210	FALSE	TRUE	TRUE	TRUE		FALSE	FALSE	null	null	100	0	93.1	68.5	91.5	100	20190804_TIMS1_LC6_CaVa_Lipidom_plasma_NIST_1ul_for column conditioning_C1_1_782	878.81293:2622061 879.81628:0 880.81964:0	163.14908:5594 165.16122:3560 191.17934:4068 221.22906:3883 223.16644:1988 239.23546:21821 239.23793:15626 247.23895:11327 247.25148:4161 249.25412:2866 249.25664:2913 249.25916:2820 249.26166:2866 249.26669:4022 256.26321:3190 264.24133:3606 265.24686:1526 265.24945:11927 265.25204:33335 265.25464:20943 265.27798:3098 266.24652:3699 266.24911:5548 266.2543:6287 266.2569:2080 267.26627:6564 267.2…
117547	27	876.798	1.5706	319.498	TG 52:2	TG 16:0_18:1_18:1	[M+NH4]+	adduct linked to 32306_[M+Na]+; adduct linked to 31317_[M+H]+	0.4	TRUE	313.82	876.801	C55H102O6	TG	JFISYPWOVQNHLS-LBXGSASVNA-N	CCCCCCCCCCCCCCCC(=O)OCC(COC(=O)CCCCCCC\C=C/CCCCCCCC)OC(=O)CCCCCCC\C=C/CCCCCCCC	410	FALSE	TRUE	TRUE	TRUE		FALSE	FALSE	null	null	100	0	83.7	65.5	84.3	100	20190804_TIMS1_LC6_CaVa_Lipidom_plasma_NIST_1ul_for column conditioning_C1_1_780	876.79791:13454715 877.80126:0 878.80462:0	80.28083:230 137.13074:2044 149.13312:3296 151.14526:2402 189.1608:3398 205.39452:1942 207.20868:1507 214.58244:766 239.233:12059 239.23546:13387 239.23793:1380 240.23425:1891 240.2392:2785 247.23645:1942 247.23895:1507 247.24146:4471 247.24396:5237 248.24174:4062 248.24677:894 249.24657:1022 263.23511:1431 264.23355:2402 264.24133:2351 265.24167:2248 265.24945:56107 265.25204:31018 265.25464:416…
117129	26.68	874.78	1.5587	317.091	TG 52:3	TG 16:0_18:1_18:2	[M+NH4]+	adduct linked to 31224_[M+H]+	0.4	TRUE	312.05	874.786	C55H100O6	TG	KGLAHZTWGPHKFF-FBSASISJNA-N	CCCCCCCCCCCCCCCC(=O)OCC(COC(=O)CCCCCCC\C=C/C\C=C/CCCCC)OC(=O)CCCCCCC\C=C/CCCCCCCC	210	FALSE	TRUE	TRUE	TRUE		FALSE	FALSE	null	null	100	0	90.3	49.7	91.5	100	20190804_TIMS1_LC6_CaVa_Lipidom_plasma_NIST_1ul_for column conditioning_C1_1_782	874.78522:14423375 875.78857:0 876.79193:0	53.00963:874 141.12668:9223 147.11708:8252 161.13109:24466 161.1331:9806 163.14705:3786 164.15157:6602 165.16325:7573 167.1795:6311 169.15617:8641 179.17545:5146 189.16299:9223 193.15547:6796 195.19962:9709 204.17964:8447 209.18745:5243 219.09972:2039 219.13271:4563 219.17281:5340 219.20818:6505 219.38036:2621 221.23381:5922 237.21713:21845 237.2196:12719 237.22205:5631 239.233:40485 239.23547:93…
116824	26.463	872.77	1.5468	314.685	TG 52:4	TG 16:0_18:2_18:2	[M+NH4]+	adduct linked to 32094_[M+Na]+; adduct linked to 31137_[M+H]+; adduct linked to 32095_[M+Na]+	0.8	TRUE	308.72	872.77	C55H98O6	TG	LXAWUIOWWNQCQA-YBQWMRSQNA-N	CCCCCCCCCCCCCCCC(=O)OCC(COC(=O)CCCCCCC\C=C/C\C=C/CCCCC)OC(=O)CCCCCCC\C=C/C\C=C/CCCCC	410	FALSE	TRUE	TRUE	TRUE		FALSE	FALSE	null	null	100	0	86	52.2	85	100	20190804_TIMS1_LC6_CaVa_Lipidom_plasma_NIST_1ul_for column conditioning_C1_1_781	872.77008:10794201 873.77343:0 874.77679:0	137.09531:7864 145.09941:5922 147.11708:9223 149.13118:9417 150.13654:15243 155.14053:7670 161.12907:8738 161.13109:19418 163.14297:9417 163.145:11942 163.14705:7379 163.1552:10971 164.14749:10680 165.12642:9223 165.16122:12816 165.1776:4272 171.1153:15049 175.14537:5340 175.16644:3981 177.15997:1845 177.16209:12233 177.3784:2039 179.13921:10680 179.17757:17962 181.10155:5728 181.15514:7087 193.1…
116547	26.179	870.753	1.5367	312.634	TG 52:5	TG 16:1_18:2_18:2	[M+NH4]+	similar chromatogram in higher mz_31732; similar chromatogram in higher mz_31731; similar chromatogram in higher mz_32588	0.4	TRUE	307.6	870.755	C55H96O6	TG	CQZAAIKPSLHIBC-BDMHOKOONA-N	CCCCCC\C=C/CCCCCCCC(=O)OCC(COC(=O)CCCCCCC\C=C/C\C=C/CCCCC)OC(=O)CCCCCCC\C=C/C\C=C/CCCCC	210	FALSE	TRUE	TRUE	TRUE		FALSE	FALSE	null	null	100	0	88.9	58.1	85.8	100	20190804_TIMS1_LC6_CaVa_Lipidom_plasma_NIST_1ul_for column conditioning_C1_1_782	870.75256:3902404 871.75591:0 872.75927:0	111.07798:1786 147.11707:3845 147.119:3417 149.13116:4505 151.14722:2408 151.15112:3262 155.10481:5981 161.13107:8932 163.145:2718 175.14536:3922 175.14958:1049 177.16422:2019 189.16296:2291 199.14706:1553 203.14311:4427 203.18172:1942 217.15662:3650 219.2058:2447 219.20815:4699 221.18405:3495 227.12653:3068 235.1927:1010 237.21713:2252 237.21957:14097 237.22203:1553 237.22449:2291 237.22694:2990…
116369	26.031	868.733	1.5303	311.348	TG 52:6	TG 16:1_18:2_18:3	[M+NH4]+		0.6	TRUE	307.15	868.739	C55H94O6	TG	NOOJQDXMGLPOOA-SHCTYRPRNA-N	CCCCCC\C=C/CCCCCCCC(=O)OCC(COC(=O)CCCCCCC\C=C/C\C=C/C\C=C/CC)OC(=O)CCCCCCC\C=C/C\C=C/CCCCC	210	FALSE	TRUE	TRUE	TRUE		FALSE	FALSE	null	null	100	0	91.8	54.4	90.7	100	20190804_TIMS1_LC6_CaVa_Lipidom_plasma_NIST_1ul_for column conditioning_C1_1_780	868.73291:474051 869.73626:0 870.73962:0	163.14706:1608 177.16425:1435 195.13734:594 205.19598:1319 222.37247:1159 235.20251:2130 236.20509:1507 237.22208:2101 238.22403:1290 243.20836:1116 245.22701:1681 258.22775:782 261.21817:3014 261.22076:3347 261.22333:1261 261.93173:754 262.21796:1637 262.22052:1058 263.19379:898 263.23514:811 263.23773:3796 263.2403:3058 264.23877:1449 264.24136:623 269.21756:985 275.2355:1072 283.19312:971 285.…
116157	25.63	866.715	1.5173	308.707	TG 52:7	TG 16:1_18:2_18:4	[M+NH4]+		0.2	TRUE	305.55	866.723	C55H92O6	TG	CMQKNURFVKDTED-ILZAATORNA-N	CCCCCC\C=C/CCCCCCCC(=O)OCC(COC(=O)CCCC\C=C/C\C=C/C\C=C/C\C=C/CC)OC(=O)CCCCCCC\C=C/C\C=C/CCCCC	210	FALSE	TRUE	TRUE	TRUE		FALSE	FALSE	null	null	100	0	96.1	13.7	76.2	100	20190804_TIMS1_LC6_CaVa_Lipidom_plasma_NIST_1ul_for column conditioning_C1_1_782	866.71527:52280 867.71862:0 868.72198:0	185.07564:1916 205.18683:1686 243.20831:2427 261.21814:3628 261.2207:2146 263.22992:2453 275.19846:1942 299.25558:1175 305.284:1431 337.26907:1380 346.05408:230 408.32947:843 419.37518:2018 463.37796:2172 513.42267:1661 545.45001:230 545.46118:1712 550.48718:1252 566.4765:664 569.44867:562 569.45245:613 569.45624:3603 569.46008:3909 569.48285:1277 569.61969:1226 570.4563:2964 570.47156:1788 570.5…
119576	27.546	892.821	1.595	324.362	TG 53:1	TG 17:0_18:0_18:1	[M+NH4]+		0.2	TRUE	319.54	892.833	C56H106O6	TG	CTYHEFNQFHZLTL-FVDSYPCUNA-N	CCCCCCCCCCCCCCCCCC(=O)OC(COC(=O)CCCCCCCCCCCCCCCC)COC(=O)CCCCCCC\C=C/CCCCCCCC	210	FALSE	TRUE	TRUE	TRUE		FALSE	FALSE	null	null	100	0	91.2	51.9	89	100	20190804_TIMS1_LC6_CaVa_Lipidom_plasma_NIST_1ul_for column conditioning_C1_1_778	892.82098:58316 893.82433:0 894.82769:0	235.22937:1811 239.19606:1338 509.46408:2047 565.5141:1653 565.52167:1286 565.55951:1128 577.50824:1312 577.51202:1679 577.51587:735 578.51532:1916 579.53864:656 579.56549:708 591.52484:1548 591.52875:1627 591.53259:6088 591.5365:262 591.54034:1286 592.52472:1784 592.53247:1627 593.53705:1574 593.54871:11308 593.55261:5851 593.56036:1076 594.54639:2362 594.58527:866 595.54883:1469 595.9726:551 60…
119377	27.226	890.814	1.5863	322.604	TG 53:2	TG 17:0_18:1_18:1	[M+NH4]+		0.2	TRUE	319.37	890.817	C56H104O6	TG	ANBFFIILUQJIQL-RZEXXKRKNA-N	CCCCCCCCCCCCCCCCC(=O)OCC(COC(=O)CCCCCCC\C=C/CCCCCCCC)OC(=O)CCCCCCC\C=C/CCCCCCCC	210	FALSE	TRUE	TRUE	TRUE		FALSE	FALSE	null	null	100	0	93.8	44.8	85.8	100	20190804_TIMS1_LC6_CaVa_Lipidom_plasma_NIST_1ul_for column conditioning_C1_1_778	890.81372:419103 891.81707:0 892.82043:0	72.11811:190 76.47384:8780 76.48498:232 149.1312:2680 163.14706:1752 191.18155:2068 208.20953:1499 239.23547:1836 247.23897:2026 247.24147:2068 264.23874:1646 265.23132:1541 265.24686:1688 265.24948:3968 265.25208:929 265.25467:1161 265.25726:2807 266.25693:1646 279.26666:1182 279.26932:1541 313.26694:1076 313.27258:2976 313.27823:1414 322.28726:1013 327.25589:1794 327.2847:718 327.28757:1583 327…
119133	26.957	888.799	1.5761	320.551	TG 53:3	TG 17:0_18:1_18:2	[M+NH4]+		0.2	TRUE	314.35	888.801	C56H102O6	TG	NIBMDPFMDDQNNX-KYDHCSDMNA-N	CCCCCCCCCCCCCCCCC(=O)OCC(COC(=O)CCCCCCC\C=C/C\C=C/CCCCC)OC(=O)CCCCCCC\C=C/CCCCCCCC	410	FALSE	TRUE	TRUE	TRUE		FALSE	FALSE	null	null	100	0	82.2	49.2	90.9	100	20190804_TIMS1_LC6_CaVa_Lipidom_plasma_NIST_1ul_for column conditioning_C1_1_778	888.79926:558776 889.80261:0 890.80597:0	150.13458:1609 219.21054:1054 245.22202:1803 245.22949:1470 247.24147:6407 247.24648:2358 252.23782:2025 253.24815:2497 263.22479:1720 263.23511:6658 263.2377:6074 263.2403:1637 264.84753:610 265.21835:3135 265.24948:3356 265.25208:12759 265.25467:8904 265.39215:2996 265.41293:1942 265.62054:1720 267.08405:1664 273.25195:1886 279.27197:2136 282.27982:1470 306.25049:2191 315.26324:1137 316.30765:1…
118938	26.539	886.782	1.5625	317.791	TG 53:4	TG 17:1_18:1_18:2	[M+NH4]+		0.4	TRUE	312.15	886.786	C56H100O6	TG	VESVDAJIPQIOEH-SWVQGCAJNA-N	CCCCCCCC\C=C/CCCCCCCC(=O)OC(COC(=O)CCCCCCC\C=C/CCCCCCC)COC(=O)CCCCCCC\C=C/C\C=C/CCCCC	410	FALSE	TRUE	TRUE	TRUE		FALSE	FALSE	null	null	100	0	87.2	54.9	91.5	100	20190804_TIMS1_LC6_CaVa_Lipidom_plasma_NIST_1ul_for column conditioning_C1_1_782	886.78217:418492 887.78552:0 888.78888:0	155.14053:2089 163.145:3619 165.12231:824 175.14536:2589 175.14748:3883 199.20326:971 223.16643:1795 238.18221:2736 245.22449:3119 246.22818:2177 251.23199:1677 251.23453:6679 251.23705:6325 252.23779:2471 253.29881:618 261.2207:1648 261.22586:1353 263.22992:2913 263.23251:2089 263.23511:2648 263.23767:5943 263.25577:1912 263.34622:794 265.21313:1795 265.24945:5972 265.25204:2383 265.25464:4237 2…
118748	26.334	884.768	1.5518	315.621	TG 53:5	TG 17:1_18:1_18:3	[M+NH4]+		0.6	TRUE	310.76	884.77	C56H98O6	TG	PGBGUWBYYROWIR-GYJZPJDZNA-N	CCCCCCCC\C=C/CCCCCCCC(=O)OC(COC(=O)CCCCCCC\C=C/CCCCCCC)COC(=O)CCCCCCC\C=C/C\C=C/C\C=C/CC	410	FALSE	TRUE	TRUE	TRUE		FALSE	FALSE	null	null	100	0	87.6	20.7	86.8	100	20190804_TIMS1_LC6_CaVa_Lipidom_plasma_NIST_1ul_for column conditioning_C1_1_780	884.76758:121343 885.77093:0 886.77429:0	175.14537:4785 251.23706:3328 251.23958:2843 264.38632:1318 265.17682:1352 289.25061:1179 295.49817:1526 317.25449:2878 325.27075:2046 325.27362:2531 325.27936:2427 326.27692:2254 335.25671:3606 337.2691:3779 337.27203:1768 337.27786:3294 338.27316:2635 339.28458:1491 339.28751:2323 339.29337:3016 374.30908:2184 412.26556:971 453.35263:2462 488.38229:1248 535.47101:2913 538.4939:1630 559.46997:24…
118534	26.09	882.751	1.5445	314.159	TG 53:6	TG 17:1_18:2_18:3	[M+NH4]+		0.2	TRUE	309.61	882.755	C56H96O6	TG	CRAKBYXKEQVYKV-OMMQKVGWNA-N	CCCCCCC\C=C/CCCCCCCC(=O)OCC(COC(=O)CCCCCCC\C=C/C\C=C/C\C=C/CC)OC(=O)CCCCCCC\C=C/C\C=C/CCCCC	210	FALSE	TRUE	TRUE	TRUE		FALSE	FALSE	null	null	100	0	91.3	35.9	87.5	100	20190804_TIMS1_LC6_CaVa_Lipidom_plasma_NIST_1ul_for column conditioning_C1_1_779	882.75061:30919 883.75396:0 884.75732:0	165.15919:2373 175.14961:1052 177.07733:755 213.11275:2023 261.21817:3452 261.22076:3479 297.21741:4666 338.29663:2967 510.43167:1268 562.50311:1564 575.49286:1052 578.51917:1672 583.47174:3074 583.47943:1429 584.46863:998 585.47406:4153 585.48175:3236 585.4856:7902 585.49335:4639 586.48035:2778 586.4881:1699 587.49915:4450 587.50299:1348 587.51068:512 588.5033:4126 590.52197:1187 596.4743:2346 5…
121326	28.1	908.86	1.6205	329.464	TG 54:0	TG 16:0_18:0_20:0	[M+NH4]+		0.4	TRUE	321.75	908.864	C57H110O6	TG	DHDAMQPBPJWJEI-UHFFFAOYNA-N	CCCCCCCCCCCCCCCCCCCC(=O)OCC(COC(=O)CCCCCCCCCCCCCCC)OC(=O)CCCCCCCCCCCCCCCCC	410	FALSE	TRUE	TRUE	TRUE		FALSE	FALSE	null	null	100	0	73.2	46.1	83.3	100	20190804_TIMS1_LC6_CaVa_Lipidom_plasma_NIST_1ul_for column conditioning_C1_1_779	908.8595:122599 909.86285:0 910.86621:0	135.00899:120 193.19534:1410 226.2225:1317 242.24802:479 267.2663:2380 267.26889:1649 285.23923:2367 295.29837:1091 299.25287:1237 313.27261:1835 341.30316:3192 341.30609:864 369.3551:851 397.36777:519 467.40509:492 495.28094:160 495.44049:1051 496.12494:359 509.44254:1928 509.44974:1343 509.45334:519 509.46411:1543 523.4502:1144 523.46478:2128 523.46844:2460 523.47211:1915 523.47571:878 523.4793…
121023	27.784	906.844	1.6124	327.823	TG 54:1	TG 16:0_20:0_18:1	[M+NH4]+		0.2	TRUE	322.1	906.848	C57H108O6	TG	YWKYRFUPKVVPAH-WCTVFOPTNA-N	CCCCCCCCCCCCCCCCCCCC(=O)OCC(COC(=O)CCCCCCCCCCCCCCC)OC(=O)CCCCCCC\C=C/CCCCCCCC	410	FALSE	TRUE	TRUE	TRUE		FALSE	FALSE	null	null	100	0	84.6	26.5	81.4	100	20190804_TIMS1_LC6_CaVa_Lipidom_plasma_NIST_1ul_for column conditioning_C1_1_778	906.84387:274650 907.84722:0 908.85058:0	239.23302:918 263.23514:1889 265.24689:7137 265.24948:630 266.25174:1574 266.25693:1417 267.06061:1128 267.26367:1784 267.26889:1758 267.27411:1443 267.44077:551 268.27234:1706 268.27756:1627 282.27716:2703 284.29044:2178 284.29312:2047 284.29581:2467 295.29562:3227 313.26697:1994 339.28754:1548 339.29047:1916 340.29752:2309 341.29724:1706 341.3002:3674 341.30313:1889 341.30609:4015 425.39508:223…
120737	27.421	904.826	1.6025	325.829	TG 54:2	TG 18:0_18:1_18:1	[M+NH4]+	adduct linked to 33184_[M+Na]+	0.2	TRUE	319.38	904.833	C57H106O6	TG	RYNHWWNZNIGDAQ-CDAVXRBQNA-N	CCCCCCCCCCCCCCCCCC(=O)OCC(COC(=O)CCCCCCC\C=C/CCCCCCCC)OC(=O)CCCCCCC\C=C/CCCCCCCC	410	FALSE	TRUE	TRUE	TRUE		FALSE	FALSE	null	null	100	0	81.2	51.2	84.8	100	20190804_TIMS1_LC6_CaVa_Lipidom_plasma_NIST_1ul_for column conditioning_C1_1_778	904.82568:1476905 905.82903:0 906.83239:0	151.84515:5153 153.06248:747 191.14192:5527 192.17828:5004 195.40665:3659 247.24147:9709 249.25916:4929 251.20174:6124 256.26324:7618 265.24689:10456 265.24948:34951 265.25208:19566 265.25986:6049 266.24393:1568 266.25433:6721 266.25693:6945 266.78479:2913 267.26627:5078 267.26889:7468 267.27148:4630 267.2767:7170 268.26712:20613 284.29312:3883 284.30386:3883 313.26978:1568 318.04083:672 337.2720…
120535	27.001	902.814	1.5918	323.658	TG 54:3	TG 18:0_18:1_18:2	[M+NH4]+	adduct linked to 33108_[M+Na]+; adduct linked to 33110_[M+Na]+	0.4	TRUE	317.07	902.817	C57H104O6	TG	CNGSOZKJBWHOEG-VBOJLMESNA-N	CCCCCCCCCCCCCCCCCC(=O)OCC(COC(=O)CCCCCCC\C=C/C\C=C/CCCCC)OC(=O)CCCCCCC\C=C/CCCCCCCC	410	FALSE	TRUE	TRUE	TRUE		FALSE	FALSE	null	null	100	0	82.9	52.6	79.1	100	20190804_TIMS1_LC6_CaVa_Lipidom_plasma_NIST_1ul_for column conditioning_C1_1_782	902.81445:4898760 903.8178:0 904.82116:0	149.09421:5534 163.07787:6602 163.145:5825 163.14703:7087 163.32816:5825 165.15916:6505 165.16119:6019 166.16573:8252 167.14449:16505 169.86331:2913 239.23299:11650 240.24164:6311 245.22198:3301 245.22449:7864 247.23643:2913 247.23894:2039 247.24146:41262 250.25845:12233 263.23251:22718 263.23511:29029 263.23767:25437 264.2413:7087 265.24945:70389 265.25204:111068 265.32986:1456 265.33505:2427 26…
120340	26.766	900.796	1.5808	321.429	TG 54:4	TG 18:1_18:1_18:2	[M+NH4]+		0.6	TRUE	314.91	900.801	C57H102O6	TG	JTMWOTXEVWLTTO-KTKRTRQNNA-N	CCCCCCCC\C=C/CCCCCCCC(=O)OCC(COC(=O)CCCCCCC\C=C/C\C=C/CCCCC)OC(=O)CCCCCCC\C=C/CCCCCCCC	410	FALSE	TRUE	TRUE	TRUE		FALSE	FALSE	null	null	100	0	79.3	60.7	85.1	100	20190804_TIMS1_LC6_CaVa_Lipidom_plasma_NIST_1ul_for column conditioning_C1_1_779	900.79614:4815878 901.79949:0 902.80285:0	149.1312:11748 149.13313:15728 151.14725:7864 161.12907:8835 163.14503:10777 165.16122:8252 167.13422:1942 205.19142:10680 205.19598:7087 206.19653:9029 207.13763:9320 215.17551:6796 221.18646:4175 245.22202:19029 245.22452:3107 245.22701:8350 245.22951:6408 245.23199:6408 246.22823:9320 247.23398:12816 247.23898:3592 247.24399:9709 263.20154:9903 263.23257:22621 263.23514:126020 263.23773:14854 …
120134	26.472	898.785	1.5697	319.2	TG 54:5	TG 18:1_18:2_18:2	[M+NH4]+		0.6	TRUE	314.53	898.786	C57H100O6	TG	VVEBTVMJPTZDHO-WECKWCTPNA-N	CCCCCCCC\C=C/CCCCCCCC(=O)OCC(COC(=O)CCCCCCC\C=C/C\C=C/CCCCC)OC(=O)CCCCCCC\C=C/C\C=C/CCCCC	210	FALSE	TRUE	TRUE	TRUE		FALSE	FALSE	null	null	100	0	88.9	57.8	85.1	100	20190804_TIMS1_LC6_CaVa_Lipidom_plasma_NIST_1ul_for column conditioning_C1_1_779	898.78473:3751186 899.78808:0 900.79144:0	147.1113:20874 149.1312:4757 151.14528:12330 156.1739:7670 159.11763:9903 161.1311:11942 163.14706:9515 165.17146:4466 169.15413:11359 171.22993:874 173.13184:6019 175.14539:6505 175.14961:8252 189.12358:6117 189.16301:874 201.15936:7767 210.19539:8155 223.16171:8932 231.2135:4272 235.2196:8155 243.20836:12330 243.21085:5534 245.22203:11942 245.22452:7087 245.22951:13301 245.24696:6214 246.22572:…
119768	25.907	894.749	1.5471	314.624	TG 54:7	TG 18:2_18:2_18:3	[M+NH4]+		0.2	TRUE	309.31	894.755	C57H96O6	TG	NGPHUAVENUDDAO-JZRYOQFWNA-N	CCCCC\C=C/C\C=C/CCCCCCCC(=O)OCC(COC(=O)CCCCCCC\C=C/C\C=C/C\C=C/CC)OC(=O)CCCCCCC\C=C/C\C=C/CCCCC	410	FALSE	TRUE	TRUE	TRUE		FALSE	FALSE	null	null	100	0	87.9	55.9	84.7	100	20190804_TIMS1_LC6_CaVa_Lipidom_plasma_NIST_1ul_for column conditioning_C1_1_782	894.74939:580841 895.75274:0 896.7561:0	116.52159:121 142.07433:863 145.09364:121 145.10132:1537 147.12094:1416 151.14525:1470 151.14722:809 157.10081:1146 159.10956:1443 159.11359:1173 161.12502:1160 161.12904:1308 161.13107:1821 161.1331:1551 163.14703:3412 165.16119:620 173.1339:809 175.14536:121 176.26012:310 179.14345:984 179.17329:1133 187.14641:2697 187.14859:1011 189.16296:1079 191.17934:1146 191.19914:135 197.12701:755 201.161…
119570	25.69	892.735	1.5381	312.808	TG 54:8	TG 18:2_18:3_18:3	[M+NH4]+		0.6	TRUE	306.67	892.739	C57H94O6	TG	IMPMCCKWZKDAGE-DJOODRDWNA-N	CCCCC\C=C/C\C=C/CCCCCCCC(=O)OCC(COC(=O)CCCCCCC\C=C/C\C=C/C\C=C/CC)OC(=O)CCCCCCC\C=C/C\C=C/C\C=C/CC	410	FALSE	TRUE	TRUE	TRUE		FALSE	FALSE	null	null	100	0	82.2	37.2	82.4	100	20190804_TIMS1_LC6_CaVa_Lipidom_plasma_NIST_1ul_for column conditioning_C1_1_779	892.73999:63449 893.74334:0 894.7467:0	235.19759:3236 243.2108:2751 247.24396:3329 259.19867:1341 261.2207:4600 263.23767:1687 269.19138:2127 333.24451:2080 335.25671:1849 337.26907:1063 338.27313:2080 338.27606:1849 397.29468:902 438.33008:1757 475.37595:1017 485.35635:1664 503.41718:1757 521.44049:1225 547.4718:1711 573.48846:1410 589.70166:1526 595.4671:1526 595.47101:3907 595.47491:1595 595.47876:2612 596.34583:1248 596.46252:1225…
122409	28.324	922.877	1.6347	332.279	TG 55:0	TG 15:0_16:0_24:0	[M+NH4]+		0.4	TRUE	324.75	922.88	C58H112O6	TG	LOOMAZQCFHMXCB-UHFFFAOYNA-N	CCCCCCCCCCCCCCCCCCCCCCCC(=O)OCC(COC(=O)CCCCCCCCCCCCCC)OC(=O)CCCCCCCCCCCCCCC	410	FALSE	TRUE	TRUE	TRUE		FALSE	FALSE	null	null	100	0	74	32.9	83.5	100	20190804_TIMS1_LC6_CaVa_Lipidom_plasma_NIST_1ul_for column conditioning_C1_1_779	922.87659:57308 923.87994:0 924.8833:0	253.22789:1888 331.108:593 509.44614:1528 509.44974:1510 523.43201:1007 523.46478:1474 523.47211:3146 523.47571:449 524.47473:1762 528.74384:342 537.47797:3200 537.48169:2643 537.48535:6203 537.49274:953 538.48285:917 538.48651:917 538.49396:3722 538.50134:1187 551.48926:2068 551.49298:1546 551.4967:3937 551.50049:1924 551.50421:4028 551.50793:2499 552.51086:396 565.50275:2751 565.51031:629 565.5…
122310	27.865	920.86	1.6225	329.812	TG 55:1	TG 18:0_19:0_18:1	[M+NH4]+		0.4	TRUE	323.93	920.864	C58H110O6	TG	NAOSZALBTBBMRV-IKPAITLHNA-N	CCCCCCCCCCCCCCCCCCC(=O)OCC(COC(=O)CCCCCCCCCCCCCCCCC)OC(=O)CCCCCCC\C=C/CCCCCCCC	410	FALSE	TRUE	TRUE	TRUE		FALSE	FALSE	null	null	100	0	86.7	12	89.1	100	20190804_TIMS1_LC6_CaVa_Lipidom_plasma_NIST_1ul_for column conditioning_C1_1_782	920.85992:29072 921.86327:0 922.86663:0	267.12567:2104 271.20215:539 285.2392:1807 368.38229:2265 369.34894:2265 458.05838:243 492.44214:243 495.43689:2292 496.44424:1510 511.4649:3182 521.45148:2967 521.45874:1160 523.46472:1456 523.46838:2346 535.43048:2454 535.46735:1268 535.47101:2697 537.48529:5232 549.47491:809 549.48987:3155 550.50964:1618 551.48541:1915 551.50415:1699 552.67554:1375 552.86652:728 552.90399:297 553.50708:1510 56…
122140	27.433	918.85	1.6103	327.346	TG 55:2	TG 17:0_18:1_20:1	[M+NH4]+		0.4	TRUE	322.22	918.848	C58H108O6	TG	SYUSUQJTEKOQOE-LBJSJSAUNA-N	CCCCCCCCCCCCCCCCC(=O)OCC(COC(=O)CCCCCCCCC\C=C/CCCCCCCC)OC(=O)CCCCCCC\C=C/CCCCCCCC	210	FALSE	TRUE	TRUE	TRUE		FALSE	FALSE	null	null	100	0	91.8	32.5	86.8	100	20190804_TIMS1_LC6_CaVa_Lipidom_plasma_NIST_1ul_for column conditioning_C1_1_781	918.84546:28880 919.84881:0 920.85217:0	281.16232:666 295.19431:1256 591.52869:3503 591.53253:4398 591.54028:438 593.54089:2132 599.49664:1847 603.52411:781 603.52802:1180 603.53192:1409 604.53015:609 605.53705:1009 605.54486:362 605.54877:2132 606.55261:495 607.56116:800 608.34662:952 617.54236:2151 617.55817:190 619.56262:9881 619.56659:2018 619.58246:1980 620.56207:1447 620.56604:3540 620.57007:1275 631.5614:819 631.56543:3789 631.6…
121996	27.177	916.824	1.6054	326.355	TG 55:3	TG 17:0_19:1_19:2	[M+NH4]+		0.4	TRUE	319.6	916.833	C58H106O6	TG	PYDZNKDHITXIAV-QEWVXQFLNA-N	CCCCCCCCCCCCCCCCC(=O)OCC(COC(=O)CCCCCCC\C=C/C\C=C/CCCCCC)OC(=O)CCCCCCC\C=C/CCCCCCCCC	410	FALSE	TRUE	TRUE	TRUE		FALSE	FALSE	null	null	100	0	82.7	16.6	89	100	20190804_TIMS1_LC6_CaVa_Lipidom_plasma_NIST_1ul_for column conditioning_C1_1_780	916.82849:56899 917.83184:0 918.8352:0	159.1156:2095 173.12971:2325 217.15663:1354 225.15527:2453 231.20135:1916 239.23546:2274 247.23895:1916 267.11526:2683 268.27231:2248 271.2074:1456 273.25986:2172 287.23602:1354 289.25061:2530 289.25333:1891 290.25375:4982 290.25647:1584 299.25284:2121 305.19498:1661 313.26974:1533 314.27698:2172 316.27365:1431 321.28152:3858 325.29086:2223 339.28165:537 339.28751:1431 339.29337:1712 340.29163:18…
121819	26.914	914.814	1.5987	325.009	TG 55:4	TG 18:1_19:1_18:2	[M+NH4]+	similar chromatogram in higher mz_34317	0.2	TRUE	318.35	914.817	C58H104O6	TG	DKILRNXFVWECGW-JNKAIAEUNA-N	CCCCCCCCC\C=C/CCCCCCCC(=O)OCC(COC(=O)CCCCCCC\C=C/CCCCCCCC)OC(=O)CCCCCCC\C=C/C\C=C/CCCCC	410	FALSE	TRUE	TRUE	TRUE		FALSE	FALSE	null	null	100	0	79.2	55	89.3	100	20190804_TIMS1_LC6_CaVa_Lipidom_plasma_NIST_1ul_for column conditioning_C1_1_780	914.81366:42939 915.81701:0 916.82037:0	77.89976:324 194.09962:1546 245.22697:1906 282.27179:647 296.29272:2014 327.28754:4495 353.30948:2157 385.37851:719 441.40002:647 469.34229:2086 577.51196:1510 578.51526:2229 589.50824:4207 589.51215:2337 589.51599:1366 589.5199:2769 591.52869:1618 593.55255:2697 601.49896:1798 601.50677:1582 601.51068:539 601.51459:5106 601.51849:8989 601.52631:3128 601.53021:396 601.53412:1690 602.49939:2553 60…
121663	26.557	912.796	1.5892	323.075	TG 55:5	TG 18:1_18:2_19:2	[M+NH4]+		0.2	TRUE	317.13	912.801	C58H102O6	TG	NGDUFIQZFJUIGE-VHCQJJIVNA-N	CCCCCCCC\C=C/CCCCCCCC(=O)OCC(COC(=O)CCCCCCC\C=C/C\C=C/CCCCCC)OC(=O)CCCCCCC\C=C/C\C=C/CCCCC	410	FALSE	TRUE	TRUE	TRUE		FALSE	FALSE	null	null	100	0	83.5	33.5	88.4	100	20190804_TIMS1_LC6_CaVa_Lipidom_plasma_NIST_1ul_for column conditioning_C1_1_782	912.7962:29368 913.79955:0 914.80291:0	289.25058:2987 564.50317:934 575.48889:3137 590.51416:2539 599.49274:4033 599.50446:3809 600.51495:822 601.51062:4444 601.53796:1008 603.52411:2091 603.54761:2539 613.51172:11278 615.50958:1904 615.52539:1867 615.5293:4892 616.52551:4257 616.53345:2577 616.53741:2614 617.54236:3697 624.96613:485 625.54364:2390 625.54761:2203 628.53094:3062 637.40686:1195 640.36993:784 851.89594:1606
121497	26.535	910.776	1.5831	321.847	TG 55:6	TG 17:0_18:2_20:4	[M+NH4]+		0.4	TRUE	316.54	910.786	C58H100O6	TG	BENFVRGKRIHSTF-YDXFGTCQNA-N	CCCCCCCCCCCCCCCCC(=O)OCC(COC(=O)CCCCCC\C=C/C\C=C/C\C=C/C\C=C/CC)OC(=O)CCCCCCC\C=C/C\C=C/CCCCC	410	FALSE	TRUE	TRUE	TRUE		FALSE	FALSE	null	null	98.9	0	82	28	65.8	100	20190804_TIMS1_LC6_CaVa_Lipidom_plasma_NIST_1ul_for column conditioning_C1_1_780	910.77631:26556 911.77966:0 912.78302:0	202.1636:3991 215.17783:5663 253.24561:6526 261.2233:3506 270.22726:4639 299.24457:6365 334.27753:3452 340.28574:4099 563.50458:4045 564.51074:4315 565.51404:3560 566.08612:485 589.5083:12514 589.51215:1187 589.51599:5340 589.5199:4908 591.45123:4531 591.53253:4693 599.4928:3074 613.51172:4315 619.45563:3182 623.48981:1133
123672	28.62	936.889	1.651	335.508	TG 56:0	TG 15:0_16:0_25:0	[M+NH4]+		0.4	TRUE	327.77	936.895	C59H114O6	TG	WWJSZLJUEKGFLD-UHFFFAOYNA-N	CCCCCCCCCCCCCCCCCCCCCCCCC(=O)OCC(COC(=O)CCCCCCCCCCCCCC)OC(=O)CCCCCCCCCCCCCCC	410	FALSE	TRUE	TRUE	TRUE		FALSE	FALSE	null	null	100	0	71.4	32.1	81.3	100	20190804_TIMS1_LC6_CaVa_Lipidom_plasma_NIST_1ul_for column conditioning_C1_1_778	936.89374:75365 937.89709:0 938.90045:0	239.23302:347 267.26889:3086 283.20651:2046 285.24463:1040 299.25839:1127 312.36832:884 312.81326:191 313.27826:919 313.5997:1716 313.76898:520 341.30609:1179 523.46478:2462 523.47211:2081 524.46741:1456 527.04578:988 535.44897:867 537.4743:971 537.47797:1179 537.48169:1353 537.48535:814 537.48907:6016 537.49274:2532 537.49646:745 538.49023:902 538.49396:1266 551.48926:1370 551.49298:3502 551.496…
123454	28.189	934.876	1.6405	333.395	TG 56:1	TG 16:0_18:0_22:1	[M+NH4]+		0.2	TRUE	326.72	934.88	C59H112O6	TG	KJQOITVLKVGNFB-RFBIWTDZNA-N	CCCCCCCCCCCCCCCCCC(=O)OC(COC(=O)CCCCCCCCCCCCCCC)COC(=O)CCCCCCCCCCC\C=C/CCCCCCCC	410	FALSE	TRUE	TRUE	TRUE		FALSE	FALSE	null	null	100	0	80.3	37	83.2	100	20190804_TIMS1_LC6_CaVa_Lipidom_plasma_NIST_1ul_for column conditioning_C1_1_778	934.8764:54411 935.87975:0 936.88311:0	369.35202:1900 405.37384:3335 521.44788:2026 549.4787:2068 551.50043:1098 551.50415:2744 578.51917:3841 579.53101:3293 605.53711:9540 606.55658:1393 633.57245:7134 633.58447:2111 635.59467:1520 647.58075:1013 649.60895:1309 661.60297:5150 661.61115:8316 661.62341:2237 663.65704:2575 664.60938:3377 664.62579:380 675.62213:1604 689.63348:1520 703.65771:2406
123252	27.799	932.856	1.6312	331.519	TG 56:2	TG 18:0_18:1_20:1	[M+NH4]+		0.2	TRUE	325	932.864	C59H110O6	TG	OWMDNFFJJVRJMG-LPUXYYICNA-N	CCCCCCCCCCCCCCCCCC(=O)OCC(COC(=O)CCCCCCCCC\C=C/CCCCCCCC)OC(=O)CCCCCCC\C=C/CCCCCCCC	410	FALSE	TRUE	TRUE	TRUE		FALSE	FALSE	null	null	100	0	79	24.5	89.9	100	20190804_TIMS1_LC6_CaVa_Lipidom_plasma_NIST_1ul_for column conditioning_C1_1_778	932.85645:67944 933.8598:0 934.86316:0	265.24689:4472 265.25208:3001 279.15753:1059 279.16019:4737 280.15906:2942 299.23907:1795 309.27661:2560 313.27261:1618 341.31195:1118 342.2955:1471 367.31921:1971 369.13779:2177 369.34897:1795 479.4722:1618 523.46112:1648 523.47571:2501 547.47559:1706 549.47125:2030 549.48242:1000 549.48615:1000 549.48993:1530 550.5022:3030 551.4967:4560 551.50043:1706 551.50415:1648 553.50714:1706 575.50043:179…
123019	27.298	930.843	1.6214	329.524	TG 56:3	TG 18:1_18:1_20:1	[M+NH4]+		0.4	TRUE	322.67	930.848	C59H108O6	TG	QXMHHXQBBKDSSL-DCKNSECYNA-N	CCCCCCCC\C=C/CCCCCCCCCC(=O)OCC(COC(=O)CCCCCCC\C=C/CCCCCCCC)OC(=O)CCCCCCC\C=C/CCCCCCCC	410	FALSE	TRUE	TRUE	TRUE		FALSE	FALSE	null	null	100	0	79.1	47.4	85.7	100	20190804_TIMS1_LC6_CaVa_Lipidom_plasma_NIST_1ul_for column conditioning_C1_1_782	930.84351:157807 931.84686:0 932.85022:0	247.23895:2265 265.25204:2122 290.30804:324 293.27911:3092 293.28729:1942 310.40085:324 313.26974:1870 339.29044:2157 341.30606:2733 393.32669:1834 557.51263:324 575.4928:1223 575.50043:3524 576.50195:2122 577.50818:6437 577.51587:2409 578.5191:1043 578.52679:3416 601.5224:4926 602.98822:2229 603.11731:1798 603.51636:4315 603.52026:6257 603.52417:8630 603.52808:22762 603.53198:22510 603.53589:162…
122861	27.077	928.828	1.6109	327.412	TG 56:4	TG 18:1_20:1_18:2	[M+NH4]+		1	TRUE	321.47	928.833	C59H106O6	TG	YONCDTJKIZDSKQ-JALPFGDRNA-N	CCCCCCCC\C=C/CCCCCCCCCC(=O)OCC(COC(=O)CCCCCCC\C=C/CCCCCCCC)OC(=O)CCCCCCC\C=C/C\C=C/CCCCC	410	FALSE	TRUE	TRUE	TRUE		FALSE	FALSE	null	null	100	0	80.5	31.8	84	100	20190804_TIMS1_LC6_CaVa_Lipidom_plasma_NIST_1ul_for column conditioning_C1_1_782	928.83276:178299 929.83611:0 930.83947:0	118.65463:514 198.53392:514 204.17963:8852 245.22449:1542 262.56622:3427 262.69528:3883 265.10422:3027 289.24249:4397 289.2533:4112 321.31577:5597 337.26617:6910 339.29044:2513 342.31314:6111 365.30112:6396 391.27927:571 528.48376:2170 545.45752:4969 577.51965:6739 577.5235:11422 580.53595:2170 581.53802:4283 581.54187:4740 599.50061:1770 600.49542:1942 600.50714:2399 601.50677:15534 601.51068:46…
122708	26.817	926.814	1.6069	326.597	TG 56:5	TG 18:1_18:2_20:2	[M+NH4]+		0.4	TRUE	319.89	926.817	C59H104O6	TG	ZIBZUMLEDUJDQI-CFTKTPQGNA-N	CCCCCCCC\C=C/CCCCCCCC(=O)OCC(COC(=O)CCCCCCCCC\C=C/C\C=C/CCCCC)OC(=O)CCCCCCC\C=C/C\C=C/CCCCC	410	FALSE	TRUE	TRUE	TRUE		FALSE	FALSE	null	null	100	0	81.4	28	85.1	100	20190804_TIMS1_LC6_CaVa_Lipidom_plasma_NIST_1ul_for column conditioning_C1_1_782	926.80969:462903 927.81304:0 928.8164:0	163.14908:8176 173.12971:4139 189.16518:4650 227.20094:5876 247.23895:5110 261.21814:3321 263.23511:3832 265.25204:17475 266.2569:1175 271.24411:2555 273.74188:460 287.2738:3373 289.24789:5008 289.25333:2299 289.2804:5723 289.29123:2146 290.25375:5161 297.25583:4139 313.26974:3270 315.26605:8534 315.26886:3935 317.24597:8636 337.2691:2402 337.27203:5672 337.27496:2095 338.27316:4292 339.28458:112…
122523	26.676	924.798	1.5993	325.075	TG 56:6	TG 16:0_18:1_22:5	[M+NH4]+		0.2	TRUE	320.03	924.801	C59H102O6	TG	PIUUVQYTIKPYIJ-OKBSSIGONA-N	CCCCCCCCCCCCCCCC(=O)OCC(COC(=O)CCCCC\C=C/C\C=C/C\C=C/C\C=C/C\C=C/CC)OC(=O)CCCCCCC\C=C/CCCCCCCC	410	FALSE	TRUE	TRUE	TRUE		FALSE	FALSE	null	null	100	0	87.8	24	96.5	100	20190804_TIMS1_LC6_CaVa_Lipidom_plasma_NIST_1ul_for column conditioning_C1_1_778	924.79846:563272 925.80181:0 926.80517:0	145.09558:2458 145.09943:1239 147.1171:2190 151.39406:1343 159.11562:1487 159.11761:372 161.12907:2727 163.14299:1033 165.18375:1735 173.13181:1301 177.29356:454 185.12984:3181 187.14426:1343 187.14642:2954 187.14861:2045 191.18375:1962 191.18596:599 201.16161:1570 203.17719:8387 203.54288:661 204.18192:1591 205.1937:1239 205.19826:1177 207.21098:1054 207.22704:971 215.14046:496 217.1543:2272 217…
122403	26.447	922.78	1.5892	323.023	TG 56:7	TG 16:0_18:2_22:5	[M+NH4]+		0.6	TRUE	318.07	922.786	C59H100O6	TG	RUFOURHRNYZYIN-LXCSFNTQNA-N	CCCCCCCCCCCCCCCC(=O)OCC(COC(=O)CCCCC\C=C/C\C=C/C\C=C/C\C=C/C\C=C/CC)OC(=O)CCCCCCC\C=C/C\C=C/CCCCC	410	FALSE	TRUE	TRUE	TRUE		FALSE	FALSE	null	null	100	0	89.5	24.5	95.6	100	20190804_TIMS1_LC6_CaVa_Lipidom_plasma_NIST_1ul_for column conditioning_C1_1_778	922.77979:382757 923.78314:0 924.7865:0	91.052:4392 157.09883:6195 159.11562:3329 163.14705:2635 165.12846:2080 165.16736:4253 173.12762:3375 173.12971:3375 175.14326:4947 175.14749:3514 178.16629:4300 201.16386:2866 203.17719:25567 210.42867:1110 211.14552:2820 213.16389:8414 215.17082:3514 217.1942:3930 227.17935:2774 237.2196:4161 239.23302:7490 245.22699:4022 245.23198:3421 263.23511:15025 263.2377:5502 264.23874:4068 265.24945:388…
122296	26.053	920.768	1.5752	320.204	TG 56:8	TG 18:2_18:2_20:4	[M+NH4]+		0.2	TRUE	316.01	920.77	C59H98O6	TG	MXSCENXJZKSWOS-LTHCLHRINA-N	CCCCC\C=C/C\C=C/CCCCCCCC(=O)OCC(COC(=O)CCCCCC\C=C/C\C=C/C\C=C/C\C=C/CC)OC(=O)CCCCCCC\C=C/C\C=C/CCCCC	210	FALSE	TRUE	TRUE	TRUE		FALSE	FALSE	null	null	100	0	91.8	36.8	78.1	100	20190804_TIMS1_LC6_CaVa_Lipidom_plasma_NIST_1ul_for column conditioning_C1_1_782	920.76801:253243 921.77136:0 922.77472:0	149.09227:737 167.14037:5122 175.10953:3448 175.14748:2779 177.16422:3113 187.14641:1707 189.16078:2042 203.17717:10546 203.17944:2745 213.15923:3917 213.16154:2176 215.17781:2176 219.17514:2645 260.21255:2511 261.2207:3080 263.21442:2712 263.23251:2913 263.23767:1774 264.23615:3348 264.23871:1373 267.20898:4352 269.22275:1473 269.22537:7868 269.22797:3247 270.23248:3515 273.18347:3482 285.22037:…
122119	25.82	918.749	1.5663	318.388	TG 56:9	TG 18:2_18:3_20:4	[M+NH4]+		0.2	TRUE	314.26	918.755	C59H96O6	TG	JKQWGXQHSNHJJE-FPOPKGONNA-N	CCCCC\C=C/C\C=C/CCCCCCCC(=O)OCC(COC(=O)CCCCCC\C=C/C\C=C/C\C=C/C\C=C/CC)OC(=O)CCCCCCC\C=C/C\C=C/C\C=C/CC	210	FALSE	TRUE	TRUE	TRUE		FALSE	FALSE	null	null	100	0	91.8	28.5	85.9	100	20190804_TIMS1_LC6_CaVa_Lipidom_plasma_NIST_1ul_for column conditioning_C1_1_782	918.7489:105594 919.75225:0 920.75561:0	145.0994:761 155.08102:2361 163.11041:1713 169.10023:2113 171.1132:1751 191.17934:1314 195.11728:1504 199.14481:1751 201.15933:2208 203.17717:1085 203.17944:1751 224.15021:1390 235.20735:1314 237.16316:2456 259.20892:1713 261.2619:1009 262.22308:3770 263.23511:4492 263.24026:1808 267.20898:6035 267.21158:2342 269.22537:1923 287.23868:2227 293.18909:1047 301.21231:1180 311.26013:1199 313.27255:110…
124746	28.847	950.904	1.6634	337.972	TG 57:0	TG 15:0_18:0_24:0	[M+NH4]+		0.4	TRUE	330.33	950.911	C60H116O6	TG	AIIBNORBQQEJAW-UHFFFAOYNA-N	CCCCCCCCCCCCCCCCCCCCCCCC(=O)OCC(COC(=O)CCCCCCCCCCCCCC)OC(=O)CCCCCCCCCCCCCCCCC	410	FALSE	TRUE	TRUE	TRUE		FALSE	FALSE	null	null	100	0	71.3	16.2	90	100	20190804_TIMS1_LC6_CaVa_Lipidom_plasma_NIST_1ul_for column conditioning_C1_1_778	950.9035:42130 951.90685:0 952.91021:0	239.23547:1304 279.16022:1248 423.41977:347 509.45331:652 510.45682:319 523.47205:1331 523.47571:1567 524.47467:1040 537.45953:666 537.47797:707 537.48169:749 537.48907:2109 537.64044:125 538.48651:791 538.49023:430 538.49762:749 551.48175:832 551.49298:2677 551.4967:943 551.50043:5313 551.50421:1442 552.41724:1179 552.42847:291 552.49957:2871 552.50708:1151 565.51031:1901 565.5141:1179 565.51788…
124526	28.225	948.891	1.6547	336.213	TG 57:1	TG 16:0_23:0_18:1	[M+NH4]+		0.2	TRUE	328.34	948.895	C60H114O6	TG	JMXUWGZKHRHURQ-FSRJSHLRNA-N	CCCCCCCCCCCCCCCCCCCCCCC(=O)OCC(COC(=O)CCCCCCCCCCCCCCC)OC(=O)CCCCCCC\C=C/CCCCCCCC	410	FALSE	TRUE	TRUE	TRUE		FALSE	FALSE	null	null	100	0	76.7	23.8	89.4	100	20190804_TIMS1_LC6_CaVa_Lipidom_plasma_NIST_1ul_for column conditioning_C1_1_782	948.89069:22756 949.89404:0 950.8974:0	236.63853:1136 237.21712:2190 253.25066:806 282.46716:992 285.23917:2004 397.36453:1033 451.43851:950 538.48645:1900 538.49011:785 549.48236:3078 549.50104:1239 549.51971:1095 550.49091:1239 552.50323:1074 563.48938:1074 563.50073:516 563.51208:454 564.50311:1054 564.51068:2190 577.51196:2396 577.51581:3388 577.51959:2417 577.52344:1591 578.51904:1033 578.52673:2334 583.01001:888 587.10144:227 59…
125880	29.096	964.923	1.6788	341.028	TG 58:0	TG 16:0_18:0_24:0	[M+NH4]+		0.2	TRUE	332.24	964.927	C61H118O6	TG	UGOYQIRPHHFTHM-UHFFFAOYNA-N	CCCCCCCCCCCCCCCCCCCCCCCC(=O)OCC(COC(=O)CCCCCCCCCCCCCCC)OC(=O)CCCCCCCCCCCCCCCCC	410	FALSE	TRUE	TRUE	TRUE		FALSE	FALSE	null	null	100	0	65.5	20	92.3	100	20190804_TIMS1_LC6_CaVa_Lipidom_plasma_NIST_1ul_for column conditioning_C1_1_778	964.92328:67818 965.92663:0 966.92999:0	239.26257:753 266.25693:703 280.23636:619 285.24191:477 313.26978:193 313.27542:226 313.28387:703 317.20627:460 325.32822:469 369.35202:377 477.46194:511 481.45874:695 495.43338:594 495.43692:209 495.44046:418 509.44971:711 523.46478:2009 523.47205:1849 523.47571:1248 524.46741:796 524.50024:703 537.48535:829 537.48907:1432 537.49274:728 551.49298:544 551.4967:988 551.50043:6318 551.50415:3474 55…
125710	28.428	962.906	1.6684	338.914	TG 58:1	TG 16:0_24:0_18:1	[M+NH4]+		0.2	TRUE	331.15	962.911	C61H116O6	TG	DFSTYDOPXLRTDY-MKFPQRGTNA-N	CCCCCCCCCCCCCCCCCCCCCCCC(=O)OCC(COC(=O)CCCCCCCCCCCCCCC)OC(=O)CCCCCCC\C=C/CCCCCCCC	410	FALSE	TRUE	TRUE	TRUE		FALSE	FALSE	null	null	100	0	78	25.5	89.5	100	20190804_TIMS1_LC6_CaVa_Lipidom_plasma_NIST_1ul_for column conditioning_C1_1_782	962.90552:34687 963.90887:0 964.91223:0	76.92579:153 279.16016:1414 313.2782:1260 316.27927:1226 327.29041:596 369.33362:1056 397.37088:1363 549.48608:1090 549.48981:749 551.48914:2146 551.50037:3509 551.50409:818 551.52655:1158 552.50323:1175 552.53693:511 563.49695:2419 563.50073:1686 564.49933:1022 564.5069:1942 565.51776:920 575.50421:1482 577.47369:1465 577.49664:886 577.50812:1039 577.51196:2418 577.51959:4003 577.52344:869 577.5…
125621	28.111	960.89	1.6594	337.096	TG 58:2	TG 20:0_16:1_22:1	[M+NH4]+		0.4	TRUE	329.09	960.895	C61H114O6	TG	MWNZLWBLFRSEKB-HBLVUIEFNA-N	CCCCCCCCCCCCCCCCCCCC(=O)OC(COC(=O)CCCCCCCCCCC\C=C/CCCCCCCC)COC(=O)CCCCCCC\C=C/CCCCCC	410	FALSE	TRUE	TRUE	TRUE		FALSE	FALSE	null	null	100	0	69.5	5.6	86.8	100	20190804_TIMS1_LC6_CaVa_Lipidom_plasma_NIST_1ul_for column conditioning_C1_1_779	960.89026:59051 961.89361:0 962.89697:0	181.11871:379 237.21962:1441 265.25208:2078 282.27985:804 342.52246:531 439.4079:880 575.50427:1032 577.51208:3488 577.51971:1396 577.5274:137 577.53119:1032 578.51917:789 578.66479:925 579.6767:819 589.51221:1062 589.5238:1123 603.50854:925 603.52032:986 603.52814:4869 603.53204:11073 603.53986:2199 603.54376:1623 603.55945:394 603.57898:941 603.71991:379 604.53027:1016 604.53418:2169 604.54199:…
125490	27.786	958.877	1.6492	335.043	TG 58:3	TG 22:0_18:1_18:2	[M+NH4]+		0.6	TRUE	328.2	958.88	C61H112O6	TG	POBQACNRSDFLSN-LBXZNQFPNA-N	CCCCCCCCCCCCCCCCCCCCCC(=O)OCC(COC(=O)CCCCCCC\C=C/CCCCCCCC)OC(=O)CCCCCCC\C=C/C\C=C/CCCCC	410	FALSE	TRUE	TRUE	TRUE		FALSE	FALSE	null	null	100	0	81	62.3	92.1	100	20190804_TIMS1_LC6_CaVa_Lipidom_plasma_NIST_1ul_for column conditioning_C1_1_779	958.87689:38123 959.88024:0 960.8836:0	177.16212:3101 198.79436:243 263.23514:1564 263.23773:1699 319.26059:2023 396.78696:1241 397.36459:1699 398.37173:2454 575.50812:2238 601.4834:971 601.50684:4423 601.51074:4018 601.51465:11704 601.51855:5098 601.52246:4611 602.51514:1375 602.51904:3047 602.52295:4855 602.52686:1726 602.54248:1699 603.22296:1160 603.52814:1861 603.53595:1672 604.03302:620 613.09766:566 659.58478:2023 659.58887:331…
125336	27.494	956.856	1.6362	332.4	TG 58:4	TG 18:1_22:1_18:2	[M+NH4]+		0.4	TRUE	326.14	956.864	C61H110O6	TG	ZIRJXTDTRZMNMW-KPAPURHWNA-N	CCCCCCCC\C=C/CCCCCCCCCCCC(=O)OCC(COC(=O)CCCCCCC\C=C/CCCCCCCC)OC(=O)CCCCCCC\C=C/C\C=C/CCCCC	410	FALSE	TRUE	TRUE	TRUE		FALSE	FALSE	null	null	100	0	85.4	53.5	92.2	100	20190804_TIMS1_LC6_CaVa_Lipidom_plasma_NIST_1ul_for column conditioning_C1_1_780	956.85565:15199 957.859:0 958.86236:0	433.32578:1066 553.49213:923 575.49658:1019 575.50421:844 599.50061:605 599.50446:398 599.52008:159 601.51068:907 601.51849:3231 601.5224:4600 601.52631:1114 602.51501:907 602.52283:493 603.53979:1082 603.64154:477 627.53308:828 629.26996:302 629.54163:446 629.54565:1019 629.54962:1035 630.53717:1066 631.56946:939 634.71954:939 637.59998:621 651.52234:573 655.55347:1528 655.56567:812 657.57367:15…
125147	27.211	954.837	1.6396	333.117	TG 58:5	TG 16:0_18:1_24:4	[M+NH4]+		0.6	TRUE	325.31	954.848	C61H108O6	TG	HLDGYHNBEHFUHI-NEKQJVGVNA-N	CCCCCCCCCCCCCCCC(=O)OCC(COC(=O)CCCCCCCCCC\C=C/C\C=C/C\C=C/C\C=C/CC)OC(=O)CCCCCCC\C=C/CCCCCCCC	410	FALSE	TRUE	TRUE	TRUE		FALSE	FALSE	null	null	100	0	73	20.1	87.1	100	20190804_TIMS1_LC6_CaVa_Lipidom_plasma_NIST_1ul_for column conditioning_C1_1_780	954.83673:25830 955.84008:0 956.84344:0	215.1825:1916 227.18175:1737 241.14111:2683 277.21558:3500 282.27713:1048 297.26132:1584 313.27258:1252 315.26886:2172 341.2825:1303 344.28156:4139 355.33322:1763 392.32599:843 399.32596:945 425.30634:2708 438.36343:2069 459.34445:1405 549.53839:1967 552.4696:1252 573.48468:843 577.51581:1431 577.51965:3322 577.5235:2504 578.5191:3321 578.52679:1099 579.50793:2325 589.55084:1891 594.54639:1533 59…
124960	26.957	952.825	1.6304	331.241	TG 58:6	TG 16:0_18:2_24:4	[M+NH4]+		0.2	TRUE	323.5	952.833	C61H106O6	TG	DDDIVLDKODNGBS-PVUQJLSBNA-N	CCCCCCCCCCCCCCCC(=O)OCC(COC(=O)CCCCCCCCCC\C=C/C\C=C/C\C=C/C\C=C/CC)OC(=O)CCCCCCC\C=C/C\C=C/CCCCC	410	FALSE	TRUE	TRUE	TRUE		FALSE	FALSE	null	null	100	0	71	9.2	90.6	100	20190804_TIMS1_LC6_CaVa_Lipidom_plasma_NIST_1ul_for column conditioning_C1_1_778	952.82483:43514 953.82818:0 954.83154:0	112.10098:250 199.14484:2053 203.14087:2164 275.19849:2580 287.27652:2829 298.259:2275 299.26938:2053 299.27213:2358 311.22925:527 312.85269:555 315.26605:1997 315.26889:4882 315.2717:2080 316.26517:804 316.3728:1692 339.28754:971 340.2887:971 341.2796:2968 361.34225:2330 371.29221:2996 397.30743:2108 417.33258:1553 451.43857:3384 463.37457:1082 465.39621:2607 477.39233:3162 497.37451:277 528.406…
124721	26.607	950.805	1.6176	328.657	TG 58:7	TG 18:1_18:2_22:4	[M+NH4]+		0.4	TRUE	321.64	950.817	C61H104O6	TG	ABENPAILMZUZDF-RQSDEDKLNA-N	CCCCCCCC\C=C/CCCCCCCC(=O)OCC(COC(=O)CCCCCCCC\C=C/C\C=C/C\C=C/C\C=C/CC)OC(=O)CCCCCCC\C=C/C\C=C/CCCCC	410	FALSE	TRUE	TRUE	TRUE		FALSE	FALSE	null	null	100	0	80.4	36.1	92.2	100	20190804_TIMS1_LC6_CaVa_Lipidom_plasma_NIST_1ul_for column conditioning_C1_1_780	950.80518:56859 951.80853:0 952.81189:0	48.69115:282 157.10081:2474 203.14085:2725 216.34059:282 227.17934:1910 237.21713:1597 245.18958:2098 245.22697:2819 249.22142:2975 263.23511:2787 287.23599:3069 289.24789:2474 297.25308:2004 297.2558:2599 311.25171:3007 315.26605:6358 337.2691:3163 337.27203:4354 338.27023:3320 339.29337:1535 340.28281:2098 340.28867:2850 341.29428:2286 342.31314:2036 345.38773:877 364.28201:2380 371.29221:2819 …
124299	26.304	946.782	1.6057	326.261	TG 58:9	TG 18:1_18:2_22:6	[M+NH4]+		0.4	TRUE	319.41	946.786	C61H100O6	TG	RLAPDVQGJNAHOC-IPTWROKLNA-N	CCCCCCCC\C=C/CCCCCCCC(=O)OCC(COC(=O)CC\C=C/C\C=C/C\C=C/C\C=C/C\C=C/C\C=C/CC)OC(=O)CCCCCCC\C=C/C\C=C/CCCCC	410	FALSE	TRUE	TRUE	TRUE		FALSE	FALSE	null	null	100	0	76.2	34.6	83.7	100	20190804_TIMS1_LC6_CaVa_Lipidom_plasma_NIST_1ul_for column conditioning_C1_1_780	946.78217:77263 947.78552:0 948.78888:0	163.14705:4678 175.14748:1986 178.16415:2339 205.16174:2868 215.17548:3266 217.19418:3222 241.19554:3707 245.18958:2207 249.16109:3883 263.23511:11077 264.24649:4590 269.22537:3839 273.1835:5119 287.23871:4898 293.22729:2383 311.23767:2913 314.25439:4237 337.2691:4678 337.27496:7282 337.27786:2162 339.28751:2913 387.28821:5648 477.35052:2692 499.3728:2868 507.40256:2957 557.47504:3001 577.50433:3…
126599	29.375	978.941	1.6925	343.731	TG 59:0	TG 16:0_18:0_25:0	[M+NH4]+		0.4	TRUE	334.26	978.942	C62H120O6	TG	ARAQSWWHXDOPSX-UHFFFAOYNA-N	CCCCCCCCCCCCCCCCCCCCCCCCC(=O)OCC(COC(=O)CCCCCCCCCCCCCCC)OC(=O)CCCCCCCCCCCCCCCCC	410	FALSE	TRUE	TRUE	TRUE		FALSE	FALSE	null	null	100	0	63.9	28.3	87.4	100	20190804_TIMS1_LC6_CaVa_Lipidom_plasma_NIST_1ul_for column conditioning_C1_1_778	978.94098:27994 979.94433:0 980.94769:0	200.08775:542 239.23795:918 253.25323:572 407.41278:542 481.41681:557 510.45682:391 523.46478:526 537.48169:760 537.48907:527 537.49274:361 538.47913:256 538.49023:723 551.4967:1046 551.50043:580 551.50421:467 551.50793:309 552.50708:406 552.51086:151 565.48761:715 565.5141:2830 565.51788:1400 565.55194:580 565.55579:489 566.51068:504 566.51447:414 566.52209:1107 566.5448:406 570.7608:271 579.515…
126518	28.877	976.924	1.6843	342.089	TG 59:1	TG 16:0_25:0_18:1	[M+NH4]+		0.2	TRUE	332.73	976.927	C62H118O6	TG	YSRIACJWFZBSML-CLIDGEQKNA-N	CCCCCCCCCCCCCCCCCCCCCCCCC(=O)OCC(COC(=O)CCCCCCCCCCCCCCC)OC(=O)CCCCCCC\C=C/CCCCCCCC	410	FALSE	TRUE	TRUE	TRUE		FALSE	FALSE	null	null	100	0	63.5	14.6	88.4	100	20190804_TIMS1_LC6_CaVa_Lipidom_plasma_NIST_1ul_for column conditioning_C1_1_778	976.92371:13060 977.92706:0 978.93042:0	191.17715:420 211.17101:330 237.22452:721 256.2352:1061 279.22675:681 281.31729:621 313.27542:651 325.32822:971 341.30902:1121 370.32916:460 467.44296:430 467.44641:310 467.44983:310 481.43079:90 521.45514:1061 535.46002:651 535.46741:1472 537.48169:1040 549.5235:390 550.48724:901 551.49298:1191 551.50793:440 552.49585:500 552.50336:761 563.49707:1782 563.50085:1011 564.5108:561 565.51031:791 565…
125472	25.485	958.793	1.6164	328.382	TG 59:10	TG 19:0_20:5_20:5	[M+NH4]+	adduct linked to 33972_[M+H-H2O]+	0.2	TRUE	321.42	958.786	C62H100O6	TG	VDLDHJJHYDGTDO-CCIBSBSVNA-N	CCCCCCCCCCCCCCCCCCC(=O)OCC(COC(=O)CCC\C=C/C\C=C/C\C=C/C\C=C/C\C=C/CC)OC(=O)CCC\C=C/C\C=C/C\C=C/C\C=C/C\C=C/CC	410	FALSE	TRUE	TRUE	TRUE		FALSE	FALSE	null	null	97.5	0	72.8	1.7	75	100	20190804_TIMS1_LC6_CaVa_Lipidom_plasma_NIST_1ul_for column conditioning_C1_1_779	958.79303:63962 959.79638:0 960.79974:0	177.16:3541 203.17722:2770 217.15901:2884 218.12006:4255 223.14507:1599 225.16248:2256 239.23058:286 239.23796:2313 251.23457:2256 259.16794:1256 260.20746:2427 265.24948:885 265.25208:1228 271.23889:3027 277.22888:3227 283.24673:3512 285.21771:3227 285.2204:2998 288.23569:3027 289.26959:2856 293.27914:2313 301.20682:999 303.22537:1571 303.22815:2456 313.25006:2856 319.24921:1913 321.23874:2713 3…
127573	28.951	990.933	1.7006	345.324	TG 60:1	TG 16:0_26:0_18:1	[M+NH4]+		0.6	TRUE	335.14	990.942	C63H120O6	TG	DYZHJUXPPHGBHW-JYUHDHNANA-N	CCCCCCCCCCCCCCCCCCCCCCCCCC(=O)OCC(COC(=O)CCCCCCCCCCCCCCC)OC(=O)CCCCCCC\C=C/CCCCCCCC	410	FALSE	TRUE	TRUE	TRUE		FALSE	FALSE	null	null	100	0	69.5	21.8	86.6	100	20190804_TIMS1_LC6_CaVa_Lipidom_plasma_NIST_1ul_for column conditioning_C1_1_782	990.93256:10902 991.93591:0 992.93927:0	240.23917:640 348.31253:662 351.36017:411 367.13297:800 369.35504:2387 370.35056:617 378.38776:1005 425.39828:754 439.40115:811 482.74915:103 495.44037:1005 521.45142:811 523.46832:148 524.47461:628 537.48157:1199 549.48236:1097 551.49286:1496 562.48792:925 564.50311:423 565.49884:1336 577.50812:788 577.51196:445 577.51581:2502 577.51959:3553 577.52344:297 577.52728:548 578.51141:1576 578.51904:1…
126232	26.111	970.78	1.6199	329.032	TG 60:11	TG 18:1_20:4_22:6	[M+NH4]+		0.4	TRUE	321.6	970.786	C63H100O6	TG	YDCWNPRKDZMBHL-HLTHBUFLNA-N	CCCCCCCC\C=C/CCCCCCCC(=O)OCC(COC(=O)CC\C=C/C\C=C/C\C=C/C\C=C/C\C=C/C\C=C/CC)OC(=O)CCCCCC\C=C/C\C=C/C\C=C/C\C=C/CC	410	FALSE	TRUE	TRUE	TRUE		FALSE	FALSE	null	null	100	0	74.2	32.6	79.3	100	20190804_TIMS1_LC6_CaVa_Lipidom_plasma_NIST_1ul_for column conditioning_C1_1_781	970.78015:9740 971.7835:0 972.78686:0	186.13458:1718 187.11374:336 204.18419:2427 229.16907:3771 229.37888:3099 317.24881:2689 339.28165:2689 409.30209:2427 483.35129:1531 624.50836:934 625.51178:4780 625.51978:4854 625.52374:2427 626.51208:2502 626.52008:6087 648.49304:2875 649.50745:2950 649.51147:2166 649.51959:1867 652.42114:336 652.52692:747 671.50079:896 697.51526:1195 697.52362:3099 819.60107:336 836.86353:1606 880.74518:1419 …
126100	25.878	968.761	1.6118	327.392	TG 60:12	TG 18:2_20:4_22:6	[M+NH4]+		0.2	TRUE	320.25	968.77	C63H98O6	TG	VVQOCJRHOCGAET-FTSCXLDQNA-N	CCCCC\C=C/C\C=C/CCCCCCCC(=O)OCC(COC(=O)CC\C=C/C\C=C/C\C=C/C\C=C/C\C=C/C\C=C/CC)OC(=O)CCCCCC\C=C/C\C=C/C\C=C/C\C=C/CC	410	FALSE	TRUE	TRUE	TRUE		FALSE	FALSE	null	null	100	0	78.1	39.4	85	100	20190804_TIMS1_LC6_CaVa_Lipidom_plasma_NIST_1ul_for column conditioning_C1_1_781	968.76141:8891 969.76476:0 970.76812:0	203.17719:1495 204.17964:1320 243.21082:1612 269.22537:1456 287.23331:408 311.23767:1184 313.14291:893 313.25284:2097 337.27203:1534 474.36942:835 509.3634:1262 577.5235:1845 602.57373:1417 623.49377:1340 623.49774:3515 623.50177:796 623.50574:505 624.52032:1010 624.52826:1437 647.49969:2369 647.51184:990 648.49707:194 651.53052:194 669.54584:1068 671.50079:1786 908.8786:816
127421	28.258	988.923	1.6954	344.272	TG 60:2	TG 16:0_26:0_18:2	[M+NH4]+		0.4	TRUE	334.21	988.927	C63H118O6	TG	FTXBWUJXWUPDEX-UPKHCTKBNA-N	CCCCCCCCCCCCCCCCCCCCCCCCCC(=O)OCC(COC(=O)CCCCCCCCCCCCCCC)OC(=O)CCCCCCC\C=C/C\C=C/CCCCC	410	FALSE	TRUE	TRUE	TRUE		FALSE	FALSE	null	null	100	0	63.9	7.5	89.2	100	20190804_TIMS1_LC6_CaVa_Lipidom_plasma_NIST_1ul_for column conditioning_C1_1_780	988.9231:12178 989.92645:0 990.92981:0	175.10954:1960 245.21701:2390 321.28152:915 339.28458:1419 351.36017:2128 357.27844:653 367.133:1120 369.33057:840 369.35507:336 372.35794:990 383.28644:1848 425.39832:1456 448.43503:2745 523.46472:1158 523.46838:1064 547.47552:1494 550.49091:1830 553.49213:915 568.49506:1942 575.49658:1270 575.50043:1195 575.50421:2931 577.51202:878 577.51581:784 577.5235:653 578.13989:840 578.49615:2072 579.530…
127240	28.136	986.901	1.6782	340.803	TG 60:3	TG 24:0_18:1_18:2	[M+NH4]+		0.4	TRUE	331.77	986.911	C63H116O6	TG	MDAOMPFQZJLFBG-MSKHGBNANA-N	CCCCCCCCCCCCCCCCCCCCCCCC(=O)OCC(COC(=O)CCCCCCC\C=C/CCCCCCCC)OC(=O)CCCCCCC\C=C/C\C=C/CCCCC	410	FALSE	TRUE	TRUE	TRUE		FALSE	FALSE	null	null	100	0	68.6	52.1	86.5	100	20190804_TIMS1_LC6_CaVa_Lipidom_plasma_NIST_1ul_for column conditioning_C1_1_781	986.90552:14254 987.90887:0 988.91223:0	263.24026:1273 265.25461:1920 339.24933:237 352.36105:1791 431.38498:1036 576.51337:518 588.49933:1122 601.50671:1057 601.51062:1230 601.51453:11068 601.51843:7271 601.52234:4767 601.53015:216 601.5575:1402 602.51111:3344 602.53064:647 603.53192:1187 603.54761:2309 604.51447:755 615.57672:1575 629.54962:1294 660.60358:1122 675.59308:1359 685.61133:971 687.60211:2330 687.61047:971 687.61462:2503 6…
127133	27.761	984.895	1.6698	339.102	TG 60:4	TG 18:1_24:1_18:2	[M+NH4]+		0.2	TRUE	330.32	984.895	C63H114O6	TG	XZAGSBKJZPKPEY-YFNLZEDVNA-N	CCCCCCCCCC\C=C/CCCCCCCCCCCC(=O)OCC(COC(=O)CCCCCCC\C=C/CCCCCCCC)OC(=O)CCCCCCC\C=C/C\C=C/CCCCC	410	FALSE	TRUE	TRUE	TRUE		FALSE	FALSE	null	null	100	0	68.7	53.7	86	100	20190804_TIMS1_LC6_CaVa_Lipidom_plasma_NIST_1ul_for column conditioning_C1_1_779	984.89526:8930 985.89861:0 986.90197:0	227.80879:273 263.23514:2245 600.49554:2731 601.50684:303 601.51465:7828 601.51855:3610 601.52246:2154 601.5498:2609 601.55371:1092 602.51123:698 602.51904:4369 625.245:334 625.25696:698 629.54974:1578 630.54919:667 657.57782:2215 658.57477:1456 685.50299:1456 685.6073:3975 685.6156:667 685.61975:1244 686.62524:2215 687.61475:4035 687.61896:2033 687.62726:1335 687.63147:2549 688.29572:637 688.630…
126973	27.396	982.867	1.6608	337.284	TG 60:5	TG 24:1_18:2_18:2	[M+NH4]+		0.2	TRUE	329.2	982.88	C63H112O6	TG	MMFSMULNQAYAMQ-DHXGAGGXNA-N	CCCCCCCCCC\C=C/CCCCCCCCCCCC(=O)OCC(COC(=O)CCCCCCC\C=C/C\C=C/CCCCC)OC(=O)CCCCCCC\C=C/C\C=C/CCCCC	410	FALSE	TRUE	TRUE	TRUE		FALSE	FALSE	null	null	97.8	0	70.7	44	80.8	100	20190804_TIMS1_LC6_CaVa_Lipidom_plasma_NIST_1ul_for column conditioning_C1_1_782	982.86676:4825 983.87011:0 984.87347:0	243.47169:250 318.26807:499 582.48712:943 599.48108:1331 599.50446:1165 601.51068:277 605.54095:1526 664.62982:2524 665.63208:1470 683.58594:1831 685.60303:1914 685.60718:1914 685.61133:1886 685.61554:1775 685.62384:1137 686.60846:2108

## Sheet: MSDIAL unique negative
Alignment ID	Average Rt(min)	Average Mz	Average mobility	Average CCS	Metabolite name (short)	Metabolite name (long)	Adduct type	Post curation result	Fill %	MS/MS assigned	Reference CCS	Reference m/z	Formula	Ontology	INCHIKEY	SMILES	Annotation tag (VS1.0)	RT matched	CCS matched	m/z matched	MS/MS matched	Comment	Manually modified for quantification	Manually modified for annotation	Isotope tracking parent ID	Isotope tracking weight number	Total score	RT similarity	CCS similarity	Dot product	Reverse dot product	Fragment presence %	Spectrum reference file name	MS1 isotopic spectrum	MS/MS spectrum
22257	23.629	638.572	1.3095	267.913	Cer 38:1;2O	Cer 16:1;2O/22:0	[M+HCOO]-	adduct linked to 5686_[M-H]-	0.6	TRUE	264.26	638.573	C38H75NO3	Cer_NS	RIGQYOKCOHPLTC-QOSDPKFLNA-N	CCCCCCCCCCCCCCCCCCCCCC(=O)NC(CO)C(O)\C=C\CCCCCCCCCCC	210	FALSE	TRUE	TRUE	TRUE		FALSE	FALSE	null	null	100	0	92.9	59	69.4	100	201908027_TIMS1_LC6_CaVa_Lipidom_plasma_NIST_1n20_PASEF_neg_A12_1_1051	638.5719:4530 639.57525:0 640.57861:0	209.21077:60 237.21991:110 237.22237:112 321.31268:84 336.32755:72 336.33047:38 337.32809:55 364.36093:124 560.53265:55 562.55896:42 591.25726:36 592.52557:95 592.56042:120 592.56427:110 592.56812:247 592.57202:49 593.57452:75 593.57837:51 593.60553:86 594.15552:22 594.64764:25 610.25592:21
23830	24.432	668.618	1.354	276.768	Cer 40:0;2O	Cer 18:0;2O/22:0	[M+HCOO]-	adduct linked to 6140_[M-H]-; similar chromatogram in higher mz_10006	1	TRUE	273.88	668.62	C40H81NO3	Cer_NDS	SXPRAKSDHOEHIG-UHFFFAOYNA-N	CCCCCCCCCCCCCCCCCCCCCC(=O)NC(CO)C(O)CCCCCCCCCCCCCCC	210	FALSE	TRUE	TRUE	TRUE		FALSE	FALSE	null	null	100	0	96.2	52.3	69.3	100	201908027_TIMS1_LC6_CaVa_Lipidom_plasma_NIST_1n20_PASEF_neg_A12_1_1054	668.61829:5585 669.62164:0 670.625:0	270.09259:13 321.31534:76 364.36072:79 574.59143:65 590.5885:30 590.65417:30 591.61639:70 622.60693:301 622.6109:188 622.61487:229 622.61884:158 622.6347:42 622.64264:46 622.69019:11 622.74573:27 623.51544:23 623.60675:41 623.61469:165 623.61865:152 623.63849:89 623.71783:86 624.31738:24 625.85919:27 630.27264:27
23712	24.231	666.602	1.3414	274.201	Cer 40:1;2O	Cer 18:1;2O/22:0	[M+HCOO]-	adduct linked to 6113_[M-H]-	1	TRUE	272.29	666.604	C40H79NO3	Cer_NS	KEPQASGDXIEOIL-LAPDZXRHNA-N	CCCCCCCCCCCCCCCCCCCCCC(=O)NC(CO)C(O)\C=C\CCCCCCCCCCCCC	210	FALSE	TRUE	TRUE	TRUE		FALSE	FALSE	null	null	100	0	98.5	53.7	83	100	201908027_TIMS1_LC6_CaVa_Lipidom_plasma_NIST_1n20_PASEF_neg_A12_1_1050	666.60223:22795 667.60558:0 668.60894:0	215.97746:18 237.21989:238 237.22234:196 237.23213:103 238.22217:50 263.23563:129 265.2457:23 268.26993:98 298.35602:25 321.31265:60 321.31549:45 321.31833:11 321.35822:102 326.11111:43 338.34177:110 338.3447:108 339.32187:77 339.32773:128 339.33066:52 339.36285:55 340.3063:31 341.37735:22 352.42484:107 364.34875:47 364.35178:101 364.35785:69 364.36087:440 364.36694:30 364.4155:53 364.56418:10 36…
23630	23.701	664.589	1.3351	272.925	Cer 40:2;2O	Cer 18:2;2O/22:0	[M+HCOO]-	adduct linked to 6081_[M-H]-	1	TRUE	270.26	664.589	C40H77NO3	Cer_NS	AWTNSRHUZXWBCO-MXBGQREFNA-N	CCCCCCCCCCCCCCCCCCCCCC(=O)NC(CO)C(O)\C=C\CC\C=C\CCCCCCCCC	210	FALSE	TRUE	TRUE	TRUE		FALSE	FALSE	null	null	100	0	95.9	56.5	59.3	100	201908027_TIMS1_LC6_CaVa_Lipidom_plasma_NIST_1n20_PASEF_neg_A12_1_1052	664.58899:5630 665.59234:0 666.5957:0	235.20708:50 240.78772:31 338.336:20 362.33713:52 364.36398:73 364.37915:44 570.56042:72 618.45404:13 618.53705:74 618.5766:218 618.58057:69 618.58447:83 618.58844:157 618.70312:65 618.98383:40 619.58105:64 619.64441:33
24450	24.515	680.619	1.3569	277.257	Cer 41:1;2O	Cer 18:1;2O/23:0	[M+HCOO]-	adduct linked to 6257_[M-H]-	1	TRUE	273.61	680.62	C41H81NO3	Cer_NS	NAJHAHQNQCNWOP-JMUUFCRMNA-N	CCCCCCCCCCCCCCCCCCCCCCC(=O)NC(CO)C(O)\C=C\CCCCCCCCCCCCC	210	FALSE	TRUE	TRUE	TRUE		FALSE	FALSE	null	null	100	0	93	51.6	83.2	100	201908027_TIMS1_LC6_CaVa_Lipidom_plasma_NIST_1n20_PASEF_neg_A12_1_1050	680.61932:18414 681.62267:0 682.62603:0	237.22237:88 237.22481:115 263.24081:46 264.23975:79 335.32559:90 335.32852:88 336.34506:95 352.35626:74 352.35925:79 352.36819:79 352.37119:121 353.3385:60 353.34149:54 353.34448:70 378.07022:32 378.37314:313 378.37622:21 378.44116:20 379.14337:27 379.34763:12 379.37241:88 379.37549:68 379.38788:47 392.39468:33 392.40411:52 394.37122:29 395.36926:102 586.60168:27 602.58063:63 602.58447:84 602.60…
25125	24.772	694.635	1.3753	280.898	Cer 42:1;2O	Cer 18:1;2O/24:0	[M+HCOO]-	adduct linked to 6386_[M-H]-	1	TRUE	276.76	694.635	C42H83NO3	Cer_NS	ZJVVOYPTFQEGPH-MHAUTQJVNA-N	CCCCCCCCCCCCCCCCCCCCCCCC(=O)NC(CO)C(O)\C=C\CCCCCCCCCCCCC	210	FALSE	TRUE	TRUE	TRUE		FALSE	FALSE	null	null	100	0	92	62	79.1	100	201908027_TIMS1_LC6_CaVa_Lipidom_plasma_NIST_1n20_PASEF_neg_A12_1_1054	694.63531:57529 695.63866:0 696.64202:0	237.21983:35 237.22227:75 237.22473:131 238.22212:43 263.23557:266 263.23816:103 263.24072:88 263.24847:79 263.67673:23 264.24225:64 264.24481:61 267.18802:23 268.25687:66 268.26208:63 281.25482:60 298.27359:135 315.04987:50 349.34628:128 349.34927:164 349.37302:21 349.81284:34 366.36591:61 366.36896:75 366.37506:90 366.37808:253 366.38113:71 366.42981:54 366.92896:19 367.35532:112 367.36139:90 3…
25050	24.195	692.622	1.3638	278.569	Cer 42:2;2O	Cer 18:1;2O/24:1	[M+HCOO]-	adduct linked to 6361_[M-H]-	1	TRUE	275.52	692.62	C42H81NO3	Cer_NS	HZPUWSUHFOTSAY-AKTWBEBINA-N	CCCCCCCCCCCCC\C=C\C(O)C(CO)NC(=O)CCCCCCCCCCC\C=C/CCCCCCCCCC	210	FALSE	TRUE	TRUE	TRUE		FALSE	FALSE	null	null	100	0	94.8	56.2	80.1	100	201908027_TIMS1_LC6_CaVa_Lipidom_plasma_NIST_1n20_PASEF_neg_A12_1_1050	692.62213:29831 693.62548:0 694.62884:0	237.21992:108 237.22238:123 263.23569:51 263.23825:63 263.95563:21 268.26999:104 298.26822:64 298.27921:99 347.32928:279 347.36777:41 347.40924:21 348.84158:15 359.73993:32 363.36349:86 364.35489:112 364.36096:54 364.37006:63 364.40341:101 365.34155:110 365.3446:52 365.3537:42 365.36588:68 366.646:12 366.91388:26 390.36658:171 390.36972:113 390.37286:364 390.37601:236 390.38855:23 390.39169:33 39…
26292	25.204	722.669	1.4002	285.778	Cer 44:1;2O	Cer 19:1;2O/25:0	[M+HCOO]-	similar chromatogram in higher mz_10345	1	TRUE	284.44	722.667	C44H87NO3	Cer_NS	BFBHUHQFHBXUEH-NHFVQZBWNA-N	CCCCCCCCCCCCCCCCCCCCCCCCC(=O)NC(CO)C(O)\C=C\CCCCCCCCCCCCCC	210	FALSE	TRUE	TRUE	TRUE		FALSE	FALSE	null	null	100	0	99.3	91.2	59.4	100	201908027_TIMS1_LC6_CaVa_Lipidom_plasma_NIST_1n20_PASEF_neg_A12_1_1054	722.66492:2390 723.66827:0 724.67163:0	329.00494:25 363.36038:24 406.40524:38 646.65015:73 676.6485:64 676.6568:122 676.66089:51 676.66504:86
32799	16.831	878.584	1.4729	299.614	Hex2Cer 32:1;2O		[M+HCOO]-	adduct linked to 9060_[M-H]-	0.4	TRUE	null	878.585	C44H83NO13	Hex2Cer	WVPQLXOZENUHKX-PFONDFGANA-N	CCCCCCCCCC\C=C/CCCCCCCCCCCC(=O)NC(COC1OC(CO)C(OC2OC(CO)C(O)C(O)C2O)C(O)C1O)C(O)CCCCC	410	FALSE	FALSE	TRUE	TRUE		FALSE	FALSE	null	null	100	0	null	44.4	96.4	100	201908027_TIMS1_LC6_CaVa_Lipidom_plasma_NIST_1n20_PASEF_neg_A12_1_1052	878.57916:6324 879.58251:0 880.58587:0	101.02412:123 161.05707:20 179.05389:70 179.05814:75 263.07574:70 327.23138:50 345.24103:72 508.47531:127 508.47888:57 652.49945:75 652.51166:66 653.73022:18 654.23425:43 670.51855:73 670.52271:32 670.52679:28 670.53094:37 670.53918:58 670.76965:44 671.41608:28 671.52319:56 672.37604:37 818.57007:12 818.57465:33 819.57538:60 819.58447:11 831.98022:53 831.99402:42 832.54425:78 832.5672:80 832.5717…
33436	18.564	906.614	1.5032	305.624	Hex2Cer 34:1;2O		[M+HCOO]-	adduct linked to 9530_[M-H]-	0.6	TRUE	null	906.616	C46H87NO13	Hex2Cer	WHFWLXHFEZNUFX-PFONDFGANA-N	CCCCCCCCCC\C=C/CCCCCCCCCCCCCC(=O)NC(COC1OC(CO)C(OC2OC(CO)C(O)C(O)C2O)C(O)C1O)C(O)CCCCC	410	FALSE	FALSE	TRUE	TRUE		FALSE	FALSE	null	null	100	0	null	49.1	96.8	100	201908027_TIMS1_LC6_CaVa_Lipidom_plasma_NIST_1n20_PASEF_neg_A12_1_1050	906.61407:55902 907.61742:0 908.62078:0	89.02422:117 89.02722:136 101.02415:88 113.02425:88 119.03129:74 119.03476:71 125.0694:76 131.03302:112 143.03455:72 143.76923:61 149.04614:81 149.05003:137 161.043:247 161.04501:66 161.04704:93 161.07124:67 179.05182:115 179.05394:97 179.05608:241 179.0582:190 179.06245:189 179.07309:30 179.18584:10 180.0592:80 221.06648:76 255.2312:173 255.51059:22 296.27322:78 297.24796:53 305.08682:69 323.095…
33391	17.106	904.6	1.5003	305.054	Hex2Cer 34:2;2O		[M+HCOO]-	similar chromatogram in higher mz_10792	0.4	TRUE	null	904.6	C46H85NO13	Hex2Cer	NQGZYJUPJUWRPZ-HDXUUTQWNA-N	CCCCCCC\C=C/C\C=C/CCCCCCCCCCCCCC(=O)NC(COC1OC(CO)C(OC2OC(CO)C(O)C(O)C2O)C(O)C1O)C(O)CCCCC	410	FALSE	FALSE	TRUE	TRUE		FALSE	FALSE	null	null	100	0	null	41.9	94.2	100	201908027_TIMS1_LC6_CaVa_Lipidom_plasma_NIST_1n20_PASEF_neg_A12_1_1050	904.59515:4815 905.5985:0 906.60186:0	113.02419:120 119.04336:41 143.05728:77 143.15044:19 143.69482:19 180.5222:35 283.26816:56 505.49408:55 534.48615:53 534.49347:81 534.50085:44 678.5307:60 678.57208:77 679.54541:69 679.67389:44 679.73602:27 693.99445:26 696.5257:62 696.53833:44 696.54248:130 696.54669:68 696.56348:24 696.58447:22 696.59283:44 858.58221:175 858.58691:322 858.59155:490 858.59619:399 858.60089:316 858.60553:10 858.6…
35040	22.947	1016.72	1.6034	325.466	Hex2Cer 42:2;2O		[M+HCOO]-	adduct linked to 10412_[M-H]-	0.8	TRUE	null	1016.73	C54H101NO13	Hex2Cer	UYYBMESIFHPQHH-HDXUUTQWNA-N	CCCCCCC\C=C/C\C=C/CCCCCCCCCCCCCCCCCCCCCC(=O)NC(COC1OC(CO)C(OC2OC(CO)C(O)C(O)C2O)C(O)C1O)C(O)CCCCC	410	FALSE	FALSE	TRUE	TRUE		FALSE	FALSE	null	null	100	0	null	39.1	90.9	100	201908027_TIMS1_LC6_CaVa_Lipidom_plasma_NIST_1n20_PASEF_neg_A12_1_1051	1016.72412:2254 1017.72747:0 1018.73083:0	136.76723:12 646.62585:14 647.61646:35 769.16321:12 790.65936:48 791.66528:84 808.65527:69 809.19324:82 809.69971:43 969.55884:12 970.36078:35 970.55383:82 970.70239:141 970.7074:173 970.71234:269 970.71729:359 970.72223:741 970.72717:336 970.73212:48 970.76184:12 970.81134:62 970.82129:46 970.90051:12 971.14813:18 971.51965:59 971.70795:116 971.71289:72 971.71783:191 971.72278:255 971.72772:133 …
35406	18.046	1068.66	1.6017	324.908	Hex2Cer 47:11;2O		[M+HCOO]-		1	TRUE	null	1068.66	C59H93NO13	Hex2Cer	DEFXOFFSHONFAJ-VNBLWANQNA-N	CCCC\C=C\C(O)C(COC1OC(CO)C(OC2OC(CO)C(O)C(O)C2O)C(O)C1O)NC(=O)CCCCCC\C=C/C\C=C/C\C=C/C\C=C/C\C=C/C\C=C/C\C=C/C\C=C/C\C=C/C\C=C/CC	410	FALSE	FALSE	TRUE	TRUE		FALSE	FALSE	null	null	100	0	null	54.3	95.2	100	201908027_TIMS1_LC6_CaVa_Lipidom_plasma_NIST_1n20_PASEF_neg_A12_1_1050	1068.66418:4039 1069.66753:0 1070.67089:0	53.9229:13 161.04298:106 179.05392:104 221.06409:107 263.07837:100 264.07956:88 323.10718:63 341.66815:47 342.44125:56 698.35614:39 698.54938:47 698.55359:63 698.55774:208 698.56195:49 699.56635:78 699.57892:78 705.37549:13 842.65039:60 860.61438:97 861.61713:14 1022.62677:26 1022.63184:26 1022.64709:281 1022.65216:174 1022.65723:337 1022.66229:178 1022.66742:35 1022.67249:618 1022.67755:101 1022…
35399	16.584	1066.65	1.5985	324.282	Hex2Cer 47:12;2O		[M+HCOO]-		0.6	TRUE	null	1066.65	C59H91NO13	Hex2Cer	LZTIMMSPRSIMHX-CNDDMCDHNA-N	CC\C=C\CC\C=C\CC\C=C\C(O)C(COC1OC(CO)C(OC2OC(CO)C(O)C(O)C2O)C(O)C1O)NC(=O)CCC\C=C/C\C=C/C\C=C/C\C=C/C\C=C/C\C=C/C\C=C/C\C=C/C\C=C/CC	410	FALSE	FALSE	TRUE	TRUE		FALSE	FALSE	null	null	100	0	null	69.5	94.4	100	201908027_TIMS1_LC6_CaVa_Lipidom_plasma_NIST_1n20_PASEF_neg_A12_1_1050	1066.65454:999 1067.65789:0 1068.66125:0	696.54291:54 697.54163:38 858.5827:54 1018.71185:24 1018.8894:25 1020.63544:170 1020.6405:322 1020.64557:150 1020.65063:24 1020.65576:179 1020.66589:31 1020.68115:124 1021.63092:125 1021.64618:10 1021.65125:159 1021.67664:47
27354	19.442	744.564	1.3842	282.346	HexCer 34:1;2O	HexCer 18:1;2O/16:0	[M+HCOO]-	adduct linked to 7108_[M-H]-	0.6	TRUE	279.65	744.563	C40H77NO8	HexCer_NS	VJLLLMIZEJJZTE-ORIPQNMZNA-N	CCCCCCCCCCCCCCCC(=O)NC(COC1OC(CO)C(O)C(O)C1O)C(O)\C=C\CCCCCCCCCCCCC	210	FALSE	TRUE	TRUE	TRUE		FALSE	FALSE	null	null	100	0	96.7	63.3	93.6	100	201908027_TIMS1_LC6_CaVa_Lipidom_plasma_NIST_1n20_PASEF_neg_A12_1_1051	744.56348:14481 745.56683:0 746.57019:0	119.03472:462 143.04021:228 161.04295:113 161.42236:50 174.96851:18 179.05602:185 237.22229:149 280.26682:113 296.25674:101 460.31766:93 536.49445:125 536.49811:317 536.50549:611 536.50916:330 536.51288:181 536.52759:117 536.53864:93 536.55334:54 536.56439:54 537.44098:18 537.5036:264 537.50732:68 537.51099:36 538.8642:18 685.52081:73 685.53333:125 686.92395:42 698.54504:167 698.54919:456 698.553…
31571	23.016	846.665	1.4935	303.973	HexCer 40:0;3O		[M+HCOO]-	adduct linked to 8529_[M-H]-	1	TRUE	302.4	846.668	C46H91NO9	HexCer_HDS	UPHZKDVGQWRSBI-UHFFFAOYNA-N	CCCCCCCCCCCCCCCCCCCC(O)C(COC1OC(CO)C(O)C(O)C1O)NC(=O)C(O)CCCCCCCCCCCCCCCC	220	FALSE	TRUE	TRUE	TRUE		FALSE	FALSE	null	null	96.1	0	99.1	59.8	89.1	100	201908027_TIMS1_LC6_CaVa_Lipidom_plasma_NIST_1n20_PASEF_neg_A12_1_1050	846.66437:1799 847.66772:0 848.67108:0	179.05602:91 339.32471:101 426.35941:14 544.42383:69 638.59979:44 638.60382:72 638.61188:80 639.53601:69 769.63037:94 795.63226:83 795.63678:79 796.63684:61 800.6524:82 800.65692:452 800.66144:79 800.66589:91 800.67041:226 800.67938:97 800.69287:115 800.78735:137 801.66016:77 801.81769:51 802.2453:51 802.40735:90 802.97021:15
30847	23.406	828.656	1.4738	300.068	HexCer 40:1;2O	HexCer 24:1;2O/16:0	[M+HCOO]-	adduct linked to 8292_[M-H]-	1	TRUE	299.08	828.657	C46H89NO8	HexCer_NS	VYMRSEDKTAZDBT-LAPDZXRHNA-N	CCCCCCCCCCCCCCCCCCC\C=C\C(O)C(COC1OC(CO)C(O)C(O)C1O)NC(=O)CCCCCCCCCCCCCCC	210	FALSE	TRUE	TRUE	TRUE		FALSE	FALSE	null	null	100	0	99.5	51.8	89.5	100	201908027_TIMS1_LC6_CaVa_Lipidom_plasma_NIST_1n20_PASEF_neg_A12_1_1050	828.65558:22026 829.65893:0 830.66229:0	101.02415:164 119.03824:151 119.05384:142 119.32454:13 119.82508:65 131.03484:148 167.97585:13 179.05396:161 179.05608:86 179.05821:112 179.50938:15 180.05708:105 237.21992:129 280.23495:62 293.39676:58 305.24786:101 339.31607:110 339.32193:68 339.32486:195 339.32779:139 339.33658:86 364.98318:52 365.18967:13 365.55121:67 380.35443:65 572.58191:28 620.34485:56 620.58636:44 620.59033:184 620.5943:…
32690	23.757	874.697	1.5211	309.446	HexCer 42:0;3O		[M+HCOO]-		0.8	TRUE	307.17	874.699	C48H95NO9	HexCer_HDS	LQLWJXHQADUKJM-UHFFFAOYNA-N	CCCCCCCCCCCCCCCCCCCC(O)C(COC1OC(CO)C(O)C(O)C1O)NC(=O)C(O)CCCCCCCCCCCCCCCCCC	220	FALSE	TRUE	TRUE	TRUE		FALSE	FALSE	null	null	100	0	98.2	59	94.9	100	201908027_TIMS1_LC6_CaVa_Lipidom_plasma_NIST_1n20_PASEF_neg_A12_1_1054	874.69696:1734 875.70031:0 876.70367:0	179.05605:160 281.24957:41 422.39771:47 422.40097:18 422.4075:84 666.63092:24 666.63916:129 666.64325:35 666.64734:69 667.0824:22 667.63672:46 667.65314:25 814.65961:74 814.6687:76 815.66248:19 815.70789:33 816.20728:24 824.62946:40 828.68286:186 828.68744:190 828.69202:161 828.69659:259 828.71027:34 829.0672:12 829.68976:66 829.69434:59 829.69891:144 829.70349:107 830.90796:22 874.65466:68 874.6…
32608	22.987	872.682	1.5157	308.355	HexCer 42:1;3O		[M+HCOO]-	similar chromatogram in higher mz_10508	1	TRUE	305.76	872.683	C48H93NO9	HexCer_HDS	USWREHCYFADCCQ-ZZEZOPTANA-N	CCCCCCCCCCCCCCCCCCCC(O)C(COC1OC(CO)C(O)C(O)C1O)NC(=O)C(O)CCCCCCCC\C=C/CCCCCCCC	220	FALSE	TRUE	TRUE	TRUE		FALSE	FALSE	null	null	100	0	97.6	42.4	92.7	100	201908027_TIMS1_LC6_CaVa_Lipidom_plasma_NIST_1n20_PASEF_neg_A12_1_1050	872.68597:1774 873.68932:0 874.69268:0	123.23112:11 179.05602:170 331.25739:57 365.3414:30 421.38229:90 489.35855:32 508.33908:73 664.62146:53 664.62561:65 664.63788:57 664.99854:29 665.65857:66 771.06848:27 795.65021:11 826.67072:106 826.67529:152 826.67981:73 826.70728:41 826.83063:78 827.63977:27 827.66266:27 827.67181:86 827.67639:77 827.68555:102 827.69006:63 827.69464:29 829.08075:47 872.64374:81
31867	23.367	854.67	1.4918	303.579	HexCer 42:2;2O	HexCer 21:1;2O/21:1	[M+HCOO]-	adduct linked to 8705_[M-H]-	1	TRUE	301.85	854.673	C48H91NO8	HexCer_NS	AOPAHMILBJLYKG-MFACDRJGNA-N	CCCCCCCCCCCCCCCC\C=C\C(O)C(COC1OC(CO)C(O)C(O)C1O)NC(=O)CCCCCCCCC\C=C/CCCCCCCCC	210	FALSE	TRUE	TRUE	TRUE		FALSE	FALSE	null	null	100	0	98.3	42.1	89.6	100	201908027_TIMS1_LC6_CaVa_Lipidom_plasma_NIST_1n20_PASEF_neg_A12_1_1051	854.67047:16062 855.67382:0 856.67718:0	61.8073:16 101.02414:168 101.04172:178 131.03484:117 131.25143:98 179.06032:181 179.1837:145 180.51376:17 263.24081:152 283.26028:126 305.26172:150 348.33115:79 365.34152:41 365.35672:35 366.25043:33 390.37912:190 391.84073:35 405.12784:55 409.3681:64 559.58099:109 598.59198:121 598.61145:17 599.5957:145 616.6095:71 646.58551:36 646.60168:88 646.60571:209 646.6098:382 646.61383:482 646.61786:307 …
31759	22.726	852.66	1.4898	303.184	HexCer 42:3;2O		[M+HCOO]-		0.8	TRUE	299.75	852.657	C48H89NO8	HexCer_NS	RSVRQAWRXRXVEA-FTZNQNEXNA-N	CCCCCCCCCC\C=C/CCCCCCCCCCCC(=O)NC(COC1OC(CO)C(O)C(O)C1O)C(O)\C=C\CC\C=C\CCCCCCCCC	220	FALSE	TRUE	TRUE	TRUE		FALSE	FALSE	null	null	96.3	0	94.5	66.1	90.2	100	201908027_TIMS1_LC6_CaVa_Lipidom_plasma_NIST_1n20_PASEF_neg_A12_1_1051	852.65967:3419 853.66302:0 854.66638:0	119.03822:144 179.05608:46 270.48209:14 390.37598:182 404.78241:14 406.37326:39 506.3595:85 614.59039:65 644.5946:162 644.59863:96 644.61475:65 644.61877:90 645.15967:36 645.60382:105 645.80981:14 792.59583:68 792.7569:61 794.57935:42 806.64532:180 806.64984:427 806.65436:55 806.65887:217 806.67694:47 807.48517:41 807.6568:108 807.80139:64 810.84894:17
15541	5.462	512.296	1.1243	231.209	LPC 14:0		[M+HCOO]-		0.2	TRUE	228.51	512.299	C22H46NO7P	LPC	VXUOFDJKYGDUJI-UHFFFAOYNA-N	CCCCCCCCCCCCCC(=O)OCC(O)COP([O-])(=O)OCC[N+](C)(C)C	210	FALSE	TRUE	TRUE	TRUE		FALSE	FALSE	null	null	100	0.2	96.6	70.3	92.8	100	201908027_TIMS1_LC6_CaVa_Lipidom_plasma_NIST_1n20_PASEF_neg_A12_1_1053	512.2959:11140 513.29925:0 514.30261:0	173.01877:184 224.07071:186 227.19826:455 227.20065:1160 227.20305:206 227.20544:425 227.2318:161 227.23421:267 227.67287:48 228.20078:241 228.20319:221 242.07681:148 242.07928:163 311.16599:267 311.1716:126 325.17892:80 417.01202:23 444.79858:23 452.27811:788 452.28149:231
16218	7.478	526.312	1.1402	234.327	LPC 15:0		[M+HCOO]-	adduct linked to 3279_[M-H]-	0.2	TRUE	231.67	526.315	C23H48NO7P	LPC	RJZVWDTYEWCUAR-UHFFFAOYNA-N	CCCCCCCCCCCCCCC(=O)OCC(O)COP([O-])(=O)OCC[N+](C)(C)C	210	FALSE	TRUE	TRUE	TRUE		FALSE	FALSE	null	null	100	0	95.9	69.1	92.2	100	201908027_TIMS1_LC6_CaVa_Lipidom_plasma_NIST_1n20_PASEF_neg_A12_1_1054	526.31244:100146 527.31579:0 528.31915:0	152.99344:276 152.99738:216 167.98193:107 167.99841:88 168.04375:474 224.06827:1400 224.07065:400 224.07303:863 224.07541:129 224.16821:96 224.32529:24 224.45386:51 224.50388:79 225.07339:169 225.12109:21 241.16756:54 241.21199:159 241.21693:18218 241.21941:3262 241.22186:932 241.22926:287 241.23668:329 241.2515:146 241.31567:21 241.34036:19 241.37988:19 241.45151:43 241.47125:66 241.55276:47 241…
17087	8.889	540.33	1.1599	238.221	LPC 16:0		[M+HCOO]-	adduct linked to 3540_[M-H]-	1	TRUE	232.69	540.331	C24H50NO7P	LPC	ASWBNKHCZGQVJV-UHFFFAOYNA-N	CCCCCCCCCCCCCCCC(=O)OCC(O)COP([O-])(=O)OCC[N+](C)(C)C	410	FALSE	TRUE	TRUE	TRUE		FALSE	FALSE	null	null	100	0	85.5	85.2	92.4	100	201908027_TIMS1_LC6_CaVa_Lipidom_plasma_NIST_1n20_PASEF_neg_A12_1_1051	540.33008:6965268 541.33343:0 542.33679:0	152.99545:3350 153.00136:6165 153.55035:874 157.58447:437 168.04173:4855 168.04379:4612 168.04791:6796 168.06029:4078 170.48175:1942 171.00719:2184 180.01866:4806 194.05161:4563 223.59752:1165 223.8614:1796 224.00172:534 224.05882:2767 224.06834:116019 224.07072:40242 224.0731:13155 224.08739:2379 224.08977:1602 224.09213:534 224.09451:3058 224.11118:3350 224.22302:1068 224.38013:437 224.39203:53…
16894	7.006	538.315	1.1521	236.636	LPC 16:1		[M+HCOO]-	adduct linked to 3476_[M-H]-	0.2	TRUE	231.91	538.315	C24H48NO7P	LPC	LFUDDCMNKWEORN-KHPPLWFENA-N	CCCCCC\C=C/CCCCCCCC(=O)OCC(O)COP([O-])(=O)OCC[N+](C)(C)C	210	FALSE	TRUE	TRUE	TRUE		FALSE	FALSE	null	null	100	0	91.1	75.5	92.1	100	201908027_TIMS1_LC6_CaVa_Lipidom_plasma_NIST_1n20_PASEF_neg_A12_1_1050	538.31482:78200 539.31817:0 540.32153:0	152.99548:155 223.9209:16 224.06361:119 224.06837:501 224.07076:882 224.07314:381 224.07552:112 224.08028:203 224.57542:20 225.07352:163 225.07828:196 242.08182:208 242.77968:21 252.72359:18 252.85498:36 252.89795:58 252.9207:102 252.93839:16 252.98389:53 253.0117:36 253.04964:36 253.0825:99 253.16089:61 253.16594:20 253.17859:33 253.214:1355 253.21654:11656 253.21906:5922 253.22157:104 253.22411…
17815	9.95	554.345	1.1747	241.103	LPC 17:0		[M+HCOO]-	adduct linked to 3835_[M-H]-	0.6	TRUE	238.99	554.346	C25H52NO7P	LPC	SRRQPVVYXBTRQK-UHFFFAOYNA-N	CCCCCCCCCCCCCCCCC(=O)OCC(O)COP([O-])(=O)OCC[N+](C)(C)C	210	FALSE	TRUE	TRUE	TRUE		FALSE	FALSE	null	null	100	0	97.8	78.8	92.4	100	201908027_TIMS1_LC6_CaVa_Lipidom_plasma_NIST_1n20_PASEF_neg_A12_1_1050	554.3446:147851 555.34795:0 556.35131:0	168.04175:564 224.06836:481 224.07074:1410 224.07312:1560 224.0755:689 224.07788:556 224.08026:373 224.08977:514 224.25873:75 224.83272:166 225.07349:830 226.08565:216 242.08426:722 242.08673:431 269.24448:1692 269.24707:21534 269.24969:7130 269.26532:282 269.26794:340 269.27054:1510 269.38531:373 269.39316:166 269.53403:91 269.56796:183 269.9021:224 269.94125:224 269.98825:75 270.07968:75 270.12…
17725	8.267	552.329	1.1625	238.628	LPC 17:1		[M+HCOO]-	adduct linked to 3768_[M-H]-	1	TRUE	232.68	552.331	C25H50NO7P	LPC	LPMGFNAQZPADDZ-QXMHVHEDNA-N	CCCCCCC\C=C/CCCCCCCC(=O)OCC(O)COP([O-])(=O)OCC[N+](C)(C)C	410	FALSE	TRUE	TRUE	TRUE		FALSE	FALSE	null	null	100	0	84.7	77	85.5	100	201908027_TIMS1_LC6_CaVa_Lipidom_plasma_NIST_1n20_PASEF_neg_A12_1_1053	552.32941:40674 553.33276:0 554.33612:0	224.06834:801 267.22964:1834 267.23224:1217 267.23483:3359 267.24265:1449 268.23611:247 297.68927:1110 492.31302:1680 552.31073:878
18856	10.866	568.36	1.1947	245.056	LPC 18:0		[M+HCOO]-		0.8	TRUE	242.64	568.362	C26H54NO7P	LPC	IHNKQIMGVNPMTC-UHFFFAOYNA-N	CCCCCCCCCCCCCCCCCC(=O)OCC(O)COP([O-])(=O)OCC[N+](C)(C)C	210	FALSE	TRUE	TRUE	TRUE		FALSE	FALSE	null	null	100	0	97.7	81.2	85.9	100	201908027_TIMS1_LC6_CaVa_Lipidom_plasma_NIST_1n20_PASEF_neg_A12_1_1051	568.36035:599563 569.3637:0 570.36706:0	122.98601:755 141.2646:267 141.71646:286 152.99544:1021 152.99741:996 167.9037:355 168.17567:63 213.19748:152 224.06593:146 224.07069:1275 224.13017:781 224.13255:133 242.0768:1275 242.07925:1237 242.08173:2158 242.09657:457 242.09904:63 242.15346:400 242.31425:140 243.20079:57 243.35696:425 243.41402:203 248.519:57 282.76556:292 282.82169:146 282.88852:159 282.90723:165 283.00882:152 283.0329:57…
18579	9.893	566.346	1.1903	244.186	LPC 18:1		[M+HCOO]-		1	TRUE	240.3	566.346	C26H52NO7P	LPC	YAMUFBLWGFFICM-SEYXRHQNNA-N	CCCCCCCC\C=C/CCCCCCCC(=O)OCC(O)COP([O-])(=O)OCC[N+](C)(C)C	210	FALSE	TRUE	TRUE	TRUE		FALSE	FALSE	null	null	100	0	93.6	80.7	92.8	100	201908027_TIMS1_LC6_CaVa_Lipidom_plasma_NIST_1n20_PASEF_neg_A12_1_1052	566.34637:925471 567.34972:0 568.35308:0	59.79346:33 84.5003:471 134.98863:511 140.78899:311 152.99545:527 167.98199:93 168.01495:208 168.04173:1508 168.04379:759 168.04585:534 223.87805:89 223.8947:33 224.06834:10860 224.07072:4161 224.07787:497 224.08263:237 224.08501:104 224.08739:215 224.14449:196 224.28966:100 224.51585:178 224.55634:70 224.65875:130 224.847:48 224.9185:85 224.95427:33 225.07587:215 225.09254:33 225.37402:185 225.8…
18378	8.597	564.332	1.1721	240.466	LPC 18:2		[M+HCOO]-		0.2	TRUE	233.99	564.331	C26H50NO7P	LPC	SPJFYYJXNPEZDW-UTJQPWESNA-N	CCCCC\C=C/C\C=C/CCCCCCCC(=O)OCC(O)COP([O-])(=O)OCC[N+](C)(C)C	410	FALSE	TRUE	TRUE	TRUE		FALSE	FALSE	null	null	100	0	84.4	67.6	90.3	100	201908027_TIMS1_LC6_CaVa_Lipidom_plasma_NIST_1n20_PASEF_neg_A12_1_1050	564.33221:29899 565.33556:0 566.33892:0	168.04382:253 169.37953:217 192.04868:46 224.07077:435 224.07314:582 224.07552:435 278.54004:116 279.22748:268 279.23013:202 279.23279:3616 279.23544:1123 279.24075:637 279.24606:743 279.26202:374 279.58084:121 280.2403:243 339.19604:308 358.99268:46 504.16238:197 504.298:192 504.30869:288 504.31226:126 504.31583:546 504.32654:162 504.33368:308 505.2157:233 505.30859:147 505.31573:723 505.32288:2…
18273	5.783	562.314	1.1614	238.288	LPC 18:3		[M+HCOO]-		0.6	TRUE	233.4	562.315	C26H48NO7P	LPC	WKQNRCYKYCKESD-QNEBEIHSNA-N	CC\C=C/C\C=C/C\C=C/CCCCCCCC(=O)OCC(O)COP([O-])(=O)OCC[N+](C)(C)C	210	FALSE	TRUE	TRUE	TRUE		FALSE	FALSE	null	null	100	0.1	88.5	69.7	91	100	201908027_TIMS1_LC6_CaVa_Lipidom_plasma_NIST_1n20_PASEF_neg_A12_1_1052	562.31396:28474 563.31731:0 564.32067:0	224.06599:37 224.18735:16 277.06445:34 277.20731:133 277.21262:210 277.21527:561 277.2179:1608 277.22055:500 277.22321:124 277.22586:149 277.22849:126 277.24438:105 277.26025:94 277.29996:71 277.66797:55 277.71564:18 277.76068:25 277.85339:80 278.02032:16 278.21646:284 278.22177:300 278.22443:142 278.24298:18 311.17166:148 313.18515:44 502.2869:328 502.29044:251 502.29401:123 502.29758:170 502.30…
19623	12.051	582.375	1.2097	248	LPC 19:0		[M+HCOO]-		1	TRUE	245.79	582.378	C27H56NO7P	LPC	WYIMORDZGCUBAA-UHFFFAOYNA-N	CCCCCCCCCCCCCCCCCCC(=O)OCC(O)COP([O-])(=O)OCC[N+](C)(C)C	210	FALSE	TRUE	TRUE	TRUE		FALSE	FALSE	null	null	100	0	97.1	72	92.9	100	201908027_TIMS1_LC6_CaVa_Lipidom_plasma_NIST_1n20_PASEF_neg_A12_1_1051	582.37878:9017 583.38213:0 584.38549:0	224.07315:164 224.07553:16 224.08266:101 242.07687:67 242.07935:60 257.60327:24 285.1225:190 296.96582:13 297.27539:181 297.27814:610 297.28088:411 297.28363:372 297.28635:125 297.29184:27 297.29459:271 297.29733:86 297.30554:42 297.31104:112 297.34665:48 297.39325:103 297.44257:11 297.46451:11 297.57144:25 297.76065:11 297.82648:32 297.96637:21 298.27921:75 298.2847:189 298.62521:12 309.25131:93…
19558	10.618	580.359	1.1987	245.767	LPC 19:1		[M+HCOO]-		0.8	TRUE	241.76	580.362	C27H54NO7P	LPC	VRVDEVSSPPTZQJ-YPKPFQOONA-N	CCCCCCCCC\C=C/CCCCCCCC(=O)OCC(O)COP([O-])(=O)OCC[N+](C)(C)C	210	FALSE	TRUE	TRUE	TRUE		FALSE	FALSE	null	null	100	0	92.9	73.4	92.9	100	201908027_TIMS1_LC6_CaVa_Lipidom_plasma_NIST_1n20_PASEF_neg_A12_1_1050	580.36267:14696 581.36602:0 582.36938:0	221.11836:107 224.06825:338 224.07301:157 224.07539:33 242.08168:111 255.22855:82 294.50568:44 294.57935:46 295.25626:82 295.26172:1295 295.26443:2165 295.26718:65 295.28357:295 295.28629:93 295.40921:15 295.66879:31 296.1199:39 296.26215:119 296.26489:110 296.26761:40 296.27036:80 297.5137:74 449.27127:96 483.38559:74 520.27692:40 520.3277:80 520.33496:108 520.33856:356 520.34222:743 520.34583:5…
20486	13.547	596.393	1.234	252.838	LPC 20:0		[M+HCOO]-		0.6	TRUE	248.44	596.393	C28H58NO7P	LPC	UATOAILWGVYRQS-UHFFFAOYNA-N	CCCCCCCCCCCCCCCCCCCC(=O)OCC(O)COP([O-])(=O)OCC[N+](C)(C)C	210	FALSE	TRUE	TRUE	TRUE		FALSE	FALSE	null	null	100	0	90.8	73.4	93.2	100	201908027_TIMS1_LC6_CaVa_Lipidom_plasma_NIST_1n20_PASEF_neg_A12_1_1051	596.39307:28289 597.39642:0 598.39978:0	96.70531:21 162.05914:64 224.06836:195 224.07074:424 224.07312:162 224.10167:217 242.07932:202 242.65585:121 311.16043:21 311.29224:393 311.29504:2741 311.29782:1011 311.30063:504 311.30624:245 311.31186:64 311.55588:26 312.06949:21 312.19022:45 312.19867:57 312.29416:209 312.29977:90 312.31662:102 312.88147:55 313.30331:202 447.28601:131 484.19687:21 536.36572:469 536.36945:469 536.37311:1021 53…
20374	11.642	594.376	1.2155	249.069	LPC 20:1		[M+HCOO]-		0.4	TRUE	245.21	594.378	C28H56NO7P	LPC	YYSFWGQAKJTHRE-SEYXRHQNNA-N	CCCCCCCC\C=C/CCCCCCCCCC(=O)OCC(O)COP([O-])(=O)OCC[N+](C)(C)C	210	FALSE	TRUE	TRUE	TRUE		FALSE	FALSE	null	null	100	0	93	73.2	92.8	100	201908027_TIMS1_LC6_CaVa_Lipidom_plasma_NIST_1n20_PASEF_neg_A12_1_1052	594.37628:76341 595.37963:0 596.38299:0	168.61707:23 224.06596:77 224.06834:435 224.07072:633 224.0731:145 224.08025:247 224.12308:226 224.64209:116 224.67068:23 242.07681:178 242.08177:189 306.61835:108 307.97803:21 309.05283:91 309.0752:60 309.15344:21 309.18417:41 309.2345:25 309.27362:629 309.2764:965 309.27921:13459 309.28201:2459 309.29877:350 309.30157:305 309.30716:33 309.30994:108 309.31555:33 309.35468:106 309.35748:33 309.36…
20201	9.746	592.359	1.2031	246.541	LPC 20:2		[M+HCOO]-		1	TRUE	242.81	592.362	C28H54NO7P	LPC	YYQVCMMXPIJVHY-UTJQPWESNA-N	CCCCC\C=C/C\C=C/CCCCCCCCCC(=O)OCC(O)COP([O-])(=O)OCC[N+](C)(C)C	210	FALSE	TRUE	TRUE	TRUE		FALSE	FALSE	null	null	100	0	92.9	85.6	92	100	201908027_TIMS1_LC6_CaVa_Lipidom_plasma_NIST_1n20_PASEF_neg_A12_1_1053	592.35895:10729 593.3623:0 594.36566:0	154.15752:122 205.63062:37 224.06825:126 307.26151:322 307.26428:1184 307.26706:563 307.26984:877 307.2977:343 308.05881:139 308.17041:175 308.43274:37 532.33142:277 532.33875:343 532.34241:347
20050	8.747	590.345	1.1918	244.249	LPC 20:3		[M+HCOO]-		1	TRUE	240.97	590.346	C28H52NO7P	LPC	XUDGAAFUMTTZCO-QNEBEIHSNA-N	CC\C=C/C\C=C/C\C=C/CCCCCCCCCC(=O)OCC(O)COP([O-])(=O)OCC[N+](C)(C)C	210	FALSE	TRUE	TRUE	TRUE		FALSE	FALSE	null	null	100	0	94.6	72	93.6	100	201908027_TIMS1_LC6_CaVa_Lipidom_plasma_NIST_1n20_PASEF_neg_A12_1_1052	590.34528:332966 591.34863:0 592.35199:0	89.53479:13 152.99541:193 152.99738:222 153.97404:40 168.04169:226 168.04375:238 168.51176:30 206.15971:133 224.06825:1377 224.07063:200 224.07301:192 224.09444:153 224.10632:104 224.25864:13 224.66107:68 224.72539:73 225.09009:85 225.92546:75 231.17557:121 233.22939:37 242.07921:68 242.08168:127 242.13113:58 261.25879:79 261.26395:102 277.18073:86 287.2384:120 287.26535:98 304.9895:30 305.24216:…
19890	5.555	588.316	1.1845	242.785	LPC 20:4		[M+HCOO]-		0.4	TRUE	239.38	588.331	C28H50NO7P	LPC	GOMVPVRDBLLHQC-DOFZRALJNA-N	CC\C=C/C\C=C/C\C=C/C\C=C/CCCCCCC(=O)OCC(O)COP([O-])(=O)OCC[N+](C)(C)C	210	FALSE	TRUE	TRUE	TRUE		FALSE	FALSE	null	null	100	0.2	94.2	34.1	77.8	100	201908027_TIMS1_LC6_CaVa_Lipidom_plasma_NIST_1n20_PASEF_neg_A12_1_1054	588.32361:4576 589.32696:0 590.33032:0	168.51595:86 224.06833:175 224.74214:59 242.07928:153 301.21252:159 301.21802:126 301.22079:191 301.22354:328 302.22296:390 303.22125:199 304.40976:48 528.30536:73 528.30902:167 528.34924:207
19759	4.984	586.313	1.1814	242.152	LPC 20:5		[M+HCOO]-		0.2	TRUE	236.95	586.315	C28H48NO7P	LPC	PDIGSOAOQOXRDU-WMPRHZDHNA-N	CC\C=C/C\C=C/C\C=C/C\C=C/C\C=C/CCCC(=O)OCC(O)COP([O-])(=O)OCC[N+](C)(C)C	410	FALSE	TRUE	TRUE	TRUE		FALSE	FALSE	null	null	100	0.4	86.8	46.3	82.7	100	201908027_TIMS1_LC6_CaVa_Lipidom_plasma_NIST_1n20_PASEF_neg_A12_1_1054	586.31281:6584 587.31616:0 588.31952:0	170.27423:15 242.08417:207 257.23083:76 301.21518:145 301.21796:473 301.2207:82 301.2345:179 301.30624:92 301.47455:49 301.5325:72 301.66501:69 302.21735:216 302.22012:87 303.47034:18 304.0687:94 526.30151:104
21782	14.21	624.425	1.2639	258.71	LPC 22:0		[M+HCOO]-		0.8	TRUE	255.84	624.425	C30H62NO7P	LPC	UIINDYGXBHJQHX-UHFFFAOYNA-N	CCCCCCCCCCCCCCCCCCCCCC(=O)OCC(O)COP([O-])(=O)OCC[N+](C)(C)C	210	FALSE	TRUE	TRUE	TRUE		FALSE	FALSE	null	null	100	0	95.8	72.8	87.1	100	201908027_TIMS1_LC6_CaVa_Lipidom_plasma_NIST_1n20_PASEF_neg_A12_1_1050	624.42499:3915 625.42834:0 626.4317:0	224.06361:112 224.07552:80 339.3219:11 339.32483:179 339.32776:79 339.33069:172 339.34534:73 339.41562:56 475.32306:45 564.40015:235 564.40393:74 564.41528:11 564.41907:79 564.43414:66 564.44928:87 565.39746:41 565.49573:84
21708	13.674	622.405	1.2493	255.732	LPC 22:1		[M+HCOO]-		0.6	TRUE	251.67	622.409	C30H60NO7P	LPC	PAFOXYLFALKPOE-SEYXRHQNNA-N	CCCCCCCC\C=C/CCCCCCCCCCCC(=O)OCC(O)COP([O-])(=O)OCC[N+](C)(C)C	210	FALSE	TRUE	TRUE	TRUE		FALSE	FALSE	null	null	100	0	91.6	66.3	87.9	100	201908027_TIMS1_LC6_CaVa_Lipidom_plasma_NIST_1n20_PASEF_neg_A12_1_1051	622.40881:3679 623.41216:0 624.41552:0	122.98424:52 337.31049:552 337.31339:226 337.31631:43 337.31924:62 337.36594:13 337.6521:51 338.15753:29 338.28909:23 338.31833:97 340.91638:24 515.37262:28 562.38544:123 562.39294:80 562.39673:211 563.38092:83 563.39227:39 564.15454:39 564.61523:32 565.07983:11 622.44452:65
21618	10.633	620.396	1.125	230.313	LPC 22:2		[M+HCOO]-		0.6	TRUE	249.43	620.393	C30H58NO7P	LPC	YMGXOQLWSYJFSD-UTJQPWESNA-N	CCCCC\C=C/C\C=C/CCCCCCCCCCCC(=O)OCC(O)COP([O-])(=O)OCC[N+](C)(C)C	410	FALSE	TRUE	TRUE	TRUE		FALSE	FALSE	null	null	100	0	88.4	50.3	79.5	100	201908027_TIMS1_LC6_CaVa_Lipidom_plasma_NIST_1n20_PASEF_neg_A12_1_1054	620.3924:2506 621.39575:0 622.39911:0	224.15167:39 289.2543:122 335.29071:55 335.29361:86 335.29654:93 335.29944:247 335.32565:108 386.89804:11 401.33945:91 439.82809:25 560.37469:46 561.39099:41 561.57935:52
21435	9.68	616.361	1.2169	249.165	LPC 22:4		[M+HCOO]-		0.6	TRUE	245.83	616.362	C30H54NO7P	LPC	GXEIJYZRCDTJTE-DOFZRALJNA-N	CC\C=C/C\C=C/C\C=C/C\C=C/CCCCCCCCC(=O)OCC(O)COP([O-])(=O)OCC[N+](C)(C)C	210	FALSE	TRUE	TRUE	TRUE		FALSE	FALSE	null	null	100	0	94.8	76.1	92.9	100	201908027_TIMS1_LC6_CaVa_Lipidom_plasma_NIST_1n20_PASEF_neg_A12_1_1051	616.36084:60599 617.36419:0 618.36755:0	104.23795:42 224.06836:652 224.07074:305 224.07312:328 224.08026:413 242.09167:450 303.23514:263 331.06372:291 331.25751:366 331.26038:361 331.26328:9226 331.26617:3236 331.26907:1820 331.27197:413 331.27484:624 331.27774:206 331.28354:614 331.28931:103 331.37033:42 331.3848:42 331.51501:117 331.59314:136 332.0535:108 332.12012:42 332.26205:342 332.26495:807 332.26785:418 332.27365:572 332.39822:…
21282	8.361	614.346	1.2091	247.585	LPC 22:5		[M+HCOO]-		0.6	TRUE	244.97	614.346	C30H52NO7P	LPC	BIEOSECQPGGZMF-WMPRHZDHNA-N	CC\C=C/C\C=C/C\C=C/C\C=C/C\C=C/CCCCCC(=O)OCC(O)COP([O-])(=O)OCC[N+](C)(C)C	210	FALSE	TRUE	TRUE	TRUE		FALSE	FALSE	null	null	100	0	96.5	71.6	91.8	100	201908027_TIMS1_LC6_CaVa_Lipidom_plasma_NIST_1n20_PASEF_neg_A12_1_1052	614.34601:91640 615.34936:0 616.35272:0	224.06593:386 224.06831:1393 224.07545:622 242.08174:344 280.23489:390 285.25662:868 285.26468:465 286.25879:325 329.24423:980 329.24713:6239 329.25:1287 329.2529:446 329.25577:2080 329.26154:827 329.2702:102 329.29327:121 329.30191:190 329.34518:200 329.69717:107 329.76355:223 329.80685:93 330.17642:60 330.24286:381 330.24573:195 330.25439:237 330.73984:116 331.78125:172 332.26779:51 465.24469:1…
21160	7.529	612.327	1.2054	246.833	LPC 22:6		[M+HCOO]-		1	TRUE	242.99	612.331	C30H50NO7P	LPC	LSOWKZULVQWMLY-WSDBEMKQNA-N	CC\C=C/C\C=C/C\C=C/C\C=C/C\C=C/C\C=C/CCC(=O)OCC(O)COP([O-])(=O)OCC[N+](C)(C)C	210	FALSE	TRUE	TRUE	TRUE		FALSE	FALSE	null	null	100	0	93.1	65.1	92.8	100	201908027_TIMS1_LC6_CaVa_Lipidom_plasma_NIST_1n20_PASEF_neg_A12_1_1052	612.33051:216249 613.33386:0 614.33722:0	101.30386:271 131.08755:212 133.23448:92 152.99738:216 153.71185:42 163.1454:140 163.14743:129 166.16585:203 168.03963:153 168.04169:297 168.04581:164 168.04787:147 175.14932:295 175.15144:147 175.20403:131 177.09833:127 177.16603:61 177.16814:317 191.17952:203 191.38835:125 194.66754:46 201.12685:105 203.18102:230 213.16263:114 224.06351:332 224.06589:313 224.06827:2320 224.07065:4606 224.07541:…
15569	8.736	512.336	1.1309	232.581	LPC O-15:0		[M+HCOO]-		0.2	TRUE	230.52	512.336	C23H50NO6P	EtherLPC	PPXKEQMZYFQYCJ-UHFFFAOYNA-N	CCCCCCCCCCCCCCCOCC(O)COP([O-])(=O)OCC[N+](C)(C)C	210	FALSE	TRUE	TRUE	TRUE		FALSE	FALSE	null	null	100	0	97.8	82.4	83.8	100	201908027_TIMS1_LC6_CaVa_Lipidom_plasma_NIST_1n20_PASEF_neg_A12_1_1051	512.33557:2929 513.33892:0 514.34228:0	363.215:253 452.31873:367 493.85538:37
16162	9.889	524.335	1.153	236.971	LPC O-16:1		[M+HCOO]-		1	TRUE	233.57	524.336	C24H50NO6P	EtherLPC	PLQWZMJRHVARFU-KHPPLWFENA-N	CCCCCC\C=C/CCCCCCCCOCC(O)COP([O-])(=O)OCC[N+](C)(C)C	210	FALSE	TRUE	TRUE	TRUE		FALSE	FALSE	null	null	100	0	94.4	69.7	95	100	201908027_TIMS1_LC6_CaVa_Lipidom_plasma_NIST_1n20_PASEF_neg_A12_1_1050	524.33453:139458 525.33788:0 526.34124:0	168.04173:2618 168.32001:86 168.72647:238 169.19337:238 211.20636:504 224.06358:657 224.06596:1694 224.06834:2646 224.07072:609 224.0731:1752 224.07549:619 224.9781:219 225.07347:571 237.97691:447 239.2364:2532 375.22925:2456 375.23233:400 375.23541:1732 375.23849:228 464.3093:685 464.31274:13155 464.31616:21921 464.31958:1294 464.323:971 464.32986:761 464.38809:228 464.39151:438 464.39493:200 46…
17737	12.14	552.367	1.1895	244.154	LPC O-18:1		[M+HCOO]-		0.8	TRUE	237.12	552.367	C26H54NO6P	EtherLPC	XWYSLMAMRKYUFH-SEYXRHQNNA-N	CCCCCCCC\C=C/CCCCCCCCOCC(O)COP([O-])(=O)OCC[N+](C)(C)C	410	FALSE	TRUE	TRUE	TRUE		FALSE	FALSE	null	null	100	0	78.4	57.6	94.6	100	201908027_TIMS1_LC6_CaVa_Lipidom_plasma_NIST_1n20_PASEF_neg_A12_1_1051	552.36664:16180 553.36999:0 554.37335:0	168.03966:122 168.04378:78 195.05806:84 195.14464:21 224.06355:56 224.06831:183 224.07069:148 224.07545:84 224.11351:63 225.07582:21 267.26599:33 267.26859:249 267.27118:47 268.06427:13 311.22485:64 313.86615:34 403.25842:31 403.26163:506 403.2648:63 403.27438:51 403.81079:26 403.96729:32 404.16858:23 421.26489:23 491.87927:48 492.32706:95 492.33762:42 492.34116:1513 492.34467:2774 492.34821:909 …
17661	10.694	550.355	1.1845	243.166	LPC O-18:2		[M+HCOO]-		0.4	TRUE	234.09	550.351	C26H52NO6P	EtherLPC	VUODGUFFBSVRDR-UTJQPWESNA-N	CCCCC\C=C/C\C=C/CCCCCCCCOCC(O)COP([O-])(=O)OCC[N+](C)(C)C	410	FALSE	TRUE	TRUE	TRUE		FALSE	FALSE	null	null	100	0	65.9	52.4	91.1	100	201908027_TIMS1_LC6_CaVa_Lipidom_plasma_NIST_1n20_PASEF_neg_A12_1_1050	550.35529:7995 551.35864:0 552.362:0	122.98429:130 169.0446:100 224.07077:218 224.07315:114 265.24835:111 265.25351:172 377.30731:132 401.24393:162 401.349:67 402.25381:105 419.2514:37 435.36948:111 445.33182:111 459.32602:139 488.40289:163 489.41501:35 490.31909:83 490.32263:153 490.32614:383 490.32965:857 490.33316:820 490.3367:434 490.3895:25 491.05847:56 491.0972:53 491.33673:186 491.72787:47 491.88297:33 492.34485:174 492.34839…
18874	13.921	568.398	1.2031	246.776	LPC O-19:0		[M+HCOO]-		0.4	TRUE	243.96	568.398	C27H58NO6P	EtherLPC	XPESREFDQRQDRB-UHFFFAOYNA-N	CCCCCCCCCCCCCCCCCCCOCC(O)COP([O-])(=O)OCC[N+](C)(C)C	210	FALSE	TRUE	TRUE	TRUE		FALSE	FALSE	null	null	100	0	95.8	20.8	92.5	100	201908027_TIMS1_LC6_CaVa_Lipidom_plasma_NIST_1n20_PASEF_neg_A12_1_1050	568.39844:8597 569.40179:0 570.40515:0	153.02892:13 153.50903:23 242.08182:130 252.20587:66 252.21092:42 283.26031:20 283.263:68 283.26566:599 283.26834:78 283.46097:11 283.73398:46 284.26434:63 284.29651:52 286.88849:44 301.21533:79 313.24146:84 313.55096:34 315.25882:105 316.26144:65 419.33603:119 508.33215:163 508.33572:65 508.33932:177 508.34647:95 508.35364:74 508.37872:42 508.38232:46 509.3396:20 509.36472:141 509.52255:11 532.4…
19465	11.096	578.381	1.1918	244.363	LPC O-20:2		[M+HCOO]-		0.8	TRUE	241.7	578.383	C28H56NO6P	EtherLPC	ZYUSQIZOBGSNEP-UTJQPWESNA-N	CCCCC\C=C/C\C=C/CCCCCCCCCCOCC(O)COP([O-])(=O)OCC[N+](C)(C)C	210	FALSE	TRUE	TRUE	TRUE		FALSE	FALSE	null	null	100	0	95.5	75.9	92.5	100	201908027_TIMS1_LC6_CaVa_Lipidom_plasma_NIST_1n20_PASEF_neg_A12_1_1050	578.38129:8016 579.38464:0 580.388:0	48.87535:178 312.26047:178 429.28876:1486 430.28055:674 518.35754:376 518.36121:3170 518.36481:1189 518.37567:1684 518.401:1229 518.43353:832 519.36401:951
21004	15.56	608.427	1.3009	266.437	LPC O-22:1		[M+HCOO]-		0.4	TRUE	251.41	608.43	C30H62NO6P	EtherLPC	UCVNAFBEVWCUSK-SEYXRHQNNA-N	CCCCCCCC\C=C/CCCCCCCCCCCCOCC(O)COP([O-])(=O)OCC[N+](C)(C)C	410	FALSE	TRUE	TRUE	TRUE		FALSE	FALSE	null	null	100	0	96.2	55.2	92.3	100	201908027_TIMS1_LC6_CaVa_Lipidom_plasma_NIST_1n20_PASEF_neg_A12_1_1052	608.42749:8342 609.43084:0 610.4342:0	459.32254:153 460.10974:61 461.30377:55 548.38074:78 548.40308:68 548.4068:518 548.41052:469 548.41425:257 548.41797:184 548.42914:145 548.4328:21 548.44769:39 549.36005:11 549.41589:101 549.41968:85 549.62457:27 550.33649:19 550.5304:47 550.73553:52 563.4942:23 601.27032:10 608.49023:50
20942	13.241	606.418	1.2343	252.803	LPC O-22:2		[M+HCOO]-		0.4	TRUE	249.1	606.414	C30H60NO6P	EtherLPC	QGINLRUDNJGELR-UTJQPWESNA-N	CCCCC\C=C/C\C=C/CCCCCCCCCCCCOCC(O)COP([O-])(=O)OCC[N+](C)(C)C	210	FALSE	TRUE	TRUE	TRUE		FALSE	FALSE	null	null	100	0	93.6	53.3	92.7	100	201908027_TIMS1_LC6_CaVa_Lipidom_plasma_NIST_1n20_PASEF_neg_A12_1_1050	606.41809:3761 607.42144:0 608.4248:0	235.95358:11 448.35901:156 457.30826:77 457.31168:26 457.34225:30 458.31149:68 546.38397:144 546.3877:26 546.39142:558 546.39508:140 546.3988:286 546.40253:71 546.4657:12 546.47314:37 546.51025:52 546.52142:24 546.5697:88 547.03058:74 547.30945:57 547.39124:75 547.39496:156 547.39868:62 588.41241:78 606.45728:67 606.51599:98
11452	8.713	452.278	1.021	210.701	LPE 16:0		[M-H]-	similar chromatogram in higher mz_3053	0.8	TRUE	204.38	452.278	C21H44NO7P	LPE	YVYMBNSKXOXSKW-UHFFFAOYNA-N	CCCCCCCCCCCCCCCC(=O)OCC(O)COP(O)(=O)OCCN	410	FALSE	TRUE	TRUE	TRUE		FALSE	FALSE	null	null	100	0	82.2	73.1	84	100	201908027_TIMS1_LC6_CaVa_Lipidom_plasma_NIST_1n20_PASEF_neg_A12_1_1051	452.27817:491300 453.28152:0 454.28488:0	97.74121:127 122.00095:140 122.43671:45 140.01118:652 140.01308:330 140.01495:199 140.01685:376 140.38193:61 140.60989:54 152.99744:247 166.1188:91 171.00513:247 196.03604:1059 196.03827:2712 196.0405:1145 196.28983:20 196.31877:43 196.47914:57 197.04097:254 197.05882:156 197.4182:48 214.04544:276 214.04776:255 214.05009:662 214.09195:401 244.55856:20 253.19627:20 254.76672:59 254.93166:63 255.14…
11239	6.087	450.262	1.0653	219.863	LPE 16:1		[M-H]-	similar chromatogram in higher mz_4459; similar chromatogram in higher mz_5549	1	TRUE	201.22	450.263	C21H42NO7P	LPE	DSOWUEHXZJUNID-FPLPWBNLNA-N	CCCCCC\C=C/CCCCCCCC(=O)OCC(O)COP(O)(=O)OCCN	410	FALSE	TRUE	TRUE	TRUE		FALSE	FALSE	null	null	100	0.2	79.7	86.1	69.5	100	201908027_TIMS1_LC6_CaVa_Lipidom_plasma_NIST_1n20_PASEF_neg_A12_1_1054	450.26242:25123 451.26577:0 452.26913:0	119.28632:34 196.03603:217 196.03825:203 196.06941:244 253.21649:2142 253.22408:503 253.23166:392 254.22917:265 254.35843:69 362.80011:31 430.96652:31
12294	10.085	466.294	1.0388	214.18	LPE 17:0		[M-H]-		0.4	TRUE	207.9	466.294	C22H46NO7P	LPE	RVNBVQKDPQVSOY-UHFFFAOYNA-N	CCCCCCCCCCCCCCCCC(=O)OCC(O)COP(O)(=O)OCCN	410	FALSE	TRUE	TRUE	TRUE		FALSE	FALSE	null	null	100	0	82.7	50.5	79.4	100	201908027_TIMS1_LC6_CaVa_Lipidom_plasma_NIST_1n20_PASEF_neg_A12_1_1052	466.29422:10346 467.29757:0 468.30093:0	140.01112:224 153.00327:96 156.70773:22 196.03595:193 214.04767:145 245.23499:22 269.24695:424 269.24957:752 269.25217:438 269.25479:282 269.29129:152 269.30435:347 269.33304:53 269.40869:24 269.96985:72 270.25198:255 270.25458:219 271.64642:48 277.18073:166 339.76984:22 347.22839:190 365.30795:188 377.24225:118 377.25153:67 377.26385:113 377.29166:106 378.25549:200 378.3204:188 395.23636:92 395.…
13166	10.757	480.309	1.0572	217.781	LPE 18:0		[M-H]-		1	TRUE	211.9	480.31	C23H48NO7P	LPE	BBYWOYAFBUOUFP-UHFFFAOYNA-N	CCCCCCCCCCCCCCCCCC(=O)OCC(O)COP(O)(=O)OCCN	410	FALSE	TRUE	TRUE	TRUE		FALSE	FALSE	null	null	100	0	84.1	72.5	78.1	100	201908027_TIMS1_LC6_CaVa_Lipidom_plasma_NIST_1n20_PASEF_neg_A12_1_1050	480.30865:60603 481.312:0 482.31536:0	140.00745:100 140.01309:35 152.99548:99 196.02939:109 196.03606:131 196.03828:105 196.04053:112 214.04779:207 214.05011:165 214.06873:52 214.49683:14 255.23122:197 255.23376:131 255.2363:319 255.23885:162 271.28519:14 271.31137:57 283.11588:18 283.12927:29 283.26031:117 283.263:5862 283.26566:6671 283.26834:1063 283.27103:99 283.28171:105 283.28976:54 283.29242:84 283.2951:89 283.30847:143 283.34…
12923	9.395	478.294	1.0441	215.108	LPE 18:1		[M-H]-	similar chromatogram in higher mz_6680; similar chromatogram in higher mz_10421; similar chromatogram in higher mz_3486	1	TRUE	208.21	478.294	C23H46NO7P	LPE	PYVRVRFVLRNJLY-KTKRTIGZNA-N	CCCCCCCC\C=C/CCCCCCCC(=O)OCC(O)COP(O)(=O)OCCN	410	FALSE	TRUE	TRUE	TRUE		FALSE	FALSE	null	null	100	0	78.8	78.9	86.7	100	201908027_TIMS1_LC6_CaVa_Lipidom_plasma_NIST_1n20_PASEF_neg_A12_1_1052	478.29376:423039 479.29711:0 480.30047:0	109.44543:38 140.00928:352 140.01115:285 140.01305:61 140.01682:256 140.50246:67 140.53448:99 140.94742:26 140.9946:41 152.99544:163 153.00134:395 195.68678:32 196.03378:745 196.036:1524 196.03822:1500 196.04045:610 196.04268:587 196.04491:137 196.04935:367 196.20963:87 196.76215:61 197.48293:26 213.93147:90 214.04771:788 214.05003:584 217.46088:38 245.72563:125 277.96463:61 280.74066:160 280.903…
12846	6.398	476.276	1.0307	212.372	LPE 18:2		[M-H]-		0.6	TRUE	205.32	476.278	C23H44NO7P	LPE	DBHKHNGBVGWQJE-HZJYTTRNNA-N	CCCCC\C=C/C\C=C/CCCCCCCC(=O)OCC(O)COP(O)(=O)OCCN	410	FALSE	TRUE	TRUE	TRUE		FALSE	FALSE	null	null	100	0	77.7	74.8	69.5	100	201908027_TIMS1_LC6_CaVa_Lipidom_plasma_NIST_1n20_PASEF_neg_A12_1_1053	476.27991:62520 477.28326:0 478.28662:0	153.99976:81 196.03827:69 214.04776:269 214.05009:164 278.92212:12 279.02829:15 279.09732:10 279.15842:77 279.2301:807 279.23276:5742 279.23541:651 279.23807:302 279.254:60 279.26199:25 279.33371:97 279.43466:38 279.48248:25 279.48779:58 279.51703:22 279.54361:22 279.55157:12 279.5755:47 279.59409:30 279.64459:24 279.64725:12 279.66052:28 279.66586:12 279.72964:10 279.7908:65 279.79346:25 279.889…
12739	4.896	474.263	1.0266	211.557	LPE 18:3		[M-H]-	similar chromatogram in higher mz_5742	0.2	TRUE	205.08	474.263	C23H42NO7P	LPE	NTBBASCGALPTDC-PDBXOOCHNA-N	CC\C=C/C\C=C/C\C=C/CCCCCCCC(=O)OCC(O)COP(O)(=O)OCCN	410	FALSE	TRUE	TRUE	TRUE		FALSE	FALSE	null	null	96.2	0.6	81.1	79.4	61.6	100	201908027_TIMS1_LC6_CaVa_Lipidom_plasma_NIST_1n20_PASEF_neg_A12_1_1054	474.26309:11318 475.26644:0 476.2698:0	91.12392:15 172.49437:15 217.05086:15 275.59271:62 277.21515:941 277.2178:653 277.36337:39 277.49573:66 277.81885:65 278.00168:83 280.21622:39
15185	12.35	508.343	1.097	225.643	LPE 20:0		[M-H]-		1	TRUE	218.46	508.341	C25H52NO7P	LPE	HEQMDGOBDIGJOC-UHFFFAOYNA-N	CCCCCCCCCCCCCCCCCCCC(=O)OCC(O)COP(O)(=O)OCCN	410	FALSE	TRUE	TRUE	TRUE		FALSE	FALSE	null	null	100	0	79.6	22.1	90	100	201908027_TIMS1_LC6_CaVa_Lipidom_plasma_NIST_1n20_PASEF_neg_A12_1_1050	508.34271:1941 509.34606:0 510.34942:0	196.04489:85 284.27228:134 285.13312:37 311.29214:121 311.29495:66 423.37817:76 423.3847:57 463.41235:38 465.43668:22 465.44351:78 491.40701:78 506.54535:11 508.05963:10 508.33554:56 508.39645:89 508.43228:91 508.44662:23 508.4502:40
14851	11.487	506.324	1.0804	222.259	LPE 20:1		[M-H]-		1	TRUE	215.77	506.325	C25H50NO7P	LPE	JEAGLCKGAKACCE-KTKRTIGZNA-N	CCCCCCCC\C=C/CCCCCCCCCC(=O)OCC(O)COP(O)(=O)OCCN	410	FALSE	TRUE	TRUE	TRUE		FALSE	FALSE	null	null	100	0	81	76	89.3	100	201908027_TIMS1_LC6_CaVa_Lipidom_plasma_NIST_1n20_PASEF_neg_A12_1_1050	506.32349:7335 507.32684:0 508.3302:0	196.03595:165 196.03818:207 196.04041:275 309.2735:100 309.27628:197 309.27908:1078 309.28189:1191 309.70129:32 310.28897:29 310.29175:437 489.35846:194 506.33423:217
14644	9.993	504.312	1.07	220.129	LPE 20:2		[M-H]-	similar chromatogram in higher mz_8124	0.6	TRUE	214.42	504.31	C25H48NO7P	LPE	QJHRNPQXCMXOOH-HZJYTTRNNA-N	CCCCC\C=C/C\C=C/CCCCCCCCCC(=O)OCC(O)COP(O)(=O)OCCN	410	FALSE	TRUE	TRUE	TRUE		FALSE	FALSE	null	null	100	0	84.7	96.5	70.7	100	201908027_TIMS1_LC6_CaVa_Lipidom_plasma_NIST_1n20_PASEF_neg_A12_1_1051	504.31226:8943 505.31561:0 506.31897:0	196.03828:647 307.25888:434 307.26166:1209 307.27002:196 307.28116:324
14552	8.546	502.294	1.0586	217.818	LPE 20:3		[M-H]-		0.2	TRUE	212.76	502.294	C25H46NO7P	LPE	UEONHLLDVDPRRN-PDBXOOCHNA-N	CC\C=C/C\C=C/C\C=C/CCCCCCCCCC(=O)OCC(O)COP(O)(=O)OCCN	410	FALSE	TRUE	TRUE	TRUE		FALSE	FALSE	null	null	100	0	88	72.8	88.5	100	201908027_TIMS1_LC6_CaVa_Lipidom_plasma_NIST_1n20_PASEF_neg_A12_1_1050	502.29407:63740 503.29742:0 504.30078:0	100.06474:25 140.51003:25 152.99548:112 177.09419:53 186.04791:25 196.03606:706 196.04051:391 196.0472:271 197.04099:201 212.34669:296 214.04546:193 214.06406:371 261.33603:176 288.02298:61 288.05804:59 288.2334:173 288.74634:25 304.65945:28 305.13126:95 305.24509:310 305.24786:6392 305.25064:5399 305.25342:1016 305.2562:187 305.26175:251 305.27008:357 305.27286:28 305.29785:153 305.32562:209 305…
14460	6.458	500.276	1.0589	217.901	LPE 20:4		[M-H]-		0.2	TRUE	210.07	500.278	C25H44NO7P	LPE	JPNPIRVRGLGTRE-LTKCOYKYNA-N	CC\C=C/C\C=C/C\C=C/C\C=C/CCCCCCC(=O)OCC(O)COP(O)(=O)OCCN	410	FALSE	TRUE	TRUE	TRUE		FALSE	FALSE	null	null	100	0	73.9	66.9	78.5	100	201908027_TIMS1_LC6_CaVa_Lipidom_plasma_NIST_1n20_PASEF_neg_A12_1_1050	500.27634:63832 501.27969:0 502.28305:0	179.37099:42 196.03606:124 205.19563:135 214.05011:318 215.05118:177 253.21654:169 259.24103:184 259.24359:167 285.32382:87 302.67358:80 303.22687:72 303.22964:789 303.23242:3609 303.23517:1446 303.24347:164 303.24902:77 303.25455:40 303.26285:63 303.31268:170 303.4234:100 303.45663:48 303.93304:52 304.091:37 304.12704:69 304.23236:140 304.23514:212 304.23792:359 304.24069:219 304.24622:169 304.3…
14363	4.879	498.263	1.0537	216.846	LPE 20:5		[M-H]-		0.2	TRUE	210.28	498.263	C25H42NO7P	LPE	KCWGBXXAJHVZNN-JLNKQSITNA-N	CC\C=C/C\C=C/C\C=C/C\C=C/C\C=C/CCCC(=O)OCC(O)COP(O)(=O)OCCN	410	FALSE	TRUE	TRUE	TRUE		FALSE	FALSE	null	null	99.8	0.5	81.6	36.2	70.9	100	201908027_TIMS1_LC6_CaVa_Lipidom_plasma_NIST_1n20_PASEF_neg_A12_1_1051	498.26266:14943 499.26601:0 500.26937:0	51.17181:14 140.0112:252 196.03606:50 229.20071:157 257.22583:14 301.21808:193 301.22083:72 301.62372:78 301.96887:29 304.39038:63 312.10037:29 379.13098:20 484.18637:14
16317	9.555	528.309	1.0865	223.27	LPE 22:4		[M-H]-		1	TRUE	217.45	528.31	C27H48NO7P	LPE	RSVFMXVZJZRSQQ-LTKCOYKYNA-N	CC\C=C/C\C=C/C\C=C/C\C=C/CCCCCCCCC(=O)OCC(O)COP(O)(=O)OCCN	410	FALSE	TRUE	TRUE	TRUE		FALSE	FALSE	null	null	100	0	83.2	83.4	92	100	201908027_TIMS1_LC6_CaVa_Lipidom_plasma_NIST_1n20_PASEF_neg_A12_1_1052	528.30524:20975 529.30859:0 530.31195:0	127.25804:118 196.03818:1286 219.13988:1391 331.26025:420 331.26315:2520 331.26892:958 331.27472:1627 351.32458:144 450.84253:118 528.31616:1023
16213	8.111	526.294	1.0801	221.978	LPE 22:5		[M-H]-		1	TRUE	215.05	526.294	C27H46NO7P	LPE	OSRWIBSZJTWIKA-JLNKQSITNA-N	CC\C=C/C\C=C/C\C=C/C\C=C/C\C=C/CCCCCC(=O)OCC(O)COP(O)(=O)OCCN	410	FALSE	TRUE	TRUE	TRUE		FALSE	FALSE	null	null	100	0	78.3	75.6	94.9	100	201908027_TIMS1_LC6_CaVa_Lipidom_plasma_NIST_1n20_PASEF_neg_A12_1_1052	526.29449:42895 527.29784:0 528.3012:0	140.01122:111 149.13544:279 196.03384:56 196.03606:283 196.04051:353 196.04274:246 196.43906:100 214.05011:274 214.05243:174 214.06639:142 215.04884:209 251.19724:44 263.1738:165 285.25671:151 285.27551:144 311.23337:21 328.87241:84 329.24432:44 329.24722:2659 329.25009:3631 329.25299:611 329.25586:211 329.33661:95 329.57895:21 329.74921:102 329.9715:51 330.00903:116 330.11008:49 330.19672:53 330…
16140	6.521	524.276	1.0798	221.94	LPE 22:6		[M-H]-		0.2	TRUE	214.26	524.278	C27H44NO7P	LPE	XEVRBOQZSXWGQO-KUBAVDMBNA-N	CC\C=C/C\C=C/C\C=C/C\C=C/C\C=C/C\C=C/CCC(=O)OCC(O)COP(O)(=O)OCCN	410	FALSE	TRUE	TRUE	TRUE		FALSE	FALSE	null	null	99.2	0	73.8	44	67.9	100	201908027_TIMS1_LC6_CaVa_Lipidom_plasma_NIST_1n20_PASEF_neg_A12_1_1054	524.27612:38818 525.27947:0 526.28283:0	121.1037:110 140.01112:159 153.46365:54 181.12279:203 190.16556:178 214.04999:106 218.12933:33 218.69307:32 229.12363:110 229.19099:79 229.19821:79 229.21986:38 283.23877:127 283.24146:92 283.24411:388 283.2789:181 284.24542:106 325.58594:31 327.09909:28 327.22272:57 327.22845:246 327.23132:716 327.23709:258 327.23996:54 327.24283:319 328.21536:54 328.23264:124 328.2413:77 328.27008:89 328.33344:…
10515	9.81	438.299	1.0097	208.548	LPE O-16:0		[M-H]-		1	TRUE	205.16	438.299	C21H46NO6P	EtherLPE	OKXWJISJKQKUTN-UHFFFAOYNA-N	CCCCCCCCCCCCCCCCOCC(O)COP(O)(=O)OCCN	210	FALSE	TRUE	TRUE	TRUE		FALSE	FALSE	null	null	100	0	94.8	84.8	89.4	100	201908027_TIMS1_LC6_CaVa_Lipidom_plasma_NIST_1n20_PASEF_neg_A12_1_1051	438.29919:24343 439.30254:0 440.3059:0	106.55162:157 126.23452:25 140.01112:979 196.04263:341 377.23917:252 377.24225:182 377.24536:285 377.2608:25 377.26385:227 378.24622:87 395.26163:95 404.38263:112 438.29587:380 438.29919:1699 438.30252:179 438.30585:560 438.30917:106 438.31583:383 438.4556:95 438.73187:87
10310	9.696	436.282	1.0135	209.36	LPE O-16:1		[M-H]-	similar chromatogram in higher mz_5571; similar chromatogram in higher mz_6055; similar chromatogram in higher mz_7911; similar chromatogram in higher mz_6056	1	TRUE	203.57	436.283	C21H44NO6P	EtherLPE	RRTPYUGIBQLEDN-FPLPWBNLNA-N	CCCCCC\C=C/CCCCCCCCOCC(O)COP(O)(=O)OCCN	410	FALSE	TRUE	TRUE	TRUE		FALSE	FALSE	null	null	100	0	84.6	79.8	94.3	100	201908027_TIMS1_LC6_CaVa_Lipidom_plasma_NIST_1n20_PASEF_neg_A12_1_1052	436.28189:125709 437.28524:0 438.2886:0	140.00929:713 140.01306:1065 140.01494:885 141.01538:775 152.99744:235 153.00136:587 178.02815:399 196.03825:572 196.04048:963 196.04269:1386 196.53705:258 239.23393:830 239.23886:3484 239.24132:1002 239.25114:1143 240.22815:180 240.23801:368 240.24046:470 240.24294:360 240.38338:211 245.7431:70 375.23541:86 375.26312:619 393.24203:736 436.27856:501 436.28189:3053 436.28522:845 436.29184:963 436.…
11247	10.912	450.3	1.0307	212.712	LPE O-17:1		[M-H]-		0.8	TRUE	206.73	450.299	C22H46NO6P	EtherLPE	YGHRPIWSZYSPRF-HJWRWDBZNA-N	CCCCCCC\C=C/CCCCCCCCOCC(O)COP(O)(=O)OCCN	410	FALSE	TRUE	TRUE	TRUE		FALSE	FALSE	null	null	100	0	86.2	94.3	89.2	100	201908027_TIMS1_LC6_CaVa_Lipidom_plasma_NIST_1n20_PASEF_neg_A12_1_1051	450.30283:5588 451.30618:0 452.30954:0	100.82453:54 127.56844:54 196.04045:615 253.25693:838 399.2215:54 450.29272:145 450.29947:193 450.30283:386
12306	12.147	466.329	1.047	215.861	LPE O-18:0		[M-H]-		0.4	TRUE	211.77	466.33	C23H50NO6P	EtherLPE	JIJGULMDDZORPH-UHFFFAOYNA-N	CCCCCCCCCCCCCCCCCCOCC(O)COP(O)(=O)OCCN	210	FALSE	TRUE	TRUE	TRUE		FALSE	FALSE	null	null	100	0	92	70.5	88.9	100	201908027_TIMS1_LC6_CaVa_Lipidom_plasma_NIST_1n20_PASEF_neg_A12_1_1050	466.3288:13522 467.33215:0 468.33551:0	140.00745:93 140.00932:40 140.01122:94 140.01309:111 140.01872:152 140.02249:56 140.02438:69 141.0947:61 141.5368:11 198.04176:79 240.24298:54 348.30154:52 365.37802:128 367.33719:126 395.35349:99 405.26868:74 405.27826:465 405.28146:73 405.86404:31 405.9697:44 406.27719:147 406.2804:167 406.60724:41 407.457:12 407.85172:28 420.35538:101 423.29984:85 424.30109:96 424.39276:124 448.35901:78 449.36…
12148	11.972	464.313	1.0528	217.088	LPE O-18:1		[M-H]-		0.4	TRUE	209.28	464.315	C23H48NO6P	EtherLPE	CDONWGCJDDHTLP-KTKRTIGZNA-N	CCCCCCCC\C=C/CCCCCCCCOCC(O)COP(O)(=O)OCCN	410	FALSE	TRUE	TRUE	TRUE		FALSE	FALSE	null	null	100	0	73.7	77.8	93.4	100	201908027_TIMS1_LC6_CaVa_Lipidom_plasma_NIST_1n20_PASEF_neg_A12_1_1050	464.31598:65239 465.31933:0 466.32269:0	110.98217:45 124.46395:32 134.99042:74 136.9996:73 137.00146:73 138.03218:116 140.00925:25 140.01112:525 140.01302:293 140.01677:62 140.02242:48 140.62868:18 152.99933:227 153.0072:55 166.02859:53 196.03149:74 196.03372:262 196.03595:575 196.03818:1592 196.04041:400 196.04262:80 196.04707:56 196.05153:77 196.07823:73 196.19843:20 196.68407:19 197.03864:61 198.35716:11 265.2482:53 265.25079:108 26…
12071	10.223	462.298	1.0377	213.992	LPE O-18:2		[M-H]-		1	TRUE	206.98	462.299	C23H46NO6P	EtherLPE	DBVHWKABURKXNY-HZJYTTRNNA-N	CCCCC\C=C/C\C=C/CCCCCCCCOCC(O)COP(O)(=O)OCCN	410	FALSE	TRUE	TRUE	TRUE		FALSE	FALSE	null	null	100	0	79.2	78.9	94.3	100	201908027_TIMS1_LC6_CaVa_Lipidom_plasma_NIST_1n20_PASEF_neg_A12_1_1051	462.2977:68463 463.30105:0 464.30441:0	122.00269:218 122.98779:204 140.01118:288 140.01306:250 140.01494:338 196.03603:179 196.03825:852 196.04048:689 196.04494:661 197.04095:366 197.04318:253 198.01266:151 244.61571:32 265.24829:49 265.25089:1425 265.25348:732 265.25607:331 265.25864:893 265.26123:165 265.29489:331 265.37515:91 266.6272:32 271.27206:74 401.24384:211 401.24704:513 401.25021:218 402.25693:376 419.25458:193 419.54428:81…
14183	12.469	494.36	1.0874	223.836	LPE O-20:0		[M-H]-	similar chromatogram in higher mz_9905	0.2	TRUE	217.46	494.362	C25H54NO6P	EtherLPE	PKPGKYPSMJMPGS-UHFFFAOYNA-N	CCCCCCCCCCCCCCCCCCCCOCC(O)COP(O)(=O)OCCN	410	FALSE	TRUE	TRUE	TRUE		FALSE	FALSE	null	null	100	0	81.3	55.6	68.5	100	201908027_TIMS1_LC6_CaVa_Lipidom_plasma_NIST_1n20_PASEF_neg_A12_1_1054	494.36038:3839 495.36373:0 496.36709:0	297.27795:76 397.3309:70 423.28323:13 433.39163:74 450.39377:40 450.40054:56 477.39032:70 494.34625:65 494.35684:176 494.36038:221 494.36392:63 494.36743:79 494.37097:51 494.43106:79
13946	12.916	492.341	1.0871	223.8	LPE O-20:1		[M-H]-		1	TRUE	216.34	492.346	C25H52NO6P	EtherLPE	AVEWHMSFODPPIG-KTKRTIGZNA-N	CCCCCCCC\C=C/CCCCCCCCCCOCC(O)COP(O)(=O)OCCN	410	FALSE	TRUE	TRUE	TRUE		FALSE	FALSE	null	null	100	0	76.7	71.2	93.6	100	201908027_TIMS1_LC6_CaVa_Lipidom_plasma_NIST_1n20_PASEF_neg_A12_1_1050	492.34833:6822 493.35168:0 494.35504:0	140.00932:62 140.01308:191 196.03381:119 196.03827:143 196.0405:39 196.56158:22 196.67747:26 295.29736:63 295.30283:54 295.30557:116 295.30829:98 296.29785:47 425.40836:46 431.28998:66 431.29987:57 448.33539:79 449.2782:55 449.31525:58 492.33423:22 492.34128:145 492.34482:25 492.34833:80 492.35187:47 492.35538:39 492.35892:101 492.3942:59 492.41183:58 492.41534:93
13841	12.244	490.33	1.0732	220.952	LPE O-20:2		[M-H]-		0.8	TRUE	214.62	490.33	C25H50NO6P	EtherLPE	OTJQGSOIXXCVNW-HZJYTTRNNA-N	CCCCC\C=C/C\C=C/CCCCCCCCCCOCC(O)COP(O)(=O)OCCN	410	FALSE	TRUE	TRUE	TRUE		FALSE	FALSE	null	null	100	0	81.8	74.3	87.3	100	201908027_TIMS1_LC6_CaVa_Lipidom_plasma_NIST_1n20_PASEF_neg_A12_1_1051	490.32935:2551 491.3327:0 492.33606:0	139.06487:11 140.01112:113 140.01302:108 196.25409:27 293.285:98 293.29861:84 294.98865:12 429.27863:205 429.81885:39 490.32233:62 490.32935:68 490.33289:81 490.3364:85 490.34695:58 490.36807:26
13690	10.178	488.315	1.1007	226.648	LPE O-20:3		[M-H]-		0.6	TRUE	209.55	488.315	C25H48NO6P	EtherLPE	DABXRYLPSUBPAR-PDBXOOCHNA-N	CC\C=C/C\C=C/C\C=C/CCCCCCCCCCOCC(O)COP(O)(=O)OCCN	410	FALSE	TRUE	TRUE	TRUE		FALSE	FALSE	null	null	100	0	62.9	66.6	87.1	100	201908027_TIMS1_LC6_CaVa_Lipidom_plasma_NIST_1n20_PASEF_neg_A12_1_1051	488.31497:1385 489.31832:0 490.32168:0	140.01682:98 146.07095:10 196.04269:41 255.2337:68 279.55685:10 291.27704:119 309.22052:58 427.26907:64 453.33673:57 469.83273:10 488.31146:68 488.31497:83 488.31848:171 488.3255:95
15919	16.386	520.375	1.1199	230.221	LPE O-22:1		[M-H]-		0.6	TRUE	223.08	520.377	C27H56NO6P	EtherLPE	VETGTNFMJYPAKE-KTKRTIGZNA-N	CCCCCCCC\C=C/CCCCCCCCCCCCOCC(O)COP(O)(=O)OCCN	410	FALSE	TRUE	TRUE	TRUE		FALSE	FALSE	null	null	100	0	77.8	68	80.9	100	201908027_TIMS1_LC6_CaVa_Lipidom_plasma_NIST_1n20_PASEF_neg_A12_1_1050	520.37512:2322 521.37847:0 522.38183:0	323.33014:154 323.33298:202 418.2789:95 477.3385:141 520.38239:232
13524	8.275	483.267	1.054	217.085	LPG 16:0		[M-H]-		0.2	TRUE	211.66	483.273	C22H45O9P	LPG	BVJSKAUUFXBDOB-UHFFFAOYNA-N	CCCCCCCCCCCCCCCC(=O)OCC(O)COP(O)(=O)OCC(O)CO	410	FALSE	TRUE	TRUE	TRUE		FALSE	FALSE	null	null	100	0	87.4	52.8	86.1	100	201908027_TIMS1_LC6_CaVa_Lipidom_plasma_NIST_1n20_PASEF_neg_A12_1_1052	483.26697:4074 484.27032:0 485.27368:0	54.28414:42 153.00529:495 255.23625:351 255.24132:786 255.26164:314 255.50548:42 264.0744:55 367.26706:328 378.30817:227 379.32285:513 465.70767:42 483.2984:217
15481	10.622	511.307	1.0935	224.892	LPG 18:0		[M-H]-		0.4	TRUE	218.13	511.304	C24H49O9P	LPG	HFJVKBVEKQHVTO-UHFFFAOYNA-N	CCCCCCCCCCCCCCCCCC(=O)OCC(O)COP(O)(=O)OCC(O)CO	410	FALSE	TRUE	TRUE	TRUE		FALSE	FALSE	null	null	100	0	79.6	57.2	85	100	201908027_TIMS1_LC6_CaVa_Lipidom_plasma_NIST_1n20_PASEF_neg_A12_1_1051	511.30716:4448 512.31051:0 513.31387:0	152.99744:60 222.04117:18 283.26028:123 283.26297:255 283.26562:675 283.26831:357 283.43954:53 284.26431:138 286.30725:25 299.25171:90 411.34177:99 422.37161:156 467.34525:228 511.30716:80 511.32153:55
19165	7.283	571.289	1.1535	236.575	LPI 16:0		[M-H]-		0.4	TRUE	225.12	571.289	C25H49O12P	LPI	UOXRPRZMAROFPH-UHFFFAOYNA-N	CCCCCCCCCCCCCCCC(=O)OCC(O)COP(O)(=O)OC1C(O)C(O)C(O)C(O)C1O	410	FALSE	TRUE	TRUE	TRUE		FALSE	FALSE	null	null	100	0	70.4	73.8	85.3	100	201908027_TIMS1_LC6_CaVa_Lipidom_plasma_NIST_1n20_PASEF_neg_A12_1_1054	571.28925:5431 572.2926:0 573.29596:0	135.36555:15 163.29768:15 241.00961:245 255.23363:152 315.08087:132 391.22415:105 409.87299:17 443.28461:147 554.39679:35 571.28168:176 571.28546:175 571.28925:330 571.29688:58
20596	9.801	599.319	1.1704	239.778	LPI 18:0		[M-H]-		0.2	TRUE	233.47	599.32	C27H53O12P	LPI	MXAFDFDAIFZFET-UHFFFAOYNA-N	CCCCCCCCCCCCCCCCCC(=O)OCC(O)COP(O)(=O)OC1C(O)C(O)C(O)C(O)C1O	410	FALSE	TRUE	TRUE	TRUE		FALSE	FALSE	null	null	100	0	82	76.9	93.5	100	201908027_TIMS1_LC6_CaVa_Lipidom_plasma_NIST_1n20_PASEF_neg_A12_1_1050	599.31946:85193 600.32281:0 601.32617:0	152.99352:320 152.99548:128 152.99942:459 153.00139:700 153.00336:531 153.01712:203 155.19933:203 201.07736:162 201.72923:211 241.00975:391 241.01468:493 241.01962:320 241.04675:188 242.0101:339 277.17825:158 283.26031:245 283.263:508 283.26566:1621 283.26834:267 283.33255:98 284.16519:38 284.27505:158 291.16318:252 297.24799:384 315.04156:248 315.04721:357 315.05847:470 315.17697:68 315.4451:68 …
20510	7.578	597.302	1.153	236.236	LPI 18:1		[M-H]-		0.2	TRUE	231.61	597.305	C27H51O12P	LPI	UGDOFRYHDCDVHD-KTKRTIGZNA-N	CCCCCCCC\C=C/CCCCCCCC(=O)OCC(O)COP(O)(=O)OC1C(O)C(O)C(O)C(O)C1O	210	FALSE	TRUE	TRUE	TRUE		FALSE	FALSE	null	null	100	0	91.1	71.7	94.5	100	201908027_TIMS1_LC6_CaVa_Lipidom_plasma_NIST_1n20_PASEF_neg_A12_1_1050	597.3017:20638 598.30505:0 599.30841:0	152.99352:179 152.99548:418 241.01221:294 241.01961:307 241.02948:390 281.24429:80 281.2496:856 281.26028:70 281.28159:214 281.46823:29 281.47623:32 282.1593:93 315.0867:332 315.65686:38 315.84607:182 316.37735:35 334.06656:262 368.14792:169 417.23935:323 417.24585:332 435.51541:144 487.26547:29 511.40063:227 597.29785:134 597.3017:1213 597.3056:546 597.30951:252 597.31335:463 597.34442:137 597.3…
20412	4.168	595.287	1.1524	236.135	LPI 18:2		[M-H]-		0.8	TRUE	227.42	595.289	C27H49O12P	LPI	SAHCQBPGXQFTRA-HZJYTTRNNA-N	CCCCC\C=C/C\C=C/CCCCCCCC(=O)OCC(O)COP(O)(=O)OC1C(O)C(O)C(O)C(O)C1O	410	FALSE	TRUE	TRUE	TRUE		FALSE	FALSE	null	null	97.6	3.3	69.5	51.2	39.5	100	201908027_TIMS1_LC6_CaVa_Lipidom_plasma_NIST_1n20_PASEF_neg_A12_1_1051	595.28723:3359 596.29058:0 597.29394:0	99.04501:250 241.00969:79 279.24866:101 315.07251:135 337.23755:78 595.62079:39
21633	5.766	621.303	1.1758	240.7	LPI 20:3		[M-H]-		0.4	TRUE	234.14	621.305	C29H51O12P	LPI	BNXYBNVTWAMAER-PDBXOOCHNA-N	CC\C=C/C\C=C/C\C=C/CCCCCCCCCC(=O)OCC(O)COP(O)(=O)OC1C(O)C(O)C(O)C(O)C1O	410	FALSE	TRUE	TRUE	TRUE		FALSE	FALSE	null	null	100	0	81.8	76.1	93.2	100	201908027_TIMS1_LC6_CaVa_Lipidom_plasma_NIST_1n20_PASEF_neg_A12_1_1051	621.30316:6730 622.30651:0 623.30987:0	152.99547:427 241.00972:104 275.1629:76 283.27368:39 305.24228:97 305.24783:165 305.25061:93 315.0528:93 316.17096:64 411.24509:88 604.38446:124 621.24774:39 621.29919:329 621.30316:149 621.30713:177 621.3111:193 621.32697:102
21542	4.94	619.288	1.1724	240.02	LPI 20:4		[M-H]-		0.6	TRUE	233.07	619.289	C29H49O12P	LPI	BAWAZBRKENFJED-LTKCOYKYNA-N	CC\C=C/C\C=C/C\C=C/C\C=C/CCCCCCC(=O)OCC(O)COP(O)(=O)OC1C(O)C(O)C(O)C(O)C1O	410	FALSE	TRUE	TRUE	TRUE		FALSE	FALSE	null	null	100	0.4	79.2	72.1	94.2	100	201908027_TIMS1_LC6_CaVa_Lipidom_plasma_NIST_1n20_PASEF_neg_A12_1_1052	619.28833:38563 620.29168:0 621.29504:0	80.47603:14 93.08248:14 97.0714:77 152.99155:166 152.99744:156 153.00726:77 153.46767:14 163.12517:14 229.51123:14 241.00726:172 241.00972:439 241.01466:161 241.68134:66 259.02866:95 285.2218:172 303.22961:265 303.23239:910 303.23514:181 303.24344:61 303.24622:67 303.26282:69 303.68646:75 303.80835:28 304.08542:17 304.18246:74 304.23788:87 315.04434:101 315.0528:61 439.21826:80 439.26492:155 439.…
26282	17.835	722.498	1.3563	276.822	PC 28:0	PC 14:0_14:0	[M+HCOO]-		0.2	TRUE	274.93	722.498	C36H72NO8P	PC	CITHEXJVPOWHKC-UHFFFAOYNA-N	CCCCCCCCCCCCCC(=O)OCC(COP([O-])(=O)OCC[N+](C)(C)C)OC(=O)CCCCCCCCCCCCC	210	FALSE	TRUE	TRUE	TRUE		FALSE	FALSE	null	null	100	0	98.2	65.5	79.8	100	201908027_TIMS1_LC6_CaVa_Lipidom_plasma_NIST_1n20_PASEF_neg_A12_1_1050	722.49847:10727 723.50182:0 724.50518:0	199.17741:108 227.08813:37 227.19832:295 227.2079:134 227.2103:126 227.31093:19 227.88881:16 228.20323:172 255.23885:122 255.24393:74 452.27484:81 592.71912:42 662.4682:87 662.47229:212 662.47644:92 662.48053:672 662.48871:76 662.50507:18 663.13519:69 663.47089:81 663.47498:81 663.47906:189 665.88849:64 709.51428:16
27455	16.646	746.495	1.3667	278.764	PC 30:2	PC 12:0_18:2	[M+HCOO]-		0.2	TRUE	274.46	746.498	C38H72NO8P	PC	PXSRIASFTWIQOT-JHHNDBJRNA-N	CCCCCCCCCCCC(=O)OCC(COP([O-])(=O)OCC[N+](C)(C)C)OC(=O)CCCCCCC\C=C/C\C=C/CCCCC	210	FALSE	TRUE	TRUE	TRUE		FALSE	FALSE	null	null	98.8	0	92.5	51.5	55.4	100	201908027_TIMS1_LC6_CaVa_Lipidom_plasma_NIST_1n20_PASEF_neg_A12_1_1052	746.49481:2343 747.49816:0 748.50152:0	199.17288:190 200.17232:64 279.23538:11 461.2901:57 486.30453:78 686.47424:11 686.47839:46
28756	21.721	778.559	1.4114	287.673	PC 32:0	PC 16:0_16:0	[M+HCOO]-		0.6	TRUE	285.03	778.56	C40H80NO8P	PC	KILNVBDSWZSGLL-UHFFFAOYNA-N	CCCCCCCCCCCCCCCC(=O)OCC(COP([O-])(=O)OCC[N+](C)(C)C)OC(=O)CCCCCCCCCCCCCCC	210	FALSE	TRUE	TRUE	TRUE		FALSE	FALSE	null	null	100	0	96.1	65.2	91.4	100	201908027_TIMS1_LC6_CaVa_Lipidom_plasma_NIST_1n20_PASEF_neg_A12_1_1052	778.55841:57440 779.56176:0 780.56512:0	169.22432:23 224.07062:124 224.073:55 227.20296:156 255.02541:22 255.03049:26 255.08887:10 255.18027:24 255.19041:23 255.22597:59 255.23105:3271 255.2336:4994 255.23613:292 255.23866:102 255.24883:63 255.25136:84 255.25391:94 255.27676:52 255.3504:11 255.3885:30 255.5206:42 255.52568:11 255.54601:61 255.62479:23 255.65273:22 255.69086:23 255.82303:31 255.85098:21 255.87132:59 255.87897:40 255.891…
28634	18.542	774.528	1.3985	285.071	PC 32:2	PC 14:0_18:2	[M+HCOO]-	adduct linked to 7293_[M-H]-	0.2	TRUE	282.71	774.529	C40H76NO8P	PC	IWXJKHSPEQSQMD-YPRCPECBNA-N	CCCCCCCCCCCCCC(=O)OCC(COP([O-])(=O)OCC[N+](C)(C)C)OC(=O)CCCCCCC\C=C/C\C=C/CCCCC	210	FALSE	TRUE	TRUE	TRUE		FALSE	FALSE	null	null	100	0	96.8	69	91.2	100	201908027_TIMS1_LC6_CaVa_Lipidom_plasma_NIST_1n20_PASEF_neg_A12_1_1051	774.52838:106688 775.53173:0 776.53509:0	78.10409:10 139.98676:20 168.0397:96 168.04176:41 168.05:79 224.06599:95 224.06837:199 224.07076:98 224.07314:89 224.08264:104 225.07588:111 225.97574:50 226.18126:63 227.15997:11 227.17912:101 227.1983:686 227.2007:1652 227.20309:1047 227.20549:140 227.21268:68 227.21507:105 227.21986:146 227.29414:26 227.33488:11 227.33727:50 227.44753:10 227.46191:59 227.70168:55 227.70409:20 227.71848:10 227.…
28556	17.261	772.508	1.3974	284.85	PC 32:3	PC 14:0_18:3	[M+HCOO]-		0.8	TRUE	281.59	772.513	C40H74NO8P	PC	AGQKQQAJRFTOGL-ZWABBIBGNA-N	CCCCCCCCCCCCCC(=O)OCC(COP([O-])(=O)OCC[N+](C)(C)C)OC(=O)CCCCCCC\C=C/C\C=C/C\C=C/CC	210	FALSE	TRUE	TRUE	TRUE		FALSE	FALSE	null	null	100	0	93.5	83.9	76.1	100	201908027_TIMS1_LC6_CaVa_Lipidom_plasma_NIST_1n20_PASEF_neg_A12_1_1050	772.51263:3799 773.51598:0 774.51934:0	169.95506:13 227.2007:110 227.20309:164 277.21527:116 277.22055:185 277.2576:120 277.77921:34 278.21912:79 278.22177:170 279.23013:83 370.11447:13 452.27478:260 452.28156:16 712.48511:57 712.48938:357 712.49359:495 712.49786:226 714.34454:41
29396	22.042	792.569	1.4246	290.269	PC 33:0	PC 16:0_17:0	[M+HCOO]-		0.2	TRUE	289.64	792.576	C41H82NO8P	PC	CNHYMCCAIZQMPA-UHFFFAOYNA-N	CCCCCCCCCCCCCCCCC(=O)OC(COC(=O)CCCCCCCCCCCCCCC)COP([O-])(=O)OCC[N+](C)(C)C	210	FALSE	TRUE	TRUE	TRUE		FALSE	FALSE	null	null	100	0	99.5	74.4	76.9	100	201908027_TIMS1_LC6_CaVa_Lipidom_plasma_NIST_1n20_PASEF_neg_A12_1_1050	792.56903:4806 793.57238:0 794.57574:0	255.23122:221 255.95795:141 269.24969:433 269.25232:240 270.1633:96 476.31812:122 480.30167:207 480.30865:82 499.75391:21 732.54291:115 732.54724:226 732.55151:320 732.55585:171 732.56012:118 733.55847:212 733.56714:75
29065	19.463	788.543	1.4157	288.485	PC 33:2	PC 15:0_18:2	[M+HCOO]-		0.4	TRUE	286.23	788.545	C41H78NO8P	PC	DGBYUHHIADYUMU-AKMCNLDWNA-N	CCCCCCCCCCCCCCC(=O)OCC(COP([O-])(=O)OCC[N+](C)(C)C)OC(=O)CCCCCCC\C=C/C\C=C/CCCCC	210	FALSE	TRUE	TRUE	TRUE		FALSE	FALSE	null	null	100	0	97.7	64.5	92.7	100	201908027_TIMS1_LC6_CaVa_Lipidom_plasma_NIST_1n20_PASEF_neg_A12_1_1050	788.54254:65459 789.54589:0 790.54925:0	224.06837:118 233.26349:154 241.20964:166 241.21458:464 241.21706:1639 241.21951:637 241.22446:287 241.77278:152 241.84447:21 241.99525:50 242.07933:180 242.22031:114 242.22278:168 242.24998:88 244.07166:78 279.22748:66 279.23013:1710 279.23279:4593 279.23544:215 279.2381:1083 279.24075:289 279.24341:255 279.25137:92 279.27261:71 279.36826:28 279.41342:21 279.56223:137 279.80676:33 279.87057:52 2…
30064	23.386	806.591	1.4409	293.505	PC 34:0	PC 16:0_18:0	[M+HCOO]-		0.4	TRUE	292.79	806.592	C42H84NO8P	PC	PZNPLUBHRSSFHT-UHFFFAOYNA-N	CCCCCCCCCCCCCCCCCC(=O)OC(COC(=O)CCCCCCCCCCCCCCC)COP([O-])(=O)OCC[N+](C)(C)C	210	FALSE	TRUE	TRUE	TRUE		FALSE	FALSE	null	null	100	0	99.5	65.8	84.5	100	201908027_TIMS1_LC6_CaVa_Lipidom_plasma_NIST_1n20_PASEF_neg_A12_1_1050	806.59125:30652 807.5946:0 808.59796:0	224.06601:91 255.18044:39 255.23122:2035 255.23375:845 255.2363:595 255.23883:108 255.53854:16 255.79778:53 255.81303:119 255.94016:83 256.07239:16 256.21994:20 256.23773:534 256.24283:112 266.90762:55 282.25272:73 283.24695:176 283.26031:263 283.263:740 283.26566:311 283.27103:169 283.27368:199 283.31381:83 283.3165:154 284.06339:21 284.1893:18 284.26703:41 284.26971:215 285.25403:34 285.32114:1…
29827	21.665	804.575	1.4366	292.643	PC 34:1	PC 16:0_18:1	[M+HCOO]-		0.2	TRUE	291.38	804.576	C42H82NO8P	PC	WTJKGGKOPKCXLL-MRCUWXFGNA-N	CCCCCCCCCCCCCCCC(=O)OCC(COP([O-])(=O)OCC[N+](C)(C)C)OC(=O)CCCCCCC\C=C/CCCCCCCC	210	FALSE	TRUE	TRUE	TRUE		FALSE	FALSE	null	null	100	0	98.8	66.7	92	100	201908027_TIMS1_LC6_CaVa_Lipidom_plasma_NIST_1n20_PASEF_neg_A12_1_1050	804.57471:958135 805.57806:0 806.58142:0	86.72384:51 93.20674:213 134.68413:51 224.06599:438 224.06837:376 224.71121:101 225.55544:51 242.07933:432 255.08142:135 255.22867:937 255.23122:3389 255.23375:9665 255.2363:1240 255.23883:1611 255.24136:718 255.24391:668 255.25661:421 255.26167:84 255.2693:573 255.35057:174 255.57158:62 255.58936:107 255.65289:185 255.77489:281 255.86896:107 255.9249:107 255.991:112 256.2352:662 256.23773:976 25…
31733	11.631	852.558	1.4563	296.382	PC 34:1;3O	PC 16:0_18:1;3O	[M+HCOO]-		0.4	TRUE	295.49	852.561	C42H82NO11P	OxPC	MDSQKPDNZVPNQN-QNEJGDQONA-N	CCCCCCCCCCCCCCCC(=O)OCC(COP([O-])(=O)OCC[N+](C)(C)C)OC(=O)CCCCCCCC(O)\C=C\C(O)C(O)CCCCC	210	FALSE	TRUE	TRUE	TRUE		FALSE	FALSE	null	null	100	0	99.2	62.3	82.3	100	201908027_TIMS1_LC6_CaVa_Lipidom_plasma_NIST_1n20_PASEF_neg_A12_1_1052	852.56201:7452 853.56536:0 854.56872:0	255.22859:147 256.18423:73 279.23004:91 283.26556:147 329.2298:273 329.23267:238 343.22693:170 480.30499:147 481.30872:26 548.33228:129 721.45618:161 789.797:26 792.5285:88 792.53302:349 792.53748:845 792.54193:722 792.55536:170 792.56879:32 793.26251:26 793.53558:129 793.5401:281 793.54456:79 793.86249:59 794.50745:82 824.10907:53 852.5481:59 852.57593:326
30543	16.457	820.572	1.4412	293.48	PC 34:1;O	PC 16:0_18:1;O	[M+HCOO]-		0.8	TRUE	293.05	820.571	C42H82NO9P	OxPC	YRPWHLYZTYGEIS-UHFFFAOYNA-N	CCCCCCCCCCCCCCCC(=O)OCC(COP([O-])(=O)OCC[N+](C)(C)C)OC(=O)CCCCCCCCCC1OC1CCCCCC	210	FALSE	TRUE	TRUE	TRUE		FALSE	FALSE	null	null	100	0	99.9	37.3	93.8	100	201908027_TIMS1_LC6_CaVa_Lipidom_plasma_NIST_1n20_PASEF_neg_A12_1_1050	820.56329:3332 821.56664:0 822.57:0	255.22865:134 277.23645:18 281.24692:287 297.23975:96 297.31647:94 299.10052:41 391.94772:18 462.29776:126 480.30515:100 742.5484:20 760.50403:155 760.54352:468 760.55225:77 760.55664:88 760.56104:20 760.56543:102 760.71448:189 761.54321:215 761.56073:169 761.56512:167 761.57391:173 761.5871:45 761.60461:61 761.62219:18 820.55878:130 820.58154:73
29687	20.245	802.561	1.4274	290.79	PC 34:2	PC 16:0_18:2	[M+HCOO]-		0.4	TRUE	289.39	802.56	C42H80NO8P	PC	JLPULHDHAOZNQI-AKMCNLDWNA-N	CCCCCCCCCCCCCCCC(=O)OCC(COP([O-])(=O)OCC[N+](C)(C)C)OC(=O)CCCCCCC\C=C/C\C=C/CCCCC	210	FALSE	TRUE	TRUE	TRUE		FALSE	FALSE	null	null	100	0	98.9	69.4	90.9	100	201908027_TIMS1_LC6_CaVa_Lipidom_plasma_NIST_1n20_PASEF_neg_A12_1_1050	802.56073:1286756 803.56408:0 804.56744:0	113.9131:57 144.69118:292 168.04588:1066 168.04794:781 182.50948:70 224.06599:412 242.0892:343 253.21397:577 253.22156:584 254.86568:114 255.03317:305 255.15756:133 255.22865:2818 255.23119:11168 255.23373:16162 255.23627:5121 255.23882:5552 255.24135:1136 255.24643:565 255.25404:247 255.25912:343 255.26674:609 255.27182:267 255.27435:273 255.29976:355 255.30737:361 255.31245:146 255.34547:63 255…
31121	13.838	834.545	1.4466	294.505	PC 34:2;2O	PC 16:0_18:2;2O	[M+HCOO]-		0.6	TRUE	292.36	834.55	C42H80NO10P	OxPC	GMJLRVXYZZADNS-CRWFHCLENA-N	CCCCCCCCCCCCCCCC(=O)OCC(COP([O-])(=O)OCC[N+](C)(C)C)OC(=O)CCCCCCC\C=C/C=C/C(CCCCC)OO	210	FALSE	TRUE	TRUE	TRUE		FALSE	FALSE	null	null	100	0	97.1	39.3	65.5	100	201908027_TIMS1_LC6_CaVa_Lipidom_plasma_NIST_1n20_PASEF_neg_A12_1_1051	834.54523:6045 835.54858:0 836.55194:0	255.23119:44 255.23373:121 271.22757:31 271.23019:55 294.22223:77 295.25092:23 296.22672:94 311.22214:262 311.22495:113 311.22775:165 311.23053:157 311.35114:24 311.85052:21 312.23798:79 462.29773:135 480.3121:38 481.09268:24 498.86243:39 598.36646:24 641.38245:59 685.43365:58 712.83301:18 773.69702:21 774.51953:243 774.52399:109 774.52838:493 774.53284:475 774.53723:135 774.54169:98 774.54608:77…
30451	14.806	818.552	1.43	291.219	PC 34:2;O	PC 16:0_18:2;O	[M+HCOO]-		0.6	TRUE	291.9	818.555	C42H80NO9P	OxPC	HZKBHRZARZUXPO-VYIQYICTNA-N	CCCCCCCCCCCCCCCC(=O)OCC(COP([O-])(=O)OCC[N+](C)(C)C)OC(=O)CCCCCCC\C=C/CC1OC1CCCCC	210	FALSE	TRUE	TRUE	TRUE		FALSE	FALSE	null	null	100	0	99.7	65.9	92.2	100	201908027_TIMS1_LC6_CaVa_Lipidom_plasma_NIST_1n20_PASEF_neg_A12_1_1051	818.55658:57526 819.55993:0 820.56329:0	111.0827:10 111.18658:20 224.07549:82 255.22862:351 255.23117:174 255.2337:1417 255.23625:433 255.23878:315 255.24132:269 255.2464:61 255.25401:50 255.29973:66 255.55629:10 255.65285:22 255.73926:28 256.03165:10 256.14102:21 256.2326:140 256.23514:70 256.2377:48 256.97604:24 277.21259:80 277.22052:93 278.4498:32 295.22086:127 295.22632:2575 295.22906:2314 295.23178:612 295.24545:67 295.24817:97 2…
29611	18.738	800.545	1.4174	288.761	PC 34:3	PC 16:1_18:2	[M+HCOO]-		0.4	TRUE	288.27	800.545	C42H78NO8P	PC	QJWDAOSZZYVBJZ-BOAYSYCPNA-N	CCCCCC\C=C/CCCCCCCC(=O)OCC(COP([O-])(=O)OCC[N+](C)(C)C)OC(=O)CCCCCCC\C=C/C\C=C/CCCCC	210	FALSE	TRUE	TRUE	TRUE		FALSE	FALSE	null	null	100	0	99.8	67.9	88.6	100	201908027_TIMS1_LC6_CaVa_Lipidom_plasma_NIST_1n20_PASEF_neg_A12_1_1050	800.5448:164493 801.54815:0 802.55151:0	121.137:22 150.65129:70 152.99352:91 168.04176:371 168.04382:91 168.05:88 224.07076:39 252.20837:96 253.21397:1623 253.21651:3793 253.21904:1976 253.22157:511 253.24181:52 253.24432:34 253.26962:60 253.27721:67 253.45683:11 253.46948:43 253.58844:22 253.61375:34 253.66183:22 253.70995:56 253.76817:10 253.79349:18 253.83401:30 253.9657:24 253.97583:25 253.97836:22 254.00369:30 254.03664:20 254.155…
30355	14.642	816.539	1.4357	292.397	PC 34:3;O	PC 16:0_18:3;O	[M+HCOO]-		0.2	TRUE	289.87	816.54	C42H78NO9P	OxPC	XNMRFFRAJXHEBK-GEUDNWMBNA-N	CCCCCCCCCCCCCCCC(=O)OCC(COP([O-])(=O)OCC[N+](C)(C)C)OC(=O)CCCCCCC\C=C\C=C\C(O)C\C=C\CC	210	FALSE	TRUE	TRUE	TRUE		FALSE	FALSE	null	null	100	0	97.1	53	87.5	100	201908027_TIMS1_LC6_CaVa_Lipidom_plasma_NIST_1n20_PASEF_neg_A12_1_1052	816.53882:16715 817.54217:0 818.54553:0	171.10489:90 171.11737:79 195.14246:68 225.60313:26 227.20546:73 253.22408:71 255.23117:141 255.2337:148 255.23625:32 263.16858:83 275.20242:64 275.22351:61 282.32477:33 293.20889:173 293.21161:392 293.21707:51 293.2225:99 294.21674:62 295.22632:216 295.22906:96 295.4339:25 295.58966:35 296.22668:140 303.23511:64 320.23376:52 320.23947:44 321.22717:91 403.22339:59 452.27811:74 480.30856:20 500.26…
29559	18.212	798.527	1.4157	288.423	PC 34:4	PC 14:0_20:4	[M+HCOO]-		0.6	TRUE	285.13	798.529	C42H76NO8P	PC	BXZPYXMUABUWBT-DRJPRSGJNA-N	CCCCCCCCCCCCCC(=O)OCC(COP([O-])(=O)OCC[N+](C)(C)C)OC(=O)CCCCCC\C=C/C\C=C/C\C=C/C\C=C/CC	210	FALSE	TRUE	TRUE	TRUE		FALSE	FALSE	null	null	100	0	95.1	61.2	87.9	100	201908027_TIMS1_LC6_CaVa_Lipidom_plasma_NIST_1n20_PASEF_neg_A12_1_1052	798.52679:30386 799.53014:0 800.5335:0	171.82292:45 177.09206:103 177.60638:28 177.96666:10 199.53194:44 224.06834:58 224.07787:149 224.79697:31 227.20067:141 227.20306:182 227.20786:106 227.51462:11 227.55058:14 227.58415:46 228.2056:58 228.2296:35 259.24097:83 259.24353:103 279.9902:30 303.12442:36 303.22958:282 303.23236:2373 303.23511:942 303.23788:112 303.24066:23 303.26004:60 303.26279:219 303.3154:42 303.35138:79 303.45657:10 3…
29498	16.894	796.512	1.4097	287.21	PC 34:5	PC 14:0_20:5	[M+HCOO]-	adduct linked to 8285_[M-H]-	0.2	TRUE	284.46	796.513	C42H74NO8P	PC	WCNDCUHEAPXSRE-WVLIMAHDNA-N	CCCCCCCCCCCCCC(=O)OCC(COP([O-])(=O)OCC[N+](C)(C)C)OC(=O)CCC\C=C/C\C=C/C\C=C/C\C=C/C\C=C/CC	210	FALSE	TRUE	TRUE	TRUE		FALSE	FALSE	null	null	100	0	94.8	58	75.5	100	201908027_TIMS1_LC6_CaVa_Lipidom_plasma_NIST_1n20_PASEF_neg_A12_1_1050	796.5116:4078 797.51495:0 798.51831:0	211.17406:51 227.19832:74 227.20071:174 257.17743:98 257.22839:82 279.23013:86 301.20984:100 301.21533:116 301.21811:106 301.23465:36 301.46365:27 311.16888:82 452.27145:132 735.58313:36 735.81165:21 736.48438:22 736.48871:67 736.49298:60 736.49731:82 736.50165:42 736.51459:52 736.55341:42 737.49835:45 737.50702:51 796.50708:10 796.5116:318 796.51605:202 796.56543:10 796.58337:48 796.60132:64
30475	22.531	818.589	1.4455	294.365	PC 35:1	PC 17:0_18:1	[M+HCOO]-		0.2	TRUE	293.28	818.592	C43H84NO8P	PC	SXNXGNVZTLZDHE-XDOYNYLZNA-N	CCCCCCCCCCCCCCCCC(=O)OCC(COP([O-])(=O)OCC[N+](C)(C)C)OC(=O)CCCCCCC\C=C/CCCCCCCC	210	FALSE	TRUE	TRUE	TRUE		FALSE	FALSE	null	null	100	0	98.7	59.8	86.4	100	201908027_TIMS1_LC6_CaVa_Lipidom_plasma_NIST_1n20_PASEF_neg_A12_1_1050	818.58856:26546 819.59191:0 820.59527:0	152.99548:76 269.24451:117 269.2471:84 269.24969:58 269.25232:221 269.27841:71 269.49493:48 281.24695:378 281.2496:581 281.25229:14 281.25494:78 282.25006:174 282.25272:79 295.26187:127 405.24625:39 465.61517:69 476.31116:62 494.32532:111 494.32886:101 495.45325:14 508.36081:73 687.27002:48 758.53735:63 758.55048:85 758.55487:200 758.5636:1020 758.56799:206 758.57239:1049 758.57672:447 758.61176:…
30383	21.24	816.575	1.4423	293.736	PC 35:2	PC 17:0_18:2	[M+HCOO]-		0.2	TRUE	291.59	816.576	C43H82NO8P	PC	ZSKWZJYUVZYDQU-DYMXKLMANA-N	CCCCCCCCCCCCCCCCC(=O)OCC(COP([O-])(=O)OCC[N+](C)(C)C)OC(=O)CCCCCCC\C=C/C\C=C/CCCCC	210	FALSE	TRUE	TRUE	TRUE		FALSE	FALSE	null	null	100	0	98.8	57.3	89.2	100	201908027_TIMS1_LC6_CaVa_Lipidom_plasma_NIST_1n20_PASEF_neg_A12_1_1052	816.57513:21804 817.57848:0 818.58184:0	145.5125:107 253.21648:105 259.89139:15 267.22964:100 267.23224:142 269.24704:270 269.24966:369 270.05093:33 270.24686:282 279.22742:543 279.23273:1537 279.23538:189 279.23804:162 279.24069:60 279.25134:73 279.28586:18 280.2562:48 281.24423:102 281.24689:150 281.24957:175 281.25488:17 303.23233:72 403.22656:80 476.49493:78 487.56012:32 492.30597:98 494.31815:100 494.32523:124 494.32874:93 494.335…
30280	19.68	814.555	1.4332	291.884	PC 35:3	PC 17:1_18:2	[M+HCOO]-		0.4	TRUE	289.92	814.56	C43H80NO8P	PC	UJXPBTXUYBVHBS-ZFUXOTDWNA-N	CCCCCCC\C=C/CCCCCCCC(=O)OCC(COP([O-])(=O)OCC[N+](C)(C)C)OC(=O)CCCCCCC\C=C/C\C=C/CCCCC	210	FALSE	TRUE	TRUE	TRUE		FALSE	FALSE	null	null	100	0	98.9	76.1	79.8	100	201908027_TIMS1_LC6_CaVa_Lipidom_plasma_NIST_1n20_PASEF_neg_A12_1_1051	814.55981:3275 815.56316:0 816.56652:0	189.52179:17 267.22964:247 267.24005:147 268.99677:17 279.2301:83 279.23273:75 279.24072:195 279.26993:166 279.75885:68 279.77481:70 280.23758:66 474.31171:88 754.52838:149 754.53278:114 754.53711:99 754.5415:476 754.54584:207 754.55023:74 754.55457:160 754.71173:94 755.11353:42 755.5285:114 755.54596:39 755.55035:92 756.45935:24
30219	19.093	812.543	1.4303	291.313	PC 35:4	PC 15:0_20:4	[M+HCOO]-		0.2	TRUE	288.09	812.545	C43H78NO8P	PC	JSXZJOMDSXRJMT-LTFXTMEVNA-N	CCCCCCCCCCCCCCC(=O)OCC(COP([O-])(=O)OCC[N+](C)(C)C)OC(=O)CCCCCC\C=C/C\C=C/C\C=C/C\C=C/CC	210	FALSE	TRUE	TRUE	TRUE		FALSE	FALSE	null	null	100	0	94.6	62.7	77.2	100	201908027_TIMS1_LC6_CaVa_Lipidom_plasma_NIST_1n20_PASEF_neg_A12_1_1051	812.54254:16949 813.54589:0 814.54925:0	70.46276:16 241.2121:106 241.22444:135 241.23924:93 303.22961:342 303.23239:510 303.23514:945 303.24069:201 303.25729:104 303.26007:156 303.76401:32 303.80002:23 304.1076:85 304.83145:32 305.44504:61 305.47559:49 306.27615:45 466.28757:74 466.29788:36 466.30817:86 467.29715:146 528.39679:119 752.49097:81 752.49969:36 752.50842:403 752.51276:155 752.51715:551 752.52148:620 752.52588:958 752.53021:…
31141	23.642	834.614	1.4632	297.88	PC 36:0	PC 18:0_18:0	[M+HCOO]-		0.2	TRUE	297.64	834.623	C44H88NO8P	PC	NRJAVPSFFCBXDT-UHFFFAOYNA-N	CCCCCCCCCCCCCCCCCC(=O)OCC(COP([O-])(=O)OCC[N+](C)(C)C)OC(=O)CCCCCCCCCCCCCCCCC	210	FALSE	TRUE	TRUE	TRUE		FALSE	FALSE	null	null	97.6	0	99.9	83.3	73.8	100	201908027_TIMS1_LC6_CaVa_Lipidom_plasma_NIST_1n20_PASEF_neg_A12_1_1052	834.61395:3198 835.6173:0 836.62066:0	281.24957:28 282.25:11 282.25534:83 283.25491:67 774.58136:22 774.58582:53 774.59021:116 774.59467:63 774.59906:57 774.61237:54 774.62122:23 775.31586:20
31048	23.269	832.609	1.4641	298.067	PC 36:1	PC 18:0_18:1	[M+HCOO]-	adduct linked to 8168_[M-H]-	0.8	TRUE	296.68	832.607	C44H86NO8P	PC	ATHVAWFAEPLPPQ-LNVKXUELNA-N	CCCCCCCCCCCCCCCCCC(=O)OCC(COP([O-])(=O)OCC[N+](C)(C)C)OC(=O)CCCCCCC\C=C/CCCCCCCC	210	FALSE	TRUE	TRUE	TRUE		FALSE	FALSE	null	null	100	0	99.5	64.6	93.5	100	201908027_TIMS1_LC6_CaVa_Lipidom_plasma_NIST_1n20_PASEF_neg_A12_1_1051	832.60858:168770 833.61193:0 834.61529:0	57.06494:30 168.04173:80 168.04379:216 168.06441:128 224.06596:116 224.07072:237 255.23116:155 255.2337:131 255.23624:60 256.23767:124 256.27838:73 279.23804:71 279.24069:113 280.23758:107 280.62885:41 280.86053:52 280.88184:52 281.04703:14 281.06033:26 281.17227:67 281.2309:98 281.24689:8341 281.24957:5468 281.25223:524 281.25754:368 281.26288:236 281.26556:274 281.26822:210 281.27087:103 281.27…
32825	13.262	880.592	1.4863	302.334	PC 36:1;3O	PC 18:0_18:1;3O	[M+HCOO]-		0.6	TRUE	300.31	880.592	C44H86NO11P	OxPC	GSELFLCDHRUYGJ-JEIPZWNWNA-N	CCCCCCCCCCCCCCCCCC(=O)OCC(COP([O-])(=O)OCC[N+](C)(C)C)OC(=O)CCCCCCCC(O)\C=C\C(O)C(O)CCCCC	210	FALSE	TRUE	TRUE	TRUE		FALSE	FALSE	null	null	100	0	97.9	28.4	67.8	100	201908027_TIMS1_LC6_CaVa_Lipidom_plasma_NIST_1n20_PASEF_neg_A12_1_1051	880.5874:3806 881.59075:0 882.59411:0	255.23624:77 283.26025:73 284.30716:77 329.23273:110 329.2356:166 329.24139:56 357.21204:81 419.25781:102 530.29462:69 749.48987:117 751.45355:70 820.50854:22 820.56317:42 820.56775:187 820.57233:11 820.58142:47 820.90924:20 821.51959:23 821.55603:25 821.5788:55 821.77472:24 822.17572:29 822.27142:19 822.55402:56 822.63611:30 823.17865:43 843.51801:44 880.61572:21
30959	22.209	830.592	1.4563	296.507	PC 36:2	PC 18:0_18:2	[M+HCOO]-	adduct linked to 8140_[M-H]-	0.6	TRUE	294.27	830.592	C44H84NO8P	PC	FORFDCPQKJHEBF-IUFKAHDJNA-N	CCCCCCCCCCCCCCCCCC(=O)OCC(COP([O-])(=O)OCC[N+](C)(C)C)OC(=O)CCCCCCC\C=C/C\C=C/CCCCC	210	FALSE	TRUE	TRUE	TRUE		FALSE	FALSE	null	null	100	0	98	71.2	92.5	100	201908027_TIMS1_LC6_CaVa_Lipidom_plasma_NIST_1n20_PASEF_neg_A12_1_1052	830.59149:537618 831.59484:0 832.5982:0	95.27109:30 111.49847:30 168.04372:239 168.04578:134 168.04784:366 224.06824:131 224.07062:212 224.08012:235 225.07336:205 256.34442:30 277.85324:47 278.55576:198 279.15027:74 279.15826:34 279.16089:30 279.18216:81 279.21667:161 279.22729:255 279.22995:3729 279.2326:29153 279.23526:8704 279.25119:121 279.25385:528 279.25916:245 279.26447:87 279.28574:114 279.28839:34 279.29636:104 279.30963:81 27…
32247	16.518	862.579	1.4689	298.886	PC 36:2;2O	PC 18:0_18:2;2O	[M+HCOO]-		0.2	TRUE	297.64	862.581	C44H84NO10P	OxPC	PZANWOBHYGUINP-XPGOGURHNA-N	CCCCCCCCCCCCCCCCCC(=O)OCC(COP([O-])(=O)OCC[N+](C)(C)C)OC(=O)CCCCCCC\C=C/C=C/C(CCCCC)OO	210	FALSE	TRUE	TRUE	TRUE		FALSE	FALSE	null	null	100	0	99.4	40	83.5	100	201908027_TIMS1_LC6_CaVa_Lipidom_plasma_NIST_1n20_PASEF_neg_A12_1_1050	862.57861:3595 863.58196:0 864.58532:0	59.62276:12 134.11108:12 140.09021:12 249.90912:12 277.33704:12 283.25229:168 283.263:86 284.27505:28 293.20349:121 293.21167:57 293.21439:501 293.22528:63 293.44305:64 293.9715:13 294.2168:63 295.07346:41 295.24002:66 321.25574:117 335.89923:29 339.25168:112 489.97424:12 491.54111:28 491.85477:12 499.77878:20 509.43286:37 518.14044:33 641.38654:13 645.42621:65 713.51648:69 715.5813:60 726.51135:…
31569	17.097	846.586	1.4729	299.789	PC 36:2;O	PC 18:0_18:2;O	[M+HCOO]-		0.4	TRUE	295.99	846.587	C44H84NO9P	OxPC	MUQKYUKHMALXJI-GNVQSUKONA-N	CCCCCCCCCCCCCCCCCC(=O)OCC(COP([O-])(=O)OCC[N+](C)(C)C)OC(=O)CCCCCCC\C=C/CC1OC1CCCCC	210	FALSE	TRUE	TRUE	TRUE		FALSE	FALSE	null	null	100	0	92.4	65.5	93.7	100	201908027_TIMS1_LC6_CaVa_Lipidom_plasma_NIST_1n20_PASEF_neg_A12_1_1050	846.58606:182113 847.58941:0 848.59277:0	156.94467:114 168.0397:75 168.04382:71 195.13803:108 195.14247:139 195.18466:60 195.22462:58 195.64236:44 224.06599:79 224.06837:53 224.07076:92 253.97836:22 269.24969:129 277.21527:49 277.21793:129 277.22055:115 277.33173:53 283.15598:11 283.26297:1710 283.26566:567 283.26834:124 283.271:330 283.27634:72 283.27902:45 283.28705:149 283.28973:71 283.3031:107 283.34592:49 283.51447:52 283.66705:24 …
30841	20.653	828.578	1.4483	294.889	PC 36:3	PC 18:1_18:2	[M+HCOO]-		0.2	TRUE	292.99	828.576	C44H82NO8P	PC	GDWULUGDXGHJIJ-RWLIYIGXNA-N	CCCCCCCC\C=C/CCCCCCCC(=O)OCC(COP([O-])(=O)OCC[N+](C)(C)C)OC(=O)CCCCCCC\C=C/C\C=C/CCCCC	210	FALSE	TRUE	TRUE	TRUE		FALSE	FALSE	null	null	100	0	97.8	70	93.4	100	201908027_TIMS1_LC6_CaVa_Lipidom_plasma_NIST_1n20_PASEF_neg_A12_1_1050	828.57776:310414 829.58111:0 830.58447:0	224.06837:117 224.6588:48 246.89059:16 278.81064:85 278.89557:37 278.97256:16 279.18497:110 279.18765:229 279.20889:92 279.23013:4355 279.23279:12877 279.23544:1582 279.25137:177 279.25403:165 279.25668:133 279.3045:46 279.32574:186 279.34698:202 279.39215:25 279.45062:16 279.46124:39 279.48514:71 279.50375:60 279.55423:60 279.57285:18 279.58081:34 279.61804:181 279.62335:35 279.62866:83 279.6392…
32156	15.75	860.563	1.4729	299.711	PC 36:3;2O	PC 16:0_20:3;2O	[M+HCOO]-		0.6	TRUE	296.35	860.566	C44H82NO10P	OxPC	MOSZZXDRHPKAAX-ILTQFSIENA-N	CCCCCCCCCCCCCCCC(=O)OCC(COP([O-])(=O)OCC[N+](C)(C)C)OC(=O)CCC\C=C/C\C=C/CC(O)C(O)C\C=C\CCCCC	210	FALSE	TRUE	TRUE	TRUE		FALSE	FALSE	null	null	100	0	92.9	17.4	85	100	201908027_TIMS1_LC6_CaVa_Lipidom_plasma_NIST_1n20_PASEF_neg_A12_1_1050	860.56323:11730 861.56658:0 862.56994:0	138.65291:13 193.36809:118 203.14487:49 221.1563:178 255.23122:324 255.23375:73 255.2363:222 255.24391:88 255.25153:130 256.2301:66 257.09076:13 257.23605:62 281.27893:156 281.91904:28 283.26566:13 293.20895:366 293.21167:701 293.21439:128 295.08167:13 295.19907:65 307.05829:65 309.21219:77 317.22318:160 318.21475:196 318.21759:94 318.23178:81 319.22491:199 319.22775:167 319.23343:245 320.23666:1…
32748	13.131	876.555	1.4781	300.671	PC 36:3;3O	PC 16:0_20:3;3O	[M+HCOO]-		0.4	TRUE	296.21	876.561	C44H82NO11P	OxPC	NJHGFFOICHJLQM-OHXZNRDZNA-N	CCCCCCCCCCCCCCCC(=O)OCC(COP([O-])(=O)OCC[N+](C)(C)C)OC(=O)CCC\C=C/CC1C(O)CC(O)C1\C=C\C(O)CCCCC	210	FALSE	TRUE	TRUE	TRUE		FALSE	FALSE	null	null	100	0	91.7	14.6	89.5	100	201908027_TIMS1_LC6_CaVa_Lipidom_plasma_NIST_1n20_PASEF_neg_A12_1_1051	876.55927:5465 877.56262:0 878.56598:0	99.13835:30 125.00005:113 166.09827:59 181.08432:100 191.07628:104 195.17572:83 221.0806:59 221.11839:72 255.23112:51 255.23366:132 255.99854:25 307.15845:48 317.20609:52 317.2146:88 325.19608:27 329.23267:77 331.22559:100 335.22073:60 335.23239:80 345.39166:11 348.22726:63 349.91394:38 350.39279:19 353.23087:148 353.23685:130 353.2428:55 353.66415:34 355.12128:21 357.20898:56 359.12509:48 360.23…
31489	16.427	844.566	1.4623	297.649	PC 36:3;O	PC 16:0_20:3;O	[M+HCOO]-		0.4	TRUE	294.58	844.571	C44H82NO9P	OxPC	REZDVJZZVDNTBB-HHZFRUDZNA-N	CCCCCCCCCCCCCCCC(=O)OCC(COP([O-])(=O)OCC[N+](C)(C)C)OC(=O)CCC\C=C/C\C=C/C=C\C(O)CCCCCCCC	210	FALSE	TRUE	TRUE	TRUE		FALSE	FALSE	null	null	100	0	94.5	51.7	87.5	100	201908027_TIMS1_LC6_CaVa_Lipidom_plasma_NIST_1n20_PASEF_neg_A12_1_1052	844.56604:46907 845.56939:0 846.57275:0	48.45401:12 94.18518:193 157.092:185 224.0683:90 225.07104:125 255.23112:379 255.23366:600 255.23621:211 255.24889:81 255.75955:26 255.86124:37 256.23764:180 256.27325:12 257.24103:91 259.24606:81 276.10748:12 281.24417:125 293.21155:192 294.2085:33 303.03583:44 303.22675:120 303.22952:205 303.2323:65 303.23505:296 303.24612:135 303.34579:102 304.23227:163 304.23779:168 308.56119:45 308.97174:25 …
30698	20.044	826.561	1.4443	294.085	PC 36:4	PC 16:0_20:4	[M+HCOO]-	adduct linked to 8073_[M-H]-	0.8	TRUE	291.97	826.56	C44H80NO8P	PC	JAVWFBAAZSHHAD-KKILVFCFNA-N	CCCCCCCCCCCCCCCC(=O)OCC(COP([O-])(=O)OCC[N+](C)(C)C)OC(=O)CCCCCC\C=C/C\C=C/C\C=C/C\C=C/CC	210	FALSE	TRUE	TRUE	TRUE		FALSE	FALSE	null	null	100	0	98	66.8	91	100	201908027_TIMS1_LC6_CaVa_Lipidom_plasma_NIST_1n20_PASEF_neg_A12_1_1052	826.56085:414581 827.5642:0 828.56756:0	95.04938:100 121.30492:39 152.99931:16 153.54437:69 156.58041:120 159.76869:88 168.0396:61 168.04372:134 168.04578:115 170.80141:29 205.19322:147 224.06586:149 224.06824:244 238.25641:134 255.10918:15 255.14726:111 255.22852:627 255.23105:2001 255.2336:4362 255.23866:288 255.24121:218 255.24629:98 255.25391:39 255.26152:133 255.30977:131 255.43423:15 255.47995:38 255.55363:31 255.62224:38 255.706…
32022	14.151	858.55	1.4695	299.025	PC 36:4;2O	PC 16:0_20:4;2O	[M+HCOO]-		0.4	TRUE	294.98	858.55	C44H80NO10P	OxPC	CIGYOGGWJLGBCC-CVTIFTAMNA-N	CCCCCCCCCCCCCCCC(=O)OCC(COP([O-])(=O)OCC[N+](C)(C)C)OC(=O)CCC\C=C\CC(O)\C=C/C1OC1C\C=C\CCCCC	210	FALSE	TRUE	TRUE	TRUE		FALSE	FALSE	null	null	100	0	89.9	32	80.9	100	201908027_TIMS1_LC6_CaVa_Lipidom_plasma_NIST_1n20_PASEF_neg_A12_1_1051	858.55011:9295 859.55346:0 860.55682:0	180.01868:61 195.10695:36 196.00713:21 224.07076:58 249.14584:72 255.23119:94 279.2301:354 279.68445:86 280.01151:22 280.23761:44 293.2171:67 320.22812:26 321.24429:61 335.22375:95 419.25137:111 504.31223:120 518.35028:62 520.06329:21 543.28241:73 556.44598:10 560.30316:41 561.3006:55 586.35919:57 586.36304:56 587.32947:56 587.37189:96 600.2536:52 613.33807:49 613.35382:68 624.41309:63 643.10242:…
32668	12.221	874.542	1.4615	297.311	PC 36:4;3O	PC 16:0_20:4;3O	[M+HCOO]-		0.8	TRUE	296.48	874.545	C44H80NO11P	OxPC	SXJADPAIOAYMOE-FRKKBADQNA-N	CCCCCCCCCCCCCCCC(=O)OCC(COP([O-])(=O)OCC[N+](C)(C)C)OC(=O)CCCC(O)C(O)\C=C/C=C\C=C\C=C/C(O)CCCCC	210	FALSE	TRUE	TRUE	TRUE		FALSE	FALSE	null	null	100	0	99.2	31.5	94.8	100	201908027_TIMS1_LC6_CaVa_Lipidom_plasma_NIST_1n20_PASEF_neg_A12_1_1051	874.54651:6479 875.54986:0 876.55322:0	155.10625:89 163.07643:65 195.10248:35 195.10471:90 224.41107:10 231.17323:82 232.50185:25 235.13391:118 255.22607:53 255.23878:71 255.25401:127 256.23767:51 271.21445:50 275.52682:46 281.24957:61 283.26294:57 285.72662:10 309.20654:30 309.28198:153 309.43854:62 315.20514:74 333.20718:66 347.31735:103 347.55435:12 351.22043:25 352.22198:102 409.23944:20 464.31271:56 481.62265:26 517.29413:26 582.…
33127	12.103	890.539	1.4723	299.436	PC 36:4;4O	PC 16:0_20:4;4O	[M+HCOO]-		1	TRUE	301.5	890.54	C44H80NO12P	OxPC	JLQNIYHJYGGZCO-VFQRZMKENA-N	CCCCCCCCCCCCCCCC(=O)OCC(COP([O-])(=O)OCC[N+](C)(C)C)OC(=O)CCC\C=C/CC1C(O)CC(O)OC1\C=C\C(O)C\C=C/CC	210	FALSE	TRUE	TRUE	TRUE		FALSE	FALSE	null	null	100	0	96.6	14.2	92	100	201908027_TIMS1_LC6_CaVa_Lipidom_plasma_NIST_1n20_PASEF_neg_A12_1_1050	890.53418:2419 891.53753:0 892.54089:0	168.04173:52 181.12285:138 224.07072:57 255.23117:155 257.15189:87 362.22211:60 367.21222:49 391.22742:60 393.2767:116 395.23965:54 395.24283:50 395.37869:10 403.88431:34 409.23624:57 435.2467:54 480.30161:21 480.38171:11 481.3053:49 558.34094:47 559.29529:44 559.31781:69 573.3161:64 573.31989:58 578.35059:41 586.32837:75 587.32556:55 599.33099:29 599.34271:30 599.35828:49 599.36993:10 609.35315:…
31397	15.147	842.554	1.4492	294.983	PC 36:4;O	PC 16:0_20:4;O	[M+HCOO]-		0.6	TRUE	293	842.555	C44H80NO9P	OxPC	IVTVKFZMSCWBFZ-HDODKALONA-N	CCCCCCCCCCCCCCCC(=O)OCC(COP([O-])(=O)OCC[N+](C)(C)C)OC(=O)CCCC(O)\C=C\C=C\C\C=C\C\C=C\CCCCC	210	FALSE	TRUE	TRUE	TRUE		FALSE	FALSE	null	null	100	0	97.3	39.6	86.8	100	201908027_TIMS1_LC6_CaVa_Lipidom_plasma_NIST_1n20_PASEF_neg_A12_1_1050	842.55365:44736 843.557:0 844.56036:0	147.21233:47 166.78731:21 168.04794:129 193.12283:146 193.12505:103 193.13167:109 197.13248:63 203.18111:100 255.22868:132 255.23122:216 255.23375:582 255.2363:229 255.23883:261 255.27946:21 255.61224:41 255.79269:43 256.2352:132 256.23773:107 256.24026:59 256.26062:84 257.2233:86 257.22839:92 262.19232:112 279.23279:77 280.2403:131 281.25229:70 284.21341:55 295.22638:39 301.21533:159 301.21811:6…
30618	18.371	824.543	1.4346	292.116	PC 36:5	PC 16:1_20:4	[M+HCOO]-		0.2	TRUE	289.86	824.545	C44H78NO8P	PC	NJKOHDXHBBUJBZ-LMRIPGBINA-N	CCCCCC\C=C/CCCCCCCC(=O)OCC(COP([O-])(=O)OCC[N+](C)(C)C)OC(=O)CCCCCC\C=C/C\C=C/C\C=C/C\C=C/CC	210	FALSE	TRUE	TRUE	TRUE		FALSE	FALSE	null	null	100	0	96.5	59	83.2	100	201908027_TIMS1_LC6_CaVa_Lipidom_plasma_NIST_1n20_PASEF_neg_A12_1_1050	824.54291:58914 825.54626:0 826.54962:0	54.22796:13 148.03111:13 168.72444:34 171.92505:13 177.09209:69 205.19563:66 227.20551:139 227.2079:75 242.11395:81 253.20894:34 253.21147:235 253.214:581 253.21654:1161 253.21906:599 253.22919:51 253.88974:36 254.21907:162 254.2216:85 255.23122:36 259.24103:308 259.24359:72 260.24774:138 277.2153:267 277.21793:145 277.22058:61 278.2218:84 279.23279:85 285.33188:81 302.83398:40 303.1051:79 303.14…
31902	12.451	856.53	1.4603	297.175	PC 36:5;2O	PC 16:0_20:5;2O	[M+HCOO]-		0.4	TRUE	292.63	856.535	C44H78NO10P	OxPC	NWCBZUVIDGMFNX-LXGJOOCFNA-N	CCCCCCCCCCCCCCCC(=O)OCC(COP([O-])(=O)OCC[N+](C)(C)C)OC(=O)CCCC(O)\C=C\C=C/C=C/C(O)C\C=C/C\C=C/CC	210	FALSE	TRUE	TRUE	TRUE		FALSE	FALSE	null	null	100	0	89.7	56.9	68.7	100	201908027_TIMS1_LC6_CaVa_Lipidom_plasma_NIST_1n20_PASEF_neg_A12_1_1051	856.53485:3979 857.5382:0 858.54156:0	255.23885:93 283.28976:101 333.21304:95 333.23624:34 334.05786:45 480.30518:91 481.3298:69 540.28955:99 558.29596:51 769.5249:66 796.4129:12 796.50262:61 796.5116:528 796.51605:408 796.52057:76 796.52502:49 796.52954:95 796.53851:11 796.5968:95 796.60577:10 796.76282:40 797.22949:40 797.50323:212 797.51221:61 797.75012:14 798.63922:10 856.52551:49
32585	11.991	872.531	1.4563	296.274	PC 36:5;3O	PC 16:0_20:5;3O	[M+HCOO]-		1	TRUE	294.01	872.529	C44H78NO11P	OxPC	JCBBPKSECDQNGE-PDMXZTDENA-N	CCCCCCCCCCCCCCCC(=O)OCC(COP([O-])(=O)OCC[N+](C)(C)C)OC(=O)CCCC(O)\C=C\C=C/C=C/C(O)C\C=C/C=C/C(O)CC	210	FALSE	TRUE	TRUE	TRUE		FALSE	FALSE	null	null	100	0	98	27	87.3	100	201908027_TIMS1_LC6_CaVa_Lipidom_plasma_NIST_1n20_PASEF_neg_A12_1_1051	872.53137:4001 873.53472:0 874.53808:0	168.04176:106 255.23373:103 255.23882:107 313.17111:144 406.15222:156 420.26083:137 435.26334:144 438.27612:78 452.59256:28 478.0054:38 480.3121:90 491.28033:86 507.27194:104 507.28268:124 578.35443:87 604.35712:54 643.35632:90 670.40356:17 695.70837:106 710.55609:35 723.42151:40 723.45996:14 723.46423:133 723.67377:77 724.63611:35 725.91162:35 726.41705:77 749.44208:121 749.44641:64 749.45074:10…
31317	14.759	840.539	1.4569	296.566	PC 36:5;O	PC 16:0_20:5;O	[M+HCOO]-		0.8	TRUE	292.5	840.54	C44H78NO9P	OxPC	OGYHTRAWQNGVGR-JIPIXUIUNA-N	CCCCCCCCCCCCCCCC(=O)OCC(COP([O-])(=O)OCC[N+](C)(C)C)OC(=O)CCCC(O)\C=C\C=C/C\C=C/C\C=C/C\C=C/CC	210	FALSE	TRUE	TRUE	TRUE		FALSE	FALSE	null	null	100	0	91.2	64.2	86.9	100	201908027_TIMS1_LC6_CaVa_Lipidom_plasma_NIST_1n20_PASEF_neg_A12_1_1050	840.53876:35583 841.54211:0 842.54547:0	141.53114:97 179.10713:119 207.2361:26 217.22194:126 219.14941:100 248.14087:56 248.19595:63 253.21654:82 255.22614:103 255.22868:21 255.23122:222 255.23375:113 255.2363:445 255.28963:63 255.49789:18 256.02151:48 256.06476:25 256.09528:33 256.23773:43 289.21915:89 289.5896:40 293.21439:81 299.18851:94 299.19675:211 299.19952:183 299.20227:351 299.20502:116 317.20621:300 317.20905:149 317.21188:81…
30589	17.247	822.518	1.4272	290.613	PC 36:6	PC 16:1_20:5	[M+HCOO]-		0.4	TRUE	288.43	822.529	C44H76NO8P	PC	IITWSVMUNFGFQI-MPAQOSGJNA-N	CCCCCC\C=C/CCCCCCCC(=O)OCC(COP([O-])(=O)OCC[N+](C)(C)C)OC(=O)CCC\C=C/C\C=C/C\C=C/C\C=C/C\C=C/CC	210	FALSE	TRUE	TRUE	TRUE		FALSE	FALSE	null	null	95.2	0	97.9	59.1	72.9	100	201908027_TIMS1_LC6_CaVa_Lipidom_plasma_NIST_1n20_PASEF_neg_A12_1_1052	822.51758:2196 823.52093:0 824.52429:0	253.21648:69 253.21901:134 254.22409:56 301.21252:123 301.21527:325 301.21805:584 301.22079:99 301.23459:133 478.28339:78 478.2973:43 478.30078:94 479.29892:83 762.49518:105 762.50397:97 762.50836:29 762.51715:135 762.52155:157 762.53033:63 762.55225:101 762.9649:50 763.10101:28 763.51813:143 763.52692:64 763.54449:46 763.66748:55 764.10675:15 764.35724:46 764.52423:14
31503	22.901	844.612	1.4726	299.742	PC 37:2	PC 19:0_18:2	[M+HCOO]-		0.2	TRUE	296.97	844.607	C45H86NO8P	PC	LOOVXTAPKGYHKO-IUFKAHDJNA-N	CCCCCCCCCCCCCCCCCCC(=O)OCC(COP([O-])(=O)OCC[N+](C)(C)C)OC(=O)CCCCCCC\C=C/C\C=C/CCCCC	210	FALSE	TRUE	TRUE	TRUE		FALSE	FALSE	null	null	100	0	95.6	67.5	88.1	100	201908027_TIMS1_LC6_CaVa_Lipidom_plasma_NIST_1n20_PASEF_neg_A12_1_1051	844.61249:4126 845.61584:0 846.6192:0	269.3201:148 279.2301:397 279.23541:101 279.25137:132 279.28058:89 279.32574:62 279.66318:49 280.61023:47 284.71738:45 285.12784:15 293.25247:198 297.28357:311 307.25885:75 307.26163:119 307.2644:171 308.91599:18 309.12271:80 784.57971:319 784.58417:475 784.58862:265 784.59308:47 784.59753:70 784.60199:138 784.63312:17 784.75336:34 785.35455:109 785.58173:99 785.67529:82 844.61249:94
31411	21.418	842.586	1.4641	298.009	PC 37:3	PC 19:1_18:2	[M+HCOO]-		0.8	TRUE	295.13	842.592	C45H84NO8P	PC	VNKYYLLEXZGGSC-IBEJZQOGNA-N	CCCCCCCCC\C=C/CCCCCCCC(=O)OCC(COP([O-])(=O)OCC[N+](C)(C)C)OC(=O)CCCCCCC\C=C/C\C=C/CCCCC	210	FALSE	TRUE	TRUE	TRUE		FALSE	FALSE	null	null	100	0	96.1	53.7	84.5	100	201908027_TIMS1_LC6_CaVa_Lipidom_plasma_NIST_1n20_PASEF_neg_A12_1_1052	842.59027:4980 843.59362:0 844.59698:0	244.79715:14 279.23001:73 279.23267:157 279.23532:68 279.23798:39 280.24283:174 280.85513:76 293.24692:157 295.25903:144 295.26175:196 295.28906:82 305.24774:76 305.25052:96 305.2533:96 306.25104:189 331.25449:107 350.99402:14 431.25681:74 782.54181:67 782.55957:96 782.56403:168 782.56842:408 782.57288:93 782.58179:313 782.6485:87 782.86194:101 783.56476:74 783.57361:39 783.70709:189 784.11652:47…
31339	20.819	840.58	1.4626	297.73	PC 37:4	PC 17:0_20:4	[M+HCOO]-		0.4	TRUE	294.39	840.576	C45H82NO8P	PC	HTEFXTFZCGTMAC-PHEBCRHUNA-N	CCCCCCCCCCCCCCCCC(=O)OCC(COP([O-])(=O)OCC[N+](C)(C)C)OC(=O)CCCCCC\C=C/C\C=C/C\C=C/C\C=C/CC	210	FALSE	TRUE	TRUE	TRUE		FALSE	FALSE	null	null	100	0	94.8	47.8	78.1	100	201908027_TIMS1_LC6_CaVa_Lipidom_plasma_NIST_1n20_PASEF_neg_A12_1_1053	840.57507:4799 841.57842:0 842.58178:0	259.24597:83 269.25214:117 303.22943:103 303.23221:130 303.23495:167 303.24881:63 304.11853:11 304.23218:100 304.23495:34 317.25412:67 440.9118:12 442.03055:41 494.32501:82 568.28442:11 722.5108:83 780.54205:125 780.54651:47 780.55096:362 780.55542:74 780.56427:46 780.57764:33 780.63531:47 781.35492:58 781.55487:140 781.55927:161 781.56818:116 781.63928:78 781.9859:28 783.16418:56 783.85822:51 80…
31213	18.64	836.544	1.4466	294.493	PC 37:6	PC 15:0_22:6	[M+HCOO]-		0.4	TRUE	291.77	836.545	C45H78NO8P	PC	GEINPYKZLFHHIL-BDWYRQGHNA-N	CCCCCCCCCCCCCCC(=O)OCC(COP([O-])(=O)OCC[N+](C)(C)C)OC(=O)CC\C=C/C\C=C/C\C=C/C\C=C/C\C=C/C\C=C/CC	210	FALSE	TRUE	TRUE	TRUE		FALSE	FALSE	null	null	100	0	95.6	60	87.9	100	201908027_TIMS1_LC6_CaVa_Lipidom_plasma_NIST_1n20_PASEF_neg_A12_1_1050	836.54376:6541 837.54711:0 838.55047:0	201.11568:70 224.06839:72 229.0636:56 241.21458:12 241.21706:224 283.23892:86 283.24426:79 284.04999:47 313.21613:90 326.7774:85 327.23151:200 327.23438:250 327.23727:212 327.26602:72 327.28613:53 328.12918:29 328.22995:14 328.23572:77 328.24435:88 328.33362:12 328.74271:46 377.21469:134 466.30133:59 466.30478:111 466.31851:78 467.2869:24 553.30487:55 776.29883:14 776.51141:140 776.52026:142 776.…
32060	23.398	858.625	1.486	302.395	PC 38:2	PC 18:0_20:2	[M+HCOO]-		0.2	TRUE	299.77	858.623	C46H88NO8P	PC	ZQLPLCXRBVPKGP-DYMXKLMANA-N	CCCCCCCCCCCCCCCCCC(=O)OCC(COP([O-])(=O)OCC[N+](C)(C)C)OC(=O)CCCCCCCCC\C=C/C\C=C/CCCCC	210	FALSE	TRUE	TRUE	TRUE		FALSE	FALSE	null	null	100	0	96.3	49	88.1	100	201908027_TIMS1_LC6_CaVa_Lipidom_plasma_NIST_1n20_PASEF_neg_A12_1_1050	858.62469:10657 859.62804:0 860.6314:0	278.22446:122 279.23013:98 279.23279:97 281.26028:123 282.11389:92 283.01962:34 283.22552:29 283.26031:229 283.263:75 283.26566:181 283.26834:76 283.27103:34 283.30313:50 283.35663:63 284.991:40 307.25888:111 307.26166:208 307.26443:242 307.26721:131 307.31458:41 308.26825:182 308.27103:160 309.0054:35 309.27927:170 310.02881:15 335.29944:103 335.30234:75 363.32712:117 432.23785:122 508.33572:165…
31930	22.516	856.605	1.4792	301.012	PC 38:3	PC 18:0_20:3	[M+HCOO]-	adduct linked to 8486_[M-H]-	0.2	TRUE	298.53	856.607	C46H86NO8P	PC	LLUINWFQEIMZRU-JOIBFBEQNA-N	CCCCCCCCCCCCCCCCCC(=O)OCC(COP([O-])(=O)OCC[N+](C)(C)C)OC(=O)CCCCCCCCC\C=C/C\C=C/C\C=C/CC	210	FALSE	TRUE	TRUE	TRUE		FALSE	FALSE	null	null	100	0	96.8	70.4	93.7	100	201908027_TIMS1_LC6_CaVa_Lipidom_plasma_NIST_1n20_PASEF_neg_A12_1_1050	856.60461:223880 857.60796:0 858.61132:0	76.83945:12 142.59959:12 147.59634:43 158.93614:52 168.04382:102 224.06837:50 225.07352:117 230.17871:130 249.50475:17 255.23883:117 256.23264:123 261.25894:77 262.26181:106 279.23279:303 279.25668:153 280.23495:79 283.11053:14 283.26031:1363 283.263:2342 283.26566:1778 283.26834:737 283.27103:466 283.27368:66 283.27637:105 283.28439:101 283.28708:241 283.31381:66 283.40747:41 283.64566:30 283.65…
33737	13.685	920.589	1.5052	305.96	PC 38:3;4O	PC 18:0_20:3;4O	[M+HCOO]-		1	TRUE	307.44	920.587	C46H86NO12P	OxPC	SMBUTZPQXYFACO-PIKMSLHQNA-N	CCCCCCCCCCCCCCCCCC(=O)OCC(COP([O-])(=O)OCC[N+](C)(C)C)OC(=O)CCC\C=C/CC1C(O)CC(O)OC1\C=C\C(O)CCCCC	210	FALSE	TRUE	TRUE	TRUE		FALSE	FALSE	null	null	100	0	98.4	35.4	88.6	100	201908027_TIMS1_LC6_CaVa_Lipidom_plasma_NIST_1n20_PASEF_neg_A12_1_1050	920.57947:1708 921.58282:0 922.58618:0	233.08145:76 283.26297:58 369.22827:37 453.80728:48 478.32864:55 505.2121:39 684.4353:45 699.39404:97 789.49347:40 789.49792:89 815.50372:52 815.50824:36 860.4093:20 860.55383:85 860.55847:72 860.56317:54 860.56781:13 860.57251:30 860.57715:41 860.60046:64 861.23468:22 861.56128:38 861.56592:96 865.39569:41 874.53723:51 875.50574:40 920.52643:10 920.56982:58 920.6084:56 920.63251:19 920.94122:24
32606	18.001	872.602	1.4955	304.235	PC 38:3;O	PC 18:0_20:3;O	[M+HCOO]-		0.2	TRUE	299.87	872.602	C46H86NO9P	OxPC	OUFBUFWSCDIEHD-ZNSDZCODNA-N	CCCCCCCCCCCCCCCCCC(=O)OCC(COP([O-])(=O)OCC[N+](C)(C)C)OC(=O)CCC\C=C/C\C=C/C=C\C(O)CCCCCCCC	210	FALSE	TRUE	TRUE	TRUE		FALSE	FALSE	null	null	100	0	88.7	58.4	83.7	100	201908027_TIMS1_LC6_CaVa_Lipidom_plasma_NIST_1n20_PASEF_neg_A12_1_1050	872.60187:29714 873.60522:0 874.60858:0	168.04176:84 168.40253:26 207.60236:124 275.2341:42 283.26031:136 283.26566:295 283.27103:141 283.27371:63 283.27637:105 283.29779:52 286.29385:55 319.79596:12 319.86987:18 320.23099:74 321.23294:101 321.23865:38 321.24435:493 321.24719:363 321.25287:46 321.25858:158 321.26712:47 321.27567:61 321.27853:42 321.3241:64 321.44662:10 321.62332:28 321.85712:20 321.88278:40 321.95978:33 322.02536:10 32…
[truncated: 126 more rows]

## Sheet: processing parameters_positive
MS-DIAL ver. 4.24
#Project
MS1 Data type	Centroid
MS2 Data type	Centroid
Ion mode	Positive
Target	Lipidomics
Mode	ddMSMS
#Data collection parameters
Retention time begin	0
Retention time end	30
Mass range begin	50
Mass range end	1500
MS2 mass range begin	50
MS2 mass range end	1500
#Centroid parameters
MS1 tolerance	0.01
MS2 tolerance	0.025
#Isotope recognition
[truncated: 132 more rows]

## Sheet: processing parameters_negative
MS-DIAL ver. 4.24
[truncated: 147 more rows]
